# Supplementary material for: Role of Hemigraphis alternata in wound healing: metabolomic profiling and molecular insights into mechanisms
Source: Sci Rep. 2024 Feb 16;14:3872. doi: 10.1038/s41598-024-54352-x (PMC10873326; doi:10.1038/s41598-024-54352-x)
Supplement: Supplementary file 1 — Supplementary Information. [file 41598_2024_54352_MOESM1_ESM.xlsx]

## Sheet: Sheet1
Supplementary Table S1: The metabolites identified from aqueous extract of H.alternata at MS1 level using MZmine analyais
Rex et.al.Role of Hemigraphis alternata in Wound Healing: Metabolomic Profiling and Molecular Insights into Mechanisms
ID	mz	Rank	Adduct	Charge	MS2Compound ID	DaError	Source ID	Source	Name	MonoMass	HMDB	PubChem
3	439.2	1	2M-H	1-	HMDB0001104	0.00227753	HMDB0001104	HMDB	N-Acetyl-b-glucosaminylamine	220.106	HMDB0001104	439454
5	196.2	1	M-2H	2-	HMDB0062452	0.0334649	HMDB0062452	HMDB	17Z-hexacosenoic acid	394.381	HMDB0062452	5282775
7	161.04	1	M-H	1-	HMDB0035400	0.000319108	HMDB0035400	HMDB	1-Tridecene-3,5,7,9,11-pentayne	162.047	HMDB0035400	441552
11	311.04	1	M-H	1-	HMDB0013680	0.000847482	HMDB0013680	HMDB	Caftaric acid	312.048	HMDB0013680	6440397
17	324.96	1	2M-H	1-	HMDB0041280	0.00746396	HMDB0041280	HMDB	Raphanusamic acid	162.976	HMDB0041280	3034757
18	311.4	1	3M-H	1-	CID001793	0.00430397	CADAVERINE	BioCyc	cadaverine	104.131	HMDB02322	3718401
34	339.12	1	M-H	1-	CID004211	0.0038026	CPD-4407	BioCyc	glyceollin III	340.131	HMDB34041	11954193
37	221.28	1	3M-H	1-	HMDB0000002	0.0112858	HMDB0000002	HMDB	1,3-Diaminopropane	74.0844	HMDB0000002	428
51	104.04	1	M-2H	2-	HMDB0033373	0.00197405	HMDB0033373	HMDB	2-Ethyl-1-hexanol sulfate	210.093	HMDB0033373	31364
57	379.08	1	M-H	1-	CID004777	0.0023403	CPD-13456	BioCyc	diphyllin	380.09	0	100492
63	293.28	1	M-H	1-	HMDB0035654	0.00499104	HMDB0035654	HMDB	Phytal	294.292	HMDB0035654	14035234
64	103.8	1	3M-H	1-	HMDB0000492	0.0331279	HMDB0000492	HMDB	Chloride ion	34.9689	HMDB0000492	24526
65	297.24	1	2M-H	1-	HMDB0014337	0.00318362	HMDB0014337	HMDB	Phentermine	149.12	HMDB0014337	4771
68	308.04	1	M-H	1-	HMDB0060927	0.0095147	HMDB0060927	HMDB	Hydroxylumiracoxib	309.057	HMDB0060927	9904747
78	264	1	M-H	1-	HMDB0060597	0.00845042	HMDB0060597	HMDB	Desacetyl-nitazoxanide	265.016	HMDB0060597	394397
84	428.88	1	M-2H	2-	HMDB0013423	0.0351707	HMDB0013423	HMDB	PC(o-18:0/24:0)	859.739	HMDB0013423	53481717
98	164.16	1	3M-H	1-	HMDB0061870	0.0135057	HMDB0061870	HMDB	N-Methylene-ethenamine	55.0422	HMDB0061870	0
104	346.8	1	2M-H	1-	HMDB0030876	0.0039815	HMDB0030876	HMDB	Bis(methylthio) selenide	173.908	HMDB0030876	14933478
111	196.08	1	M-H	1-	HMDB0033455	0.00321382	HMDB0033455	HMDB	2-Hydroxy-3-methyl-9H-carbazole	197.084	HMDB0033455	3459141
116	385.2	1	M-H	1-	HMDB0062612	0.00203587	HMDB0062612	HMDB	17-phenyl-18,19,20-trinor-prostaglandin E2	386.209	HMDB0062612	5283068
117	201.12	1	M-2H	2-	HMDB0000447	0.00173206	HMDB0000447	HMDB	7a,12a-Dihydroxy-3-oxo-4-cholenoic acid	404.256	HMDB0000447	5283996
120	307.92	1	M-3H	3-	HMDB0005476	0.0455273	HMDB0005476	HMDB	TG(18:2(9Z,12Z)/20:4(5Z,8Z,11Z,14Z)/20:4(5Z,8Z,11Z,14Z))	926.736	HMDB0005476	9545277
123	175.2	1	2M-H	1-	HMDB0001414	0.00358806	HMDB0001414	HMDB	Putrescine	88.1	HMDB0001414	1045
129	355.32	1	M-H	1-	HMDB0061660	0.00176197	HMDB0061660	HMDB	2(R)-hydroxydocosanoic acid	356.329	HMDB0061660	0
130	312.6	1	M-3H	3-	HMDB0045893	0.024045	HMDB0045893	HMDB	TG(20:0/18:3(6Z,9Z,12Z)/20:0)	940.846	HMDB0045893	0
132	248.16	1	M-3H	3-	HMDB0112283	0.00319548	HMDB0112283	HMDB	PS(15:0/18:1(11Z))	747.505	HMDB0112283	0
143	240	1	M-H	1-	HMDB0006512	0.000587847	HMDB0006512	HMDB	3-Mercaptolactate-cysteine disulfide	241.008	HMDB0006512	193536
146	393.24	1	2M-H	1-	HMDB0040090	0.000187203	HMDB0040090	HMDB	5-Ethyl-4-methyl-2-pentylthiazole	197.124	HMDB0040090	55271531
151	193.92	1	3M-H	1-	HMDB0034825	0.00885176	HMDB0034825	HMDB	Nitrosyl chloride ((NO)Cl)	64.9668	HMDB0034825	17601
160	217.92	1	3M-H	1-	CID005092	0.022934	CPD-13128	BioCyc	methyl thiocyanate	72.9986	0	11168
172	190.08	1	M-2H	2-	HMDB0014361	0.00305682	HMDB0014361	HMDB	Eletriptan	382.171	HMDB0014361	77993
208	175.08	1	M-H	1-	HMDB0032378	0.000177354	HMDB0032378	HMDB	Methionyl butyrate	176.087	HMDB0032378	85520
231	174.96	1	M-2H	2-	HMDB0032127	0.0198766	HMDB0032127	HMDB	Clofenotane	351.915	HMDB0032127	3036
241	283.44	1	M-3H	3-	HMDB0015360	0.0108799	HMDB0015360	HMDB	Paclitaxel	853.331	HMDB0015360	36314
245	243.96	1	M-H	1-	CID002938	0.014365	CPD-13006	BioCyc	2-benzyl-thiohydroximate-O-sulfate	244.982	0	50986225
251	405.36	1	2M-H	1-	CID002958	0.003655	CPD-1722	BioCyc	(+)-delta-cadinene	203.18	HMDB35084	12306055
290	208.2	1	M-H	1-	HMDB0036031	0.0293085	HMDB0036031	HMDB	Labienoxime	209.178	HMDB0036031	6432934
322	173.16	1	M-3H	3-	HMDB0031034	0.000643122	HMDB0031034	HMDB	Tetrahydro-6-(2-hydroxy-16,19-dimethylhexacosyl)-4-methyl-2H-pyran-2-one	522.501	HMDB0031034	0
336	465.12	1	M-H	1-	HMDB0030106	0.000888798	HMDB0030106	HMDB	Neosilyhermin A	466.126	HMDB0030106	74819401
353	341.28	1	M-H	1-	HMDB0094683	0.00813233	HMDB0094683	HMDB	Trimethylsilyl heptadecanoic acid	342.295	HMDB0094683	0
376	438.12	1	M-H	1-	HMDB0135510	0.00281684	HMDB0135510	HMDB	N-[2-(3,4-dimethoxyphenyl)ethyl]-3-[4-methoxy-3-(sulfooxy)phenyl]propanimidic acid	439.13	HMDB0135510	0
377	523.08	1	2M-H	1-	HMDB0060011	0.000937154	HMDB0060011	HMDB	N-acetyl-S-(N-allylthiocarbamoyl)-L-cysteine	262.045	HMDB0060011	5744015
378	126.96	1	2M-H	1-	CID003074	0.0146472	CPD-17426	BioCyc	methanesulfenate	63.9983	0	123554
389	861.42	1	M-H	1-	HMDB0060754	0.00916457	HMDB0060754	HMDB	31-Hydroxy rifabutin	862.436	HMDB0060754	0
390	347.04	1	M-H	1-	CID000446	0.000184575	IMP	BioCyc	IMP	348.047	HMDB00175	7140378
415	747.48	1	2M-H	1-	HMDB0006472	0.00208133	HMDB0006472	HMDB	Calcitroic acid	374.246	HMDB0006472	12918533
423	527.28	1	3M-H	1-	CID002417	0.00062932	N-HYDROXYL-TRYPTAMINE	BioCyc	<i>N</i>-hydroxyl-tryptamine	176.095	0	13571630
424	321	1	M-H	1-	HMDB0014589	0.00505092	HMDB0014589	HMDB	Chloramphenicol	322.012	HMDB0014589	5959
432	424.92	1	3M-H	1-	HMDB0003745	0.00021428	HMDB0003745	HMDB	Mesna	141.976	HMDB0003745	598
441	153.96	1	M-2H	2-	CID003345	0.0432058	CPD-9676	BioCyc	trichloroethanol glucoside	309.978	0	14559020
527	409.44	1	M-H	1-	HMDB0034380	0.00148808	HMDB0034380	HMDB	1-Octacosanol	410.449	HMDB0034380	68406
543	297	1	2M-H	1-	CID003805	0.0236011	CPD-10468	BioCyc	2-hydroxy-4-(methylsulfanyl)butanoate	149.027	0	21262170
551	181.92	1	3M-H	1-	HMDB0003551	0.0406813	HMDB0003551	HMDB	Carbamic acid	61.0164	HMDB0003551	277
552	314.04	1	M-2H	2-	KG_C08567	0.0057338	C08567	KEGG	Prebetanin	630.1	-	6325833
555	311.52	1	M-3H	3-	HMDB0061568	0.0226193	HMDB0061568	HMDB	PS(DiMe(11,5)/MonoMe(13,5))	937.604	HMDB0061568	0
576	192.12	1	M-2H	2-	HMDB0000385	0.00883262	HMDB0000385	HMDB	12a-Hydroxy-3-oxocholadienic acid	386.246	HMDB0000385	53477691
583	340.44	1	M-2H	2-	CID000692	0.0287638	GDP-TP	BioCyc	pppGpp	682.923	HMDB60480	46173549
598	305.04	1	3M-H	1-	HMDB0031242	0.00172398	HMDB0031242	HMDB	Dihydro-3(2H)-thiophenone	102.014	HMDB0031242	61252
626	278.88	1	2M-H	1-	HMDB0012258	0.00182499	HMDB0012258	HMDB	Methylarsonate	139.945	HMDB0012258	8948
671	233.16	1	2M-H	1-	HMDB0000043	0.00466125	HMDB0000043	HMDB	Betaine	117.079	HMDB0000043	247
673	312.36	1	M-3H	3-	CID004424	0.0163969	12346-PENTAKIS-O-GALLOYL-BETA-D-GLUC	BioCyc	1,2,3,4,6-pentagalloylglucose	940.118	0	65238
703	415.8	1	M-2H	2-	HMDB0112340	5.7436e-05	HMDB0112340	HMDB	PS(15:0/24:0)	833.615	HMDB0112340	0
709	236.04	1	M-3H	3-	KG_C16373	0.0009395	C16373	KEGG	Cyanidin-3-O-(6''-O-malonyl-2''-O-glucuronyl)glucoside	711.141	-	23724737
719	212.04	1	M-2H	2-	HMDB0038846	0.000543574	HMDB0038846	HMDB	(-)-Epiafzelechin 3-gallate	426.095	HMDB0038846	467295
738	199.2	1	M-H	1-	HMDB0013316	0.00674262	HMDB0013316	HMDB	Tridecanol	200.214	HMDB0013316	8207
744	473.16	1	2M-H	1-	HMDB0037848	0.00121199	HMDB0037848	HMDB	N-(1-Deoxy-1-fructosyl)glycine	237.085	HMDB0037848	0
757	865.32	1	2M-H	1-	HMDB0042044	0.0263603	HMDB0042044	HMDB	Tolmetin glucuronide	433.137	HMDB0042044	155656
780	836.28	1	3M-H	1-	KG_C10689	0.00594604	C10689	KEGG	Graveoline	279.09	-	353825
783	324	1	M-H	1-	HMDB0002377	0.0230546	HMDB0002377	HMDB	Urothion	325.03	HMDB0002377	86845
859	247.2	1	M-3H	3-	HMDB0047908	0.00497172	HMDB0047908	HMDB	TG(14:1(9Z)/16:1(9Z)/14:1(9Z))	744.627	HMDB0047908	0
870	343.02	1	2M-H	1-	CID000519	4.20315e-05	GLYCEROL-3P	BioCyc	<i>sn</i>-glycerol 3-phosphate	172.014	HMDB00126	7048686
878	131.28	1	3M-H	1-	HMDB0031630	0.0331139	HMDB0031630	HMDB	Propane	44.0626	HMDB0031630	6334
880	428.76	1	M-2H	2-	HMDB0112617	0.00176311	HMDB0112617	HMDB	PS(20:3(5Z,8Z,11Z)/22:5(4Z,7Z,10Z,13Z,16Z))	859.536	HMDB0112617	0
924	339.24	1	M-H	1-	HMDB0033786	0.00703593	HMDB0033786	HMDB	Plastoquinone 3	340.24	HMDB0033786	0
935	240.96	1	M-H	1-	HMDB0039459	0.0286789	HMDB0039459	HMDB	Di-2-propenyl pentasulfide	241.939	HMDB0039459	10131025
955	165.96	1	M-H	1-	HMDB0030524	0.0190578	HMDB0030524	HMDB	2(3H)-Benzothiazolethione	166.986	HMDB0030524	21831736
974	253.08	1	M-2H	2-	HMDB0039695	0.00122311	HMDB0039695	HMDB	4,7-Didehydroneophysalin B	508.173	HMDB0039695	0
991	311.28	1	M-2H	2-	HMDB0055957	0.00527405	HMDB0055957	HMDB	DG(14:0/0:0/22:0)	624.569	HMDB0055957	0
1013	179.16	1	3M-H	1-	HMDB0000820	0.00181503	HMDB0000820	HMDB	Propyl alcohol	60.0575	HMDB0000820	1031
1016	544.92	1	3M-H	1-	HMDB0014706	0.00482093	HMDB0014706	HMDB	Succimer	181.971	HMDB0014706	9354
1018	105.96	1	M-H	1-	HMDB0062504	0.018197	HMDB0062504	HMDB	nitrosoperoxycarbonate	106.985	HMDB0062504	53356689
1050	507.72	1	M-2H	2-	CID001283	0.00301055	OH-MYRISTOYL	BioCyc	UDP-2,3-bis[O-(3<i>R</i>)-3-hydroxymyristoyl]-&alpha;-D-glucosamine	1017.46	0	25246209
1051	191.04	1	M-3H	3-	HMDB0033985	0.000224466	HMDB0033985	HMDB	Mulberrofuran S	576.142	HMDB0033985	72549441
1054	287.28	1	M-H	1-	HMDB0005943	0.00557365	HMDB0005943	HMDB	5b-Pregnanediol	288.282	HMDB0005943	12547
1063	279.12	1	2M-H	1-	HMDB0032948	0.00103529	HMDB0032948	HMDB	5-Phenyl-1,3-pentadiyne	140.063	HMDB0032948	587245
1071	376.08	1	M-H	1-	CID003327	0.0197812	CPD-10458	BioCyc	4-hydroxylamino-2,6-dinitrotoluene 3C-glucoside	377.107	0	90658690
1096	228.96	1	M-H	1-	HMDB0127958	0.00597025	HMDB0127958	HMDB	2-hydroxy-3-(sulfooxy)butanedioic acid	229.973	HMDB0127958	0
1101	361.32	1	M-H	1-	HMDB0038380	0.00880271	HMDB0038380	HMDB	Triton X 100	362.318	HMDB0038380	0
1115	448.92	1	3M-H	1-	HMDB0029611	0.00530766	HMDB0029611	HMDB	Asparagusic acid	149.981	HMDB0029611	16682
1117	395.76	1	M-3H	3-	HMDB0012597	0.0150883	HMDB0012597	HMDB	16E-18-Oxo-18-CoA-dinor-LTE4	1190.29	HMDB0012597	76043766
1118	349.08	1	2M-H	1-	CID003467	0.0007421	CPDQT-27	BioCyc	6-(methylthio)-2-oxohexanoate	175.043	0	44237195
1121	321.84	1	M-3H	3-	HMDB0009989	0.00270717	HMDB0009989	HMDB	PIP(18:2(9Z,12Z)/20:1(11Z))	968.539	HMDB0009989	53480183
1139	314.88	1	2M-H	1-	HMDB0041065	0.0084075	HMDB0041065	HMDB	Dimethyl tetrasulfide	157.935	HMDB0041065	79828
1176	185.16	1	M-3H	3-	HMDB0029982	0.000643122	HMDB0029982	HMDB	Epomusenin A	558.501	HMDB0029982	10507050
1200	337.92	1	3M-H	1-	CID003231	0.0482188	CPD-10204	BioCyc	norfuraneol	113.024	0	25200444
1228	418.92	1	3M-H	1-	HMDB0029716	0.00018165	HMDB0029716	HMDB	Liquid thiophthene	139.975	HMDB0029716	136062
1257	177	1	M-H	1-	HMDB0030000	0.00494494	HMDB0030000	HMDB	Bissulfine	178.012	HMDB0030000	14607984
1258	364.08	1	M-2H	2-	CID003051	1.1e-05	CPD-16602	BioCyc	cyanidin 3-O-glucoside-7-O-(6-O-(p-hydroxybenzoyl)-glucoside)	730.175	0	90659011
1259	315.48	1	M-3H	3-	HMDB0116054	0.0211318	HMDB0116054	HMDB	CDP-DG(18:2(9Z,11Z)/i-14:0)	949.483	HMDB0116054	0
1267	187.8	1	M-3H	3-	HMDB0033334	0.00358309	HMDB0033334	HMDB	Antibiotic X 14889D	566.418	HMDB0033334	13491361
1271	346.08	1	M-H	1-	HMDB0240239	0.0012144	HMDB0240239	HMDB	Embramine	347.088	HMDB0240239	19105
1294	563.64	1	2M-H	1-	HMDB0059909	0.00500604	HMDB0059909	HMDB	Eicosane	282.329	HMDB0059909	8222
1295	695.46	1	3M-H	1-	HMDB0062556	0.00119923	HMDB0062556	HMDB	isobutyrylcarnitine	232.154	HMDB0062556	168380
1327	401.88	1	M-3H	3-	HMDB0041916	0.0163805	HMDB0041916	HMDB	Leuprorelin	1208.65	HMDB0041916	657181
1329	385.92	1	3M-H	1-	HMDB0041861	0.0418068	HMDB0041861	HMDB	Cyanuric acid	129.017	HMDB0041861	7956
1357	230.16	1	M-2H	2-	HMDB0034336	3.4818e-05	HMDB0034336	HMDB	Dolichosterone	462.335	HMDB0034336	0
1359	522.6	1	2M-H	1-	HMDB0031489	0.00440506	HMDB0031489	HMDB	1,1,1,3,3,3-Hexachloro-2-propanone	261.808	HMDB0031489	8303
1416	144	1	M-2H	2-	HMDB0126595	0.00491354	HMDB0126595	HMDB	3-[3-methoxy-4-(sulfooxy)phenyl]-2-oxopropanoic acid	290.01	HMDB0126595	0
1419	261.96	1	M-H	1-	HMDB0033205	0.0261592	HMDB0033205	HMDB	Roxarsone	262.941	HMDB0033205	5104
1422	194.16	1	M-H	1-	HMDB0037898	0.0049654	HMDB0037898	HMDB	2,5-Dibutyl-4-methyloxazole	195.162	HMDB0037898	71409403
1432	336.12	1	M-H	1-	KG_C10570	0.004137	C10570	KEGG	Annuloline	337.131	-	5281816
1454	173.04	1	M-3H	3-	CID001927	0.00446698	CPD-14858	BioCyc	3,7,4'-trimethylquercetin 2'-<i>O</i>-&beta;-<i>D</i>-glucoside	522.137	0	0
1464	410.16	1	M-H	1-	HMDB0033097	0.000907837	HMDB0033097	HMDB	7-Formyldehydrothalicsimidine	411.168	HMDB0033097	100952373
1467	836.16	1	3M-H	1-	HMDB0014513	0.00655106	HMDB0014513	HMDB	Cidofovir	279.062	HMDB0014513	60613
1473	173.52	1	M-2H	2-	CID001261	0.00170703	N-5-PHOSPHORIBOSYL-ANTHRANILATE	BioCyc	<i>N</i>-(5-phosphoribosyl)-anthranilate	349.056	0	25245690
1475	352.92	1	3M-H	1-	HMDB0031522	0.014578	HMDB0031522	HMDB	Mesoxalic acid	117.99	HMDB0031522	10132
1476	410.04	1	M-H	1-	HMDB0060571	0.00277669	HMDB0060571	HMDB	Carboxycelecoxib	411.05	HMDB0060571	10047220
1486	365.4	1	M-H	1-	HMDB0038309	0.0152818	HMDB0038309	HMDB	xi-3-Methylpentacosane	366.423	HMDB0038309	189001
1492	222.84	1	M-3H	3-	HMDB0012321	0.00819858	HMDB0012321	HMDB	Galactosylceramide (d18:1/14:0)	671.534	HMDB0012321	53481406
1504	493.68	1	3M-H	1-	HMDB0031151	0.0428424	HMDB0031151	HMDB	Dichloromaleimide	164.938	HMDB0031151	14513
1523	479.4	1	M-2H	2-	HMDB0050794	5.1388e-05	HMDB0050794	HMDB	TG(20:1(11Z)/20:5(5Z,8Z,11Z,14Z,17Z)/20:1(11Z))	960.815	HMDB0050794	0
1531	321.12	1	M-H	1-	CID003249	0.0044713	CPD-8936	BioCyc	p-coumaroylserotonin	322.132	HMDB38340	5458879
1547	256.92	1	3M-H	1-	HMDB0002036	0.000297342	HMDB0002036	HMDB	Chlorate	85.976	HMDB0002036	104770
1555	227.4	1	3M-H	1-	CID000014	0.0356321	CPD-313	BioCyc	propane-1,3-diamine	76.1	HMDB00002	4030255
1560	207.36	1	M-3H	3-	HMDB0125133	0.0380961	HMDB0125133	HMDB	2-{4-[(6-carboxy-3,4,5-trihydroxyoxan-2-yl)oxy]-3-hydroxyphenyl}-3,7-dihydroxy-5-{[3,4,5-trihydroxy-6-(hydroxymethyl)oxan-2-yl]oxy}-1Î»â´-chromen-1-ylium	625.14	HMDB0125133	0
1565	247.8	1	M-3H	3-	HMDB0116514	0.00832105	HMDB0116514	HMDB	PGP(a-13:0/a-15:0)	746.414	HMDB0116514	0
1574	395.16	1	M-H	1-	HMDB0060582	0.00124219	HMDB0060582	HMDB	Benazeprilat	396.169	HMDB0060582	0
1575	209.28	1	3M-H	1-	CID001759	0.0300139	CPD-6124	BioCyc	1-pyrroline	70.0657	HMDB12497	11966285
1580	374.16	1	M-H	1-	CID004121	0.0009078	CPD-14813	BioCyc	6-O-methyl-N-deacetylisoipecoside aglycon	375.168	0	90658018
1581	503.76	1	M-2H	2-	HMDB0127657	0.0277003	HMDB0127657	HMDB	{[(1R,16Z,24E,26E,28Z)-1,18-dihydroxy-12-[1-(4-hydroxy-3-methoxycyclohexyl)propan-2-yl]-19,30-dimethoxy-15,17,21,23,35-pentamethyl-2,3,10,14,20-pentaoxo-11,36-dioxa-4-azatricyclo[30.3.1.0â´,â¹]hexatriaconta-16,24,26,28-tetraen-29-yl]methoxy}sulfonic acid	1009.51	HMDB0127657	0
1582	248.28	1	3M-H	1-	HMDB0033529	0.0221759	HMDB0033529	HMDB	(+)-2,3-Dihydro-3-methyl-1H-pyrrole	83.0735	HMDB0033529	22419314
1612	374.28	1	3M-H	1-	HMDB0000898	0.000335804	HMDB0000898	HMDB	1-Methylhistamine	125.095	HMDB0000898	3614
1616	266.28	1	3M-H	1-	HMDB0032231	0.0116052	HMDB0032231	HMDB	Dimethylethanolamine	89.0841	HMDB0032231	7902
1662	163.08	1	2M-H	1-	HMDB0013749	0.00177409	HMDB0013749	HMDB	2-Methylfuran	82.0419	HMDB0013749	10797
1710	131.04	1	M-3H	3-	HMDB0132952	0.000224453	HMDB0132952	HMDB	3,4,5-trihydroxy-6-[5-methoxy-2-(4-methyl-3-oxopent-1-en-1-yl)phenoxy]oxane-2-carboxylic acid	396.142	HMDB0132952	0
1711	357	1	M-H	1-	CID003784	0.0193701	2-PROPENYL-GLUCOSINOLATE	BioCyc	sinigrin	358.027	HMDB34070	7098673
1739	159.84	1	M-3H	3-	HMDB0031282	0.0355355	HMDB0031282	HMDB	erythro-7,9-Dotriacontanediol	482.506	HMDB0031282	85739756
1775	175.05	1	M-2H	2-	HMDB0126417	0.0012594	HMDB0126417	HMDB	6-[(2,2-dimethyl-2H-chromen-5-yl)oxy]-3,4,5-trihydroxyoxane-2-carboxylic acid	352.116	HMDB0126417	0
1829	120.12	1	M-2H	2-	HMDB0003424	0.00640831	HMDB0003424	HMDB	1-Hexadecanol	242.261	HMDB0003424	2682
1837	309.12	1	M-H	1-	HMDB0015102	0.00359477	HMDB0015102	HMDB	Desloratadine	310.124	HMDB0015102	124087
1846	436.68	1	3M-H	1-	HMDB0062533	0.0136875	HMDB0062533	HMDB	TCE epoxide	145.909	HMDB0062533	28167
1873	410.88	1	2M-H	1-	HMDB0015210	0.0308861	HMDB0015210	HMDB	Etidronic acid	205.975	HMDB0015210	3305
1906	277.32	1	2M-H	1-	KG_C10165	0.0275421	C10165	KEGG	Pinidine	139.136	-	5281689
1966	359.04	1	2M-H	1-	HMDB0033556	0.00422876	HMDB0033556	HMDB	2,5-Dimethyl-1,4-dithiane-2,5-diol	180.028	HMDB0033556	62105
1967	239.88	1	M-3H	3-	HMDB0093993	0.0169833	HMDB0093993	HMDB	DG(i-18:0/a-25:0/0:0)	722.679	HMDB0093993	0
2051	351.12	1	M-H	1-	HMDB0001013	0.000220096	HMDB0001013	HMDB	Cotinine glucuronide	352.127	HMDB0001013	3398121
2070	344.04	1	M-H	1-	HMDB0001314	0.000149775	HMDB0001314	HMDB	Cyclic GMP	345.047	HMDB0001314	24316
2084	455.88	1	M-2H	2-	HMDB0114436	0.0246055	HMDB0114436	HMDB	PE-NMe2(22:0/24:1(15Z))	913.75	HMDB0114436	0
2087	147.12	1	M-H	1-	HMDB0059834	0.00207059	HMDB0059834	HMDB	Pentylbenzene	148.125	HMDB0059834	10864
2154	522.78	1	M-2H	2-	HMDB0116050	0.0179936	HMDB0116050	HMDB	CDP-DG(18:2(9Z,11Z)/a-21:0)	1047.59	HMDB0116050	0
2182	339.48	1	M-3H	3-	HMDB0015455	0.0112991	HMDB0015455	HMDB	Quinupristin	1021.47	HMDB0015455	23724509
2200	375.12	1	2M-H	1-	HMDB0032688	0.00233552	HMDB0032688	HMDB	(Z)-1-(Methylthio)-5-phenyl-1-penten-3-yne	188.066	HMDB0032688	0
2242	144.12	1	M-2H	2-	CID002981	0.0064235	CPD-12751	BioCyc	13-epi manoyl oxide	290.261	0	18529657
2249	420.21	1	M-2H	2-	HMDB0040406	0.00453431	HMDB0040406	HMDB	26-(2-Glucosyl-6-acetylglucosyl]-1,3,11,22-tetrahydroxyergosta-5,24-dien-26-oate	842.43	HMDB0040406	0
2296	835.5	1	2M-H	1-	HMDB0007005	0.00521251	HMDB0007005	HMDB	CPA(18:1(11Z)/0:0)	418.248	HMDB0007005	53477946
2297	339.84	1	M-3H	3-	HMDB0035341	0.033172	HMDB0035341	HMDB	TR-Saponin A	1022.51	HMDB0035341	0
2299	217.08	1	M-H	1-	HMDB0003764	0.00299376	HMDB0003764	HMDB	Glutamylalanine	218.09	HMDB0003764	6992506
2326	150.12	1	M-2H	2-	HMDB0030482	0.00642351	HMDB0030482	HMDB	Cardanolmonoene	302.261	HMDB0030482	5315696
2427	396	1	M-H	1-	HMDB0128127	0.0156668	HMDB0128127	HMDB	[2-methoxy-4-(3,5,6,7-tetrahydroxy-8aH-chromen-2-yl)phenyl]oxidanesulfonic acid	397.023	HMDB0128127	0
2436	356.76	1	M-2H	2-	HMDB0007897	0.0170188	HMDB0007897	HMDB	PC(14:0/P-18:1(11Z))	715.552	HMDB0007897	53478619
2467	348.84	1	M-3H	3-	HMDB0115976	0.027524	HMDB0115976	HMDB	CDP-DG(18:2(9Z,12Z)/22:6(4Z,7Z,10Z,13Z,16Z,19Z))	1049.51	HMDB0115976	0
2470	315.24	1	M-H	1-	CID003028	0.0070359	CPD-5962	BioCyc	5-beta-pregnan-3,20 dione	316.24	0	92745
2530	117.12	1	2M-H	1-	HMDB0000906	0.00985994	HMDB0000906	HMDB	Trimethylamine	59.0735	HMDB0000906	1146
2547	393.36	1	M-2H	2-	HMDB0047930	0.00874661	HMDB0047930	HMDB	TG(14:1(9Z)/16:1(9Z)/o-18:0)	788.726	HMDB0047930	0
2584	337.2	1	M-H	1-	HMDB0038720	0.00203587	HMDB0038720	HMDB	Dodecyl gallate	338.209	HMDB0038720	14425
2585	311.16	1	M-H	1-	HMDB0014536	0.00126023	HMDB0014536	HMDB	Ethopropazine	312.166	HMDB0014536	3290
2635	357.36	1	2M-H	1-	HMDB0014621	0.016231	HMDB0014621	HMDB	Rimantadine	179.167	HMDB0014621	5071
2643	437.04	1	3M-H	1-	HMDB0000208	0.00590782	HMDB0000208	HMDB	Oxoglutaric acid	146.022	HMDB0000208	51
2671	207.12	1	M-2H	2-	HMDB0014940	0.00095328	HMDB0014940	HMDB	Alfentanil	416.254	HMDB0014940	51263
2707	493.32	1	M-H	1-	KG_C08829	0.0029295	C08829	KEGG	Makisterone B	494.324	-	441830
2715	193.2	1	M-H	1-	HMDB0034210	0.0289742	HMDB0034210	HMDB	3-Nonyl-1H-pyrazole	194.178	HMDB0034210	24844218
2729	181.08	1	M-3H	3-	HMDB0034352	7.983e-05	HMDB0034352	HMDB	Morellinol	546.262	HMDB0034352	0
2735	379.2	1	2M-H	1-	HMDB0032346	0.00089359	HMDB0032346	HMDB	(+/-)-Isobutyl 3-methylthiobutyrate	190.103	HMDB0032346	54281757
2736	835.44	1	M-H	1-	HMDB0034546	0.00854311	HMDB0034546	HMDB	Lucyoside M	836.456	HMDB0034546	0
2777	323.28	1	3M-H	1-	HMDB0061897	0.00174979	HMDB0061897	HMDB	(Z)-1,3-Octadiene	108.094	HMDB0061897	6432393
2779	229.2	1	2M-H	1-	HMDB0031651	0.00392241	HMDB0031651	HMDB	N-(3-Methylbutyl)acetamide	115.1	HMDB0031651	98643
2780	61.68	1	M-3H	3-	HMDB0038633	0.00325142	HMDB0038633	HMDB	(-)-3-Cyanomethyl-3-hydroxy-1H-indol-2(3H)-one	188.059	HMDB0038633	11658413
2787	297.36	1	M-3H	3-	CID004702	0.0396367	CPD-503	BioCyc	3-phenylpropanoyl-CoA	895.141	0	90657728
2797	317.28	1	M-3H	3-	HMDB0043145	0.000283009	HMDB0043145	HMDB	TG(15:0/24:0/20:3(5Z,8Z,11Z))	954.862	HMDB0043145	0
2813	411.24	1	M-H	1-	HMDB0003752	0.000852081	HMDB0003752	HMDB	LysoPC(10:0)	412.246	HMDB0003752	5313971
2816	304.92	1	2M-H	1-	HMDB0003585	0.0281752	HMDB0003585	HMDB	Thiocysteine	152.992	HMDB0003585	439614
2840	424.68	1	3M-H	1-	HMDB0013715	0.0121043	HMDB0013715	HMDB	Neodymium	141.908	HMDB0013715	23934
2844	353.04	1	2M-H	1-	HMDB0038591	0.00119229	HMDB0038591	HMDB	Brassicanal A	177.025	HMDB0038591	10910114
2866	837.36	1	M-H	1-	CID005095	0.0084016	CPD-17063	BioCyc	ferroheme o	838.376	0	51351651
2869	425.76	1	M-2H	2-	HMDB0061557	0.0240577	HMDB0061557	HMDB	PS(DiMe(11,3)/MonoMe(11,3))	853.511	HMDB0061557	0
2873	182.04	1	M-3H	3-	HMDB0060857	9.3111e-05	HMDB0060857	HMDB	o-O-glucuronide rosiglitazone	549.142	HMDB0060857	0
2880	248.4	1	M-3H	3-	HMDB0126176	0.0149109	HMDB0126176	HMDB	6-{2-[6-carboxy-5-(2,4-dihydroxyphenyl)-3-(hydroxymethyl)cyclohex-2-en-1-yl]-3-hydroxy-5-[6-hydroxy-7-(3-methylbut-2-en-1-yl)-1-benzofuran-2-yl]phenoxy}-3,4,5-trihydroxyoxane-2-carboxylic acid	748.237	HMDB0126176	0
2889	369	1	M-H	1-	HMDB0041831	6.6713e-05	HMDB0041831	HMDB	Azosemide	370.007	HMDB0041831	2273
2891	215.4	1	3M-H	1-	HMDB0029603	0.0417841	HMDB0029603	HMDB	Pentane	72.0939	HMDB0029603	8003
2919	450.6	1	M-2H	2-	KG_C16292	0.0413339	C16292	KEGG	Cyanidin-3-(p-coumaroyl)-rutinoside-5-glucoside	903.256	-	23724699
2942	159.12	1	M-H	1-	HMDB0061813	0.00207059	HMDB0061813	HMDB	1-(1-Methylethenyl)-4-(1-methylethyl)benzene	160.125	HMDB0061813	16952
3036	537.84	1	M-H	1-	CID000704	0.0217512	CPD-8124	BioCyc	thio-molybdenum cofactor	538.869	0	86289927
3062	426.96	1	2M-H	1-	HMDB0006801	0.00421996	HMDB0006801	HMDB	2-Oxo-3-hydroxy-4-phosphobutanoic acid	213.988	HMDB0006801	21145142
3063	420.72	1	M-2H	2-	HMDB0038232	0.0223369	HMDB0038232	HMDB	Azaspiracid 4	843.477	HMDB0038232	0
3069	403.2	1	M-H	1-	HMDB0015589	0.000882948	HMDB0015589	HMDB	Flunarizine	404.206	HMDB0015589	941361
3070	324.12	1	M-2H	2-	KG_C06740	0.0029138	C06740	KEGG	Glucosyl-limonin	650.257	-	24820753
3074	353.76	1	M-3H	3-	HMDB0041458	0.000960814	HMDB0041458	HMDB	Kaempferol 3-neohesperidoside-7-(2''-p-coumaryllaminaribioside)	1064.3	HMDB0041458	0
3081	487.92	1	3M-H	1-	CID003248	0.000568242	CPDQT-331	BioCyc	raphanusamate	162.976	0	44237236
3093	432.84	1	M-H	1-	HMDB0059636	0.00392328	HMDB0059636	HMDB	3-(3,5-Diiodo-4-hydroxyphenyl)lactate	433.851	HMDB0059636	440310
3097	321.96	1	M-3H	3-	HMDB0042501	0.024611	HMDB0042501	HMDB	TG(14:0/24:1(15Z)/22:2(13Z,16Z))	968.877	HMDB0042501	0
3110	788.4	1	3M-H	1-	HMDB0030190	0.00448949	HMDB0030190	HMDB	(E,E)-Lansamide I	263.131	HMDB0030190	11357517
3142	137.16	1	3M-H	1-	CID000901	0.013849	ETOH	BioCyc	ethanol	46.0419	HMDB00108	702
3151	325.2	1	M-H	1-	HMDB0031963	0.00203587	HMDB0031963	HMDB	(3b,6b,8a,12a)-8,12-Epoxy-7(11)-eremophilene-6,8,12-trimethoxy-3-ol	326.209	HMDB0031963	0
3192	380.88	1	2M-H	1-	HMDB0061173	0.0371364	HMDB0061173	HMDB	p-Chlorobenzenesulfonamide	190.981	HMDB0061173	0
3197	447.12	1	2M-H	1-	HMDB0127488	0.00483794	HMDB0127488	HMDB	3-(4-hydroxy-3,5-dimethoxyphenyl)prop-2-enoic acid	224.068	HMDB0127488	0
3243	361.92	1	3M-H	1-	HMDB0000574	0.044107	HMDB0000574	HMDB	L-Cysteine	121.02	HMDB0000574	5862
3247	351.24	1	2M-H	1-	HMDB0094661	0.00351797	HMDB0094661	HMDB	1-Phenyl-2-hexanone	176.12	HMDB0094661	0
3297	327	1	2M-H	1-	HMDB0032741	0.0293184	HMDB0032741	HMDB	S-2-Propenyl 1-propanesulfinothioate	164.033	HMDB0032741	20209224
3311	446.76	1	M-2H	2-	HMDB0061553	0.0228925	HMDB0061553	HMDB	PS(DiMe(11,3)/DiMe(11,5))	895.557	HMDB0061553	0
3314	579.48	1	M-H	1-	HMDB0033165	0.0169667	HMDB0033165	HMDB	4-Deoxyannoreticuin	580.47	HMDB0033165	0
3342	299.76	1	M-3H	3-	HMDB0034572	0.0326549	HMDB0034572	HMDB	Chrysophanol 1-tetraglucoside	902.269	HMDB0034572	0
3366	248.52	1	M-2H	2-	HMDB0127916	7.6246e-05	HMDB0127916	HMDB	(5-{5,7-dihydroxy-3-[(3,4,5-trihydroxyoxan-2-yl)oxy]-5H-chromen-2-yl}-2-hydroxyphenyl)oxidanesulfonic acid	499.055	HMDB0127916	0
3368	327.36	1	2M-H	1-	CID003210	0.0271301	CPD-10160	BioCyc	(8S,9S,10S)-8,10-dimethyl-1-octalin	164.157	0	16667386
3386	205.2	1	M-H	1-	HMDB0061780	0.00382207	HMDB0061780	HMDB	1,1,2-Trimethyl-3,5-bis(1-methylethenyl)cyclohexane	206.203	HMDB0061780	0
3395	246.12	1	M-2H	2-	HMDB0033655	0.00295939	HMDB0033655	HMDB	7,11-Bisdeacetylvaltrate 7-(3-methylpentanoate) 11-(3-hydroxy-3-methylbutanoate)	494.252	HMDB0033655	0
3416	329.28	1	M-3H	3-	HMDB0044023	0.000283009	HMDB0044023	HMDB	TG(16:0/24:0/22:6(4Z,7Z,10Z,13Z,16Z,19Z))	990.862	HMDB0044023	0
3433	161.28	1	3M-H	1-	HMDB0041792	0.048754	HMDB0041792	HMDB	1,3-Butadiene	54.047	HMDB0041792	7845
3435	325.08	1	2M-H	1-	HMDB0038445	0.00193868	HMDB0038445	HMDB	1-Isothiocyanato-2-phenylethane	163.046	HMDB0038445	16741
3451	485.04	1	3M-H	1-	HMDB0002070	0.00083844	HMDB0002070	HMDB	4-Hydroxy-2-oxoglutaric acid	162.016	HMDB0002070	599
3453	293.16	1	M-3H	3-	HMDB0034865	0.00415278	HMDB0034865	HMDB	Pitheduloside B	882.498	HMDB0034865	0
3454	360	1	M-3H	3-	HMDB0045851	0.00378596	HMDB0045851	HMDB	TG(20:0/24:1(15Z)/24:1(15Z))	1083.02	HMDB0045851	0
3455	397.08	1	M-H	1-	CID004943	0.0023512	O-SINAPOYLGLUCAROLACTONE	BioCyc	O-sinapoylglucarolactone	398.085	0	46926117
3459	323.4	1	2M-H	1-	CID001377	0.00661216	CPD-1821	BioCyc	<i>sym</i>-homospermidine	162.197	HMDB31506	25245489
3461	395.28	1	3M-H	1-	HMDB0032303	0.00164503	HMDB0032303	HMDB	2-Heptanethiol	132.097	HMDB0032303	522071
3470	93.12	1	M-H	1-	HMDB0031532	0.0490284	HMDB0031532	HMDB	1-Methyl-1,3-cyclohexadiene	94.0783	HMDB0031532	121731
3471	485.16	1	3M-H	1-	CID003520	9.43442e-05	CPD-14474	BioCyc	(3R)-beta-phenylalanine	162.056	0	686703
3480	220.2	1	M-2H	2-	HMDB0072872	0.0123356	HMDB0072872	HMDB	MG(0:0/i-24:0/0:0)	442.402	HMDB0072872	0
3494	484.92	1	3M-H	1-	HMDB0004811	0.011681	HMDB0004811	HMDB	2,4-Dichlorophenol	161.964	HMDB0004811	8449
3500	289.2	1	M-H	1-	HMDB0040168	0.00203587	HMDB0040168	HMDB	Glycerol 1-(5-hydroxydodecanoate)	290.209	HMDB0040168	175553
3505	233.64	1	M-2H	2-	HMDB0060159	0.0035287	HMDB0060159	HMDB	Ebastine	469.298	HMDB0060159	3191
3507	329.16	1	M-H	1-	HMDB0005796	0.000573486	HMDB0005796	HMDB	Picrocrocin	330.168	HMDB0005796	22833654
3508	423.12	1	2M-H	1-	HMDB0125013	0.00483794	HMDB0125013	HMDB	2-(2,5-dihydroxy-4-methoxyphenyl)propanoic acid	212.068	HMDB0125013	0
3513	171.24	1	2M-H	1-	HMDB0029600	0.0140903	HMDB0029600	HMDB	Hexane	86.1096	HMDB0029600	8058
3524	358.8	1	3M-H	1-	HMDB0029570	0.00112284	HMDB0029570	HMDB	Dichlorodifluoromethane	119.935	HMDB0029570	6391
3547	279.36	1	M-3H	3-	HMDB0134681	0.00439807	HMDB0134681	HMDB	2-[({2-[7,8,9,12,13,14,17,18,19,25-decahydroxy-24-(hydroxymethyl)-4,22,27-trioxo-3,23,26-trioxahexacyclo[13.10.3.1Â²,â¶.0âµ,Â¹â°.0Â¹Â¹,Â²â¸.0Â¹â¶,Â²Â¹]nonacosa-5(10),6,8,11,13,15(28),16,18,20-nonaen-29-yl]-3,4,5-trihydroxyphenyl}(hydroxy)methylidene)amino]acetic acid	841.097	HMDB0134681	0
3553	236.4	1	M-3H	3-	HMDB0041149	0.000345224	HMDB0041149	HMDB	Glucoliquiritin apioside	712.221	HMDB0041149	0
3562	116.76	1	M-3H	3-	HMDB0015562	0.0425456	HMDB0015562	HMDB	Isopropamide	353.259	HMDB0015562	3775
3610	378.96	1	2M-H	1-	HMDB0059724	0.00996024	HMDB0059724	HMDB	Pyrocatechol sulfate	189.994	HMDB0059724	3083879
3694	317.04	1	M-2H	2-	CID003152	0.0016949	CPD-8947	BioCyc	1,2,6-trikis-O-galloyl-beta-D-glucose	636.096	HMDB39182	440308
3696	160.92	1	M-H	1-	HMDB0042048	0.0230618	HMDB0042048	HMDB	Trichloroacetic acid	161.904	HMDB0042048	6421
3730	425.04	1	2M-H	1-	HMDB0001309	0.00437142	HMDB0001309	HMDB	m-Chlorohippuric acid	213.019	HMDB0001309	448
3807	336.96	1	2M-H	1-	HMDB0014500	0.00942233	HMDB0014500	HMDB	Chlorzoxazone	168.993	HMDB0014500	2733
3837	225.24	1	M-2H	2-	HMDB0029995	0.00115367	HMDB0029995	HMDB	15-Hentriacontanol	452.496	HMDB0029995	71356240
3893	174.84	1	2M-H	1-	HMDB0003642	0.0180218	HMDB0003642	HMDB	Strontium	87.9056	HMDB0003642	104798
3965	339.96	1	M-3H	3-	HMDB0046731	0.0223391	HMDB0046731	HMDB	TG(22:0/20:4(5Z,8Z,11Z,14Z)/22:0)	1022.92	HMDB0046731	0
3994	469.8	1	3M-H	1-	HMDB0062289	0.0171143	HMDB0062289	HMDB	12,13-epoxy-9-alkoxy-10E-octadecenoate	156.953	HMDB0062289	7973
4005	350.76	1	M-2H	2-	HMDB0007961	0.0170188	HMDB0007961	HMDB	PC(15:0/P-16:0)	703.552	HMDB0007961	53478661
4040	437.64	1	3M-H	1-	CID000011	0.0498947	CPD-14378	BioCyc	dehydrospermidine	146.166	0	0
4075	242.28	1	3M-H	1-	HMDB0033113	0.0378279	HMDB0033113	HMDB	1-Methylpyrrole	81.0578	HMDB0033113	7304
4118	250.92	1	2M-H	1-	HMDB0013780	0.000474838	HMDB0013780	HMDB	Dimethyl trisulfide	125.963	HMDB0013780	19310
4215	216.96	1	M-H	1-	HMDB0011725	0.0212259	HMDB0011725	HMDB	5-Sulfosalicylic acid	217.989	HMDB0011725	7322
4220	151.08	1	M-H	1-	CID002288	0.00354817	CPD-9502	BioCyc	3,5-dimethoxy toluene	152.084	0	77844
4222	195.96	1	M-H	1-	HMDB0004138	0.000731091	HMDB0004138	HMDB	Gold	196.967	HMDB0004138	114945
4339	293.4	1	3M-H	1-	HMDB0061783	0.026108	HMDB0061783	HMDB	(E)-Hept-2-ene	98.1096	HMDB0061783	639662
4340	427.08	1	2M-H	1-	HMDB0060951	0.000519232	HMDB0060951	HMDB	fluorobenzoylpropionic acid	214.044	HMDB0060951	2758337
4436	379.32	1	M-2H	2-	HMDB0043170	0.00352395	HMDB0043170	HMDB	TG(15:0/14:1(9Z)/16:1(9Z))	760.658	HMDB0043170	0
4484	253.32	1	2M-H	1-	HMDB0030285	0.0275421	HMDB0030285	HMDB	(S)-2-Propylpiperidine	127.136	HMDB0030285	9985
4684	169.08	1	M-3H	3-	HMDB0041047	7.983e-05	HMDB0041047	HMDB	Physagulin A	510.262	HMDB0041047	0
4755	339.6	1	M-2H	2-	HMDB0125481	0.0057953	HMDB0125481	HMDB	2-amino-4-({1-[(carboxymethyl)-C-hydroxycarbonimidoyl]-2-[(4-{3-[2-(2,4-dihydroxyphenyl)-2-oxoethyl]-4,6-dihydroxy-2-methoxyphenyl}-3-hydroxy-2-methylbutan-2-yl)sulfanyl]ethyl}-C-hydroxycarbonimidoyl)butanoic acid	681.22	HMDB0125481	0
4759	153	1	M-H	1-	HMDB0040002	0.00157413	HMDB0040002	HMDB	1-(2-Thienyl)-1,2-propanedione	154.009	HMDB0040002	83652
4761	353.4	1	3M-H	1-	HMDB0031327	0.0362588	HMDB0031327	HMDB	2-Butoxyethanol	118.099	HMDB0031327	8133
4808	241.2	1	M-2H	2-	HMDB0092933	0.0017709	HMDB0092933	HMDB	DG(8:0/18:0/0:0)	484.413	HMDB0092933	0
4817	207	1	M-H	1-	HMDB0032684	0.000789699	HMDB0032684	HMDB	Lactyltrimethylammonium betaine	208.008	HMDB0032684	0
4872	193.08	1	M-2H	2-	HMDB0039964	0.00122311	HMDB0039964	HMDB	beta-D-Glucopyranosyl-11-hydroxyjasmonic acid	388.173	HMDB0039964	0
4892	62.04	1	M-2H	2-	HMDB0062574	0.00801998	HMDB0062574	HMDB	N(tele)-methylhistaminium	126.103	HMDB0062574	25245502
4894	310.92	1	2M-H	1-	HMDB0124940	0.00921432	HMDB0124940	HMDB	2-(sulfooxy)acetic acid	155.973	HMDB0124940	0
4923	597.36	1	2M-H	1-	HMDB0144301	0.00489835	HMDB0144301	HMDB	1-(dimethylamino)-2-methyl-3,4-diphenylbutane-1,3-diol	299.189	HMDB0144301	0
4927	556.92	1	3M-H	1-	CID000411	0.0173721	2-PG	BioCyc	2-phospho-D-glycerate	185.993	HMDB03391	40467846
4970	265.92	1	3M-H	1-	HMDB0143055	0.0356188	HMDB0143055	HMDB	(hydroxymethylidene)carbamic acid	89.0113	HMDB0143055	0
4986	385.08	1	M-H	1-	HMDB0126593	0.0023512	HMDB0126593	HMDB	6-[4-(2-carboxy-2-oxoethyl)-2-methoxyphenoxy]-3,4,5-trihydroxyoxane-2-carboxylic acid	386.085	HMDB0126593	0
4987	411.12	1	M-H	1-	HMDB0013842	0.00111731	HMDB0013842	HMDB	O-Deethylated candesartan	412.128	HMDB0013842	10047287
4993	200.4	1	M-3H	3-	HMDB0127547	0.0270137	HMDB0127547	HMDB	11-[(2R)-3-[2-amino-3-methyl-4-(2-methyl-1,3-thiazol-4-yl)but-3-en-1-yl]-2-methyloxiran-2-yl]-3-hydroxy-4,4,6,8-tetramethyl-5-oxo-7-(sulfooxy)undecanoic acid	604.249	HMDB0127547	0
4999	312.48	1	M-3H	3-	HMDB0035468	0.00491912	HMDB0035468	HMDB	Melilotussaponin O2	940.467	HMDB0035468	0
5042	351	1	M-H	1-	HMDB0030552	0.0146412	HMDB0030552	HMDB	Thelephoric acid	352.022	HMDB0030552	0
5111	407.16	1	M-H	1-	KG_C09046	0.0012422	C09046	KEGG	Bleekerine	408.169	-	441992
5168	169.14	1	M-2H	2-	HMDB0032476	0.00319435	HMDB0032476	HMDB	Polyoxyethylene (600) monoricinoleate	340.298	HMDB0032476	22321485
5228	397.8	1	M-2H	2-	HMDB0008326	0.0153131	HMDB0008326	HMDB	PC(20:1(11Z)/P-18:1(11Z))	797.63	HMDB0008326	53478915
5250	207.96	1	M-H	1-	HMDB0002196	0.0131005	HMDB0002196	HMDB	Bismuth	208.98	HMDB0002196	105143
5260	395.52	1	2M-H	1-	HMDB0062598	0.0288815	HMDB0062598	HMDB	4,6-dimethyldodecane	198.235	HMDB0062598	545627
5261	263.88	1	M-3H	3-	HMDB0042297	0.0194022	HMDB0042297	HMDB	TG(14:0/14:1(9Z)/20:5(5Z,8Z,11Z,14Z,17Z))	794.642	HMDB0042297	0
5262	353.88	1	M-3H	3-	HMDB0004890	0.0352717	HMDB0004890	HMDB	Ganglioside GA2 (d18:1/16:0)	1064.7	HMDB0004890	22833615
5265	240.36	1	M-3H	3-	CID000286	0.036999	CPD-8122	BioCyc	molybdopterin adenine dinucleotide	724.065	0	46173264
5278	156.96	1	M-H	1-	HMDB0061737	0.00477534	HMDB0061737	HMDB	Dimethyldithiophosphate	157.963	HMDB0061737	0
5279	309.72	1	M-3H	3-	CID004739	0.0487386	CPD-10519	BioCyc	indole-3-acetyl-CoA	932.231	0	0
5286	177.12	1	M-2H	2-	HMDB0002685	0.00173206	HMDB0002685	HMDB	Prostaglandin F1a	356.256	HMDB0002685	5280939
5322	321.54	1	M-3H	3-	HMDB0004877	0.0338885	HMDB0004877	HMDB	Trihexosylceramide (d18:1/12:0)	967.608	HMDB0004877	53477785
5423	181.44	1	M-3H	3-	HMDB0010392	0.0219544	HMDB0010392	HMDB	LysoPC(20:2(11Z,14Z))	547.364	HMDB0010392	52924053
5429	388.68	1	3M-H	1-	HMDB0001854	0.0105964	HMDB0001854	HMDB	Tellurium	129.906	HMDB0001854	115151
5437	183	1	2M-H	1-	HMDB0034232	0.000745511	HMDB0034232	HMDB	(Chloromethyl)oxirane	92.0029	HMDB0034232	7835
5439	401.16	1	M-H	1-	HMDB0029542	0.000573486	HMDB0029542	HMDB	Clusin	402.168	HMDB0029542	44575537
5465	375.36	1	M-3H	3-	HMDB0068101	0.00549184	HMDB0068101	HMDB	TG(a-21:0/a-25:0/a-25:0)[rac]	1129.1	HMDB0068101	0
5476	310.8	1	M-2H	2-	HMDB0011765	0.00711786	HMDB0011765	HMDB	Cer(d18:0/22:0)	623.622	HMDB0011765	5283575
5483	401.28	1	3M-H	1-	HMDB0032478	0.00132986	HMDB0032478	HMDB	Polypropylene glycol (m w 1,200-3,000)	134.094	HMDB0032478	32881
5516	359.88	1	M-3H	3-	HMDB0116884	0.0182669	HMDB0116884	HMDB	CL(8:0/8:0/11:0/18:2(9Z,11Z))	1082.64	HMDB0116884	0
5520	250.2	1	M-H	1-	HMDB0030275	0.0176417	HMDB0030275	HMDB	Herculin	251.225	HMDB0030275	5318023
5531	282.12	1	M-H	1-	HMDB0028799	0.000782947	HMDB0028799	HMDB	Glutaminylhistidine	283.128	HMDB0028799	9814348
5539	448.08	1	M-H	1-	HMDB0038409	0.00246906	HMDB0038409	HMDB	6-(Methylthio)hexyl glucosinolate	449.085	HMDB0038409	0
5541	257.04	1	M-2H	2-	HMDB0126698	0.000806993	HMDB0126698	HMDB	(3-{3,5,7-trihydroxy-6-[3,4,5-trihydroxy-6-(hydroxymethyl)oxan-2-yl]-3,4-dihydro-2H-1-benzopyran-2-yl}phenyl)oxidanesulfonic acid	516.094	HMDB0126698	0
5542	239.16	1	M-H	1-	KG_C09054	0.004631	C09054	KEGG	Borrerine	240.163	-	182658
5544	469.2	1	2M-H	1-	CID005024	0.0028102	CPDQT-415	BioCyc	(E)-N-hydroxy-9-(methylsulfanyl)nonimidothioate	235.106	0	44237117
5561	365.88	1	M-3H	3-	HMDB0116825	0.0286832	HMDB0116825	HMDB	CL(8:0/8:0/8:0/22:0)	1100.69	HMDB0116825	0
5563	481.26	1	2M-H	1-	HMDB0012227	0.0103009	HMDB0012227	HMDB	Erythrohydrobupropion	241.123	HMDB0012227	445
5565	455.04	1	3M-H	1-	HMDB0015167	5.73538e-05	HMDB0015167	HMDB	Mercaptopurine	152.016	HMDB0015167	667490
5581	406.08	1	M-H	1-	HMDB0030257	0.0166101	HMDB0030257	HMDB	Erysothiopine	407.104	HMDB0030257	0
5605	441.12	1	2M-H	1-	HMDB0038990	0.0051723	HMDB0038990	HMDB	Methyl 5-hydroxyoxindole-3-acetate	221.069	HMDB0038990	71391107
5613	341.52	1	3M-H	1-	HMDB0001485	0.0347902	HMDB0001485	HMDB	Octane	114.141	HMDB0001485	356
5629	470.04	1	M-H	1-	HMDB0060915	0.0014875	HMDB0060915	HMDB	Diclofenac acyl glucuronide	471.049	HMDB0060915	0
5654	394.2	1	M-H	1-	HMDB0042059	0.0227819	HMDB0042059	HMDB	Vesnarinone	395.185	HMDB0042059	5663
5670	402	1	M-H	1-	CID000513	0.0109054	CDP	BioCyc	CDP	403.018	HMDB01546	20056867
5674	255	1	M-H	1-	HMDB0128627	0.00311685	HMDB0128627	HMDB	[(1-oxo-1H-isochromen-3-yl)methoxy]sulfonic acid	256.004	HMDB0128627	0
5715	448.74	1	3M-H	1-	HMDB0036577	0.0442437	HMDB0036577	HMDB	Trifluoromethanesulfonic acid	149.96	HMDB0036577	62406
5723	357.12	1	M-H	1-	HMDB0029651	0.000888798	HMDB0029651	HMDB	Phlorisobutyrophenone 2-glucoside	358.126	HMDB0029651	0
5742	372	1	M-H	1-	KG_C08415	0.0428452	C08415	KEGG	Gluconapin	373.05	-	3034765
5774	265.2	1	M-3H	3-	HMDB0013467	0.00322506	HMDB0013467	HMDB	SM(d18:0/22:2(13Z,16Z)(OH))	798.625	HMDB0013467	53481787
5783	246.72	1	M-3H	3-	PE_69	0.021637	69	PhenolExplorer	Cyanidin 3-O-sambubioside 5-O-glucoside	743.203	-	0
5803	773.4	1	M-H	1-	HMDB0001038	0.000839656	HMDB0001038	HMDB	Angiotensin IV	774.406	HMDB0001038	123814
5831	329.04	1	2M-H	1-	HMDB0032580	0.00119229	HMDB0032580	HMDB	4-Hydroxybenzyl isothiocyanate	165.025	HMDB0032580	160611
5843	364.8	1	3M-H	1-	HMDB0060344	0.0010947	HMDB0060344	HMDB	2-Bromoacetaldehyde	121.937	HMDB0060344	105131
5850	252.84	1	2M-H	1-	CID004724	0.0117236	CPD-9674	BioCyc	dichloroacetate	126.935	0	25975
5863	379.92	1	3M-H	1-	HMDB0034828	0.0180933	HMDB0034828	HMDB	Nitrosylsulfuric acid	126.958	HMDB0034828	82157
5896	596.64	1	M-3H	3-	HMDB0012058	0.04037	HMDB0012058	HMDB	Ganglioside GT3 (d18:0/20:0)	1792.98	HMDB0012058	53481334
5913	513	1	M-H	1-	HMDB0132728	0.0344504	HMDB0132728	HMDB	[5-(3-{[3,4-dihydroxy-5-(hydroxymethyl)oxolan-2-yl]oxy}-5,7-dihydroxy-4-oxo-4H-chromen-2-yl)-2-hydroxyphenyl]oxidanesulfonic acid	514.042	HMDB0132728	0
5920	357.24	1	M-H	1-	CID004967	0.0035287	CPD-12348	BioCyc	methoxydihydrosorgoleone	358.251	0	643766
5984	221.4	1	M-3H	3-	HMDB0129113	0.0171003	HMDB0129113	HMDB	2-amino-4-({1-[(carboxymethyl)-C-hydroxycarbonimidoyl]-2-[(4-{[8-(1,2-dihydroxypropan-2-yl)-2-oxo-2H,8H,9H-furo[2,3-h]chromen-9-yl]oxy}-3-methyl-4-oxobutan-2-yl)sulfanyl]ethyl}-C-hydroxycarbonimidoyl)butanoic acid	667.205	HMDB0129113	0
6002	190.68	1	3M-H	1-	HMDB0015532	0.0334542	HMDB0015532	HMDB	Zinc	63.9291	HMDB0015532	32051
6014	383.52	1	3M-H	1-	HMDB0029595	0.0191262	HMDB0029595	HMDB	Nonane	128.157	HMDB0029595	8141
6022	437.76	1	M-2H	2-	HMDB0008748	0.0275835	HMDB0008748	HMDB	PC(22:6(4Z,7Z,10Z,13Z,16Z,19Z)/22:6(4Z,7Z,10Z,13Z,16Z,19Z))	877.562	HMDB0008748	24779134
6027	468.72	1	M-2H	2-	HMDB0116074	0.0440885	HMDB0116074	HMDB	CDP-DG(a-13:0/i-18:0)	939.499	HMDB0116074	0
6047	467.52	1	3M-H	1-	HMDB0031445	0.0122019	HMDB0031445	HMDB	Undecane	156.188	HMDB0031445	14257
6067	330.96	1	2M-H	1-	HMDB0029612	0.00779831	HMDB0029612	HMDB	Asparagusic acid syn-S-oxide	165.976	HMDB0029612	6451512
6086	309.84	1	M-3H	3-	HMDB0035363	0.00735114	HMDB0035363	HMDB	Notoginsenoside R1	932.534	HMDB0035363	4483635
6092	161.76	1	M-3H	3-	HMDB0030119	0.0244079	HMDB0030119	HMDB	Perulactone B	488.277	HMDB0030119	0
6093	295.2	1	2M-H	1-	KG_C06524	0.0035957	C06524	KEGG	Nornicotine	148.1	-	412
6094	409.68	1	M-2H	2-	HMDB0060870	0.0122819	HMDB0060870	HMDB	RPR112698	821.362	HMDB0060870	10417998
6095	389.04	1	3M-H	1-	CID003368	0.00159888	2-OXOSUCCINAMATE	BioCyc	2-oxosuccinamate	130.014	0	21145025
10	118.08	1	M+3H	3+	HMDB0060061	0.000717685	HMDB0060061	HMDB	Sphingosine 1-phosphate (d16:1-P)	351.217	HMDB0060061	52931110
14	232.08	1	M+ACN+H	1+	HMDB0240294	0.00155924	HMDB0240294	HMDB	2-O-Methylascorbic acid	190.048	HMDB0240294	0
21	352.32	1	M+ACN+H	1+	HMDB0002231	0.00099616	HMDB0002231	HMDB	11Z-Eicosenoic acid	310.287	HMDB0002231	5282768
51	316.32	1	M+CH3OH+H	1+	HMDB0034146	0.000996511	HMDB0034146	HMDB	Octadecanamide	283.288	HMDB0034146	31292
66	102	1	M+ACN+H	1+	HMDB0035659	0.000578777	HMDB0035659	HMDB	Silica	59.9668	HMDB0035659	24261
68	288.24	1	M+H	1+	CID004470	0.0047764	CPD-8726	BioCyc	isopimaradienol	287.237	0	15586713
71	215.04	1	M+H	1+	HMDB0135284	0.00273732	HMDB0135284	HMDB	{[(2E)-3-phenylprop-2-en-1-yl]oxy}sulfonic acid	214.03	HMDB0135284	0
79	383.4	1	M+H	1+	HMDB0002361	0.0116371	HMDB0002361	HMDB	Pentacosanoic acid	382.381	HMDB0002361	10468
112	248.16	1	M+3H	3+	HMDB0112326	9.8708e-05	HMDB0112326	HMDB	PS(15:0/18:4(6Z,9Z,12Z,15Z))	741.458	HMDB0112326	0
114	311.16	1	M+CH3OH+H	1+	HMDB0011112	0.000142374	HMDB0011112	HMDB	N1-(alpha-D-ribosyl)-5,6-dimethyl-benzimidazole	278.127	HMDB0011112	440780
118	352.08	1	M+Na	1+	HMDB0038575	0.000831383	HMDB0038575	HMDB	(Z)-N-Feruloyl-5-hydroxyanthranilic acid	329.09	HMDB0038575	10087955
127	131.04	1	M+2H	2+	HMDB0128951	0.00303389	HMDB0128951	HMDB	6-[(1Z)-2-hydroxy-3-oxobut-1-en-1-yl]-7-methoxy-2H-chromen-2-one	260.068	HMDB0128951	0
146	311.4	1	M+3H	3+	CID000357	0.0156012	CPD-12199	BioCyc	3-(4-hydroxyphenyl)-3-hydroxy-propanoyl-CoA	931.163	0	46173446
158	141.96	1	M+H	1+	CID000138	0.0299781	CARBAMOYL-P	BioCyc	carbamoyl-phosphate	140.983	HMDB01096	3423467
169	149.04	1	M+2H	2+	HMDB0041059	0.000115454	HMDB0041059	HMDB	N-Methoxyspirobrassinol methyl ether	296.065	HMDB0041059	10040237
201	369.42	1	2M+H	1+	HMDB0030306	0.0127398	HMDB0030306	HMDB	3,3,4-Trimethyldecane	184.219	HMDB0030306	39499
224	112.92	1	2M+H	1+	HMDB0000692	0.021419	HMDB0000692	HMDB	Fe2+	55.9349	HMDB0000692	27284
272	509.04	1	2M+H	1+	CID001258	0.00278759	SHIKIMATE-5P	BioCyc	shikimate 3-phosphate	254.019	0	14506806
310	142.08	1	M+3H	3+	CID004337	0.0010283	CPD-9748	BioCyc	heliocide B4	423.217	0	25201866
314	243.24	1	M+H	1+	HMDB0041588	0.00814929	HMDB0041588	HMDB	2,6,10-Trimethyldodecanoic acid	242.225	HMDB0041588	15765185
315	338.4	1	M+ACN+H	1+	HMDB0062787	0.0218695	HMDB0062787	HMDB	2,6,10,15-tetramethylheptadecane	296.344	HMDB0062787	41209
322	128.76	1	M+3H	3+	HMDB0013332	0.0090178	HMDB0013332	HMDB	3-Hydroxy-5, 8-tetradecadiencarnitine	383.267	HMDB0013332	53481699
325	114	1	M+2H	2+	HMDB0032982	0.00901439	HMDB0032982	HMDB	2,2'-Dithenyl sulfide	225.994	HMDB0032982	54210762
332	338.28	1	M+2H	2+	HMDB0012097	0.00917095	HMDB0012097	HMDB	SM(d18:1/14:0)	674.536	HMDB0012097	11433862
347	97.92	1	M+Na	1+	HMDB0002290	0.00918375	HMDB0002290	HMDB	Arsenic	74.9216	HMDB0002290	104734
363	354.6	1	M+2H	2+	HMDB0029239	0.0247989	HMDB0029239	HMDB	p-Coumaroyl vitisin A	707.161	HMDB0029239	0
372	367.2	1	M+Na	1+	HMDB0014527	0.000801428	HMDB0014527	HMDB	Oxyphencyclimine	344.21	HMDB0014527	4642
395	367.44	1	M+H	1+	HMDB0038309	0.0101747	HMDB0038309	HMDB	xi-3-Methylpentacosane	366.423	HMDB0038309	189001
407	311.52	1	M+2H	2+	HMDB0011671	0.00201322	HMDB0011671	HMDB	ADP-ribose 1"-2" cyclic phosphate	621.027	HMDB0011671	53481021
410	131.16	1	M+H	1+	HMDB0062730	0.00572911	HMDB0062730	HMDB	N(1)-isopropyl-2-methylpropan-1,2-diamine	130.147	HMDB0062730	79532
412	369.5	1	M+2H	2+	HMDB0033393	0.000750079	HMDB0033393	HMDB	C.I. Food Black 2	736.986	HMDB0033393	0
426	191.04	1	M+Na	1+	HMDB0013159	0.00271683	HMDB0013159	HMDB	2,3-Diaminosalicylic acid	168.053	HMDB0013159	53481699
443	577.32	1	2M+H	1+	HMDB0028704	0.00176249	HMDB0028704	HMDB	Arginyl-Asparagine	288.155	HMDB0028704	9900579
516	129	1	2M+H	1+	CID003074	0.00192275	CPD-17426	BioCyc	methanesulfenate	63.9983	0	123554
518	439.32	1	M+Na	1+	KG_C03963	0.001744	C03963	KEGG	Sarsasapogenin	416.329	-	92095
538	369.24	1	M+Na	1+	CID004471	2.27e-05	10-BETA-HYDROXYTAXA-42011-DIEN-5-ALPH	BioCyc	10beta-hydroxytaxa-4(20),11-dien-5alpha-yl acetate	346.251	0	443488
539	313.32	1	2M+H	1+	CID003099	0.00495035	CPD-4944	BioCyc	(+)-isomenthol	156.151	0	45056
544	603.48	1	M+CH3OH+H	1+	HMDB0002746	0.0028104	HMDB0002746	HMDB	cis-5,6-Dihydro-5,6-dihydroxy-carotene	570.444	HMDB0002746	53477757
546	406.44	1	M+ACN+H	1+	HMDB0040527	0.000722264	HMDB0040527	HMDB	1-Hexacosene	364.407	HMDB0040527	29303
568	369.48	1	M+3H	3+	HMDB0060216	0.015484	HMDB0060216	HMDB	3-Hydroxydocosanoyl-CoA	1105.43	HMDB0060216	72193818
581	411.48	1	M+H	1+	HMDB0034380	0.0239685	HMDB0034380	HMDB	1-Octacosanol	410.449	HMDB0034380	68406
584	159.06	1	M+3H	3+	HMDB0038862	0.00030549	HMDB0038862	HMDB	D-Galactopyranosyl-(1-&gt;3)-D-galactopyranosyl-(1-&gt;3)-L-arabinose	474.158	HMDB0038862	0
591	898.08	1	2M+H	1+	HMDB0035279	0.0355685	HMDB0035279	HMDB	8-Methyl-3-hentriacontene	448.501	HMDB0035279	0
592	250.2	1	M+3H	3+	HMDB0008991	0.000357098	HMDB0008991	HMDB	PE(18:0/18:0)	747.578	HMDB0008991	447078
597	383.04	1	2M+H	1+	CID004766	0.00281135	CPD-12595	BioCyc	D-glucaro-1,5-lactone	191.019	0	46926210
612	234.84	1	M+3H	3+	HMDB0007903	0.0013939	HMDB0007903	HMDB	PC(14:1(9Z)/16:1(9Z))	701.5	HMDB0007903	52922252
629	258.96	1	M+CH3OH+H	1+	HMDB0060363	0.0170762	HMDB0060363	HMDB	2,5-Dichloro-4-oxohex-2-enedioate	225.944	HMDB0060363	5282172
630	190.92	1	M+Na	1+	HMDB0030877	0.0204126	HMDB0030877	HMDB	Methyl (2-propenylthio) selenide	167.951	HMDB0030877	14933479
631	439.44	1	M+H	1+	CID004161	0.0101747	CPD-14262	BioCyc	3,20-dimethyl-1,2,21,22-tetradehydro-2,3,20,21-tetrahydrobotryococcene	438.423	0	14274988
632	413.16	1	M+H	1+	HMDB0036984	0.000524578	HMDB0036984	HMDB	Garcimangosone C	412.152	HMDB0036984	10916629
636	98.04	1	M+3H	3+	CID000561	0.00329266	CPD-9317	BioCyc	&gamma;-L-glutamyl-(<i>S</i>)-<i>trans</i>-1-propenyl-L-cysteine	291.101	0	91820095
638	406.32	1	M+CH3OH+H	1+	HMDB0061639	0.00369494	HMDB0061639	HMDB	3-hydroxytridecanoyl carnitine	373.283	HMDB0061639	0
647	258.84	1	M+3H	3+	HMDB0008240	0.0013939	HMDB0008240	HMDB	PC(18:4(6Z,9Z,12Z,15Z)/18:4(6Z,9Z,12Z,15Z))	773.5	HMDB0008240	52922911
648	577.56	1	2M+H	1+	HMDB0005943	0.00534035	HMDB0005943	HMDB	5b-Pregnanediol	288.282	HMDB0005943	12547
677	159	1	M+CH3OH+H	1+	HMDB0013780	0.00334874	HMDB0013780	HMDB	Dimethyl trisulfide	125.963	HMDB0013780	19310
680	281.04	1	M+H	1+	HMDB0034303	0.00128652	HMDB0034303	HMDB	1-Methoxyspirobrassinin	280.034	HMDB0034303	11425998
684	314.28	1	M+ACN+H	1+	CID002988	0.0042252	CPD-4751	BioCyc	ent-cassa-12,15-diene	272.25	0	90657228
685	589.44	1	2M+H	1+	HMDB0004668	0.00313163	HMDB0004668	HMDB	13-OxoODE	294.219	HMDB0004668	6446027
688	110.88	1	2M+H	1+	HMDB0001333	0.00168899	HMDB0001333	HMDB	Manganese	54.938	HMDB0001333	27854
689	171.24	1	2M+H	1+	HMDB0034301	0.0272154	HMDB0034301	HMDB	Piperidine	85.0891	HMDB0034301	8082
722	89.76	1	M+3H	3+	HMDB0030965	0.00278729	HMDB0030965	HMDB	9-Octadecenal	266.261	HMDB0030965	5283381
749	321.26	1	2M+H	1+	HMDB0061813	0.00115619	HMDB0061813	HMDB	1-(1-Methylethenyl)-4-(1-methylethyl)benzene	160.125	HMDB0061813	16952
750	511.44	1	M+H	1+	HMDB0055959	0.00430143	HMDB0055959	HMDB	DG(14:0/0:0/14:1n5)	510.428	HMDB0055959	0
755	234.96	1	M+H	1+	HMDB0062252	0.0014293	HMDB0062252	HMDB	(alpha-D-mannosyl)7-beta-D-mannosyl-diacetylchitobiosyl-L-asparagine, isoform B (protein)	233.954	HMDB0062252	69676
757	311.04	1	M+H	1+	HMDB0031778	0.000670841	HMDB0031778	HMDB	Diflubenzuron	310.032	HMDB0031778	37123
780	717.54	1	M+Na	1+	HMDB0007411	0.00286548	HMDB0007411	HMDB	DG(20:1(11Z)/22:6(4Z,7Z,10Z,13Z,16Z,19Z)/0:0)	694.554	HMDB0007411	9543929
786	96.84	1	2M+H	1+	HMDB0001966	0.0315869	HMDB0001966	HMDB	Titanium	47.9479	HMDB0001966	114942
787	244.08	1	M+Na	1+	CID003776	2.04e-05	CPDQT-414	BioCyc	(E)-N-hydroxy-8-(methylsulfanyl)octimidothioate	221.091	0	44237310
829	429.24	1	M+Na	1+	HMDB0015119	2.2754e-05	HMDB0015119	HMDB	Nandrolone phenpropionate	406.251	HMDB0015119	229455
835	219	1	M+H	1+	HMDB0011725	0.00421539	HMDB0011725	HMDB	5-Sulfosalicylic acid	217.989	HMDB0011725	7322
841	113.04	1	M+Na	1+	HMDB0031245	0.00046189	HMDB0031245	HMDB	2-Methyl-1-propanethiol	90.0503	HMDB0031245	10558
865	159.12	1	M+3H	3+	HMDB0035144	0.00363272	HMDB0035144	HMDB	(3beta,17alpha,23S,24S)-17,23-Epoxy-3,24,29-trihydroxy-27-norlanost-8-en-15-one	474.335	HMDB0035144	0
870	661.32	1	M+CH3OH+H	1+	CID004250	0.0031813	CPD-7064	BioCyc	primary fluorescent chlorophyll catabolite	628.29	0	54740347
873	325.2	1	M+Na	1+	HMDB0015216	0.000132726	HMDB0015216	HMDB	Emedastine	302.211	HMDB0015216	3219
874	493.32	1	M+CH3OH+H	1+	HMDB0030909	0.00402929	HMDB0030909	HMDB	2,3-Secoporrigenin	460.282	HMDB0030909	0
877	74.04	1	M+2H	2+	HMDB0000641	0.00369236	HMDB0000641	HMDB	L-Glutamine	146.069	HMDB0000641	5961
884	363.84	1	M+3H	3+	HMDB0034869	0.00579259	HMDB0034869	HMDB	Betavulgaroside IX	1088.5	HMDB0034869	0
888	205.1	1	M+ACN+H	1+	CID004042	0.0005207	CPD-12392	BioCyc	1-(methylsulfanyl)-5-aci-nitropentane	163.067	0	123131515
923	378.36	1	M+CH3OH+H	1+	KG_C10810	0.0233315	C10810	KEGG	Irehine	345.303	-	442978
926	566.4	1	M+ACN+H	1+	HMDB0094688	0.00541371	HMDB0094688	HMDB	1-Stearoylglycerophosphocholine	524.372	HMDB0094688	0
927	395.04	1	M+Na	1+	HMDB0127736	0.000712769	HMDB0127736	HMDB	{2-hydroxy-5-[2-hydroxy-3-(2,4,6-trihydroxyphenyl)propyl]phenyl}oxidanesulfonic acid	372.052	HMDB0127736	0
929	519.36	1	2M+H	1+	HMDB0000705	0.00200359	HMDB0000705	HMDB	Hexanoylcarnitine	259.178	HMDB0000705	6426853
930	208.92	1	M+Na	1+	HMDB0062395	0.0008618	HMDB0062395	HMDB	4-Bromo-3,5-cyclohexadiene-1,2-dione	185.932	HMDB0062395	11954065
931	276.84	1	2M+H	1+	HMDB0004142	0.0111189	HMDB0004142	HMDB	Barium	137.905	HMDB0004142	104810
948	228.24	1	M+ACN+H	1+	HMDB0011626	0.00781705	HMDB0011626	HMDB	Dodecanol	186.198	HMDB0011626	8193
979	885.36	1	2M+H	1+	HMDB0034120	0.00754248	HMDB0034120	HMDB	Lusitanicoside	442.184	HMDB0034120	4484591
989	661.56	1	2M+H	1+	HMDB0011533	0.000648904	HMDB0011533	HMDB	MG(0:0/16:0/0:0)	330.277	HMDB0011533	123409
995	427.32	1	M+CH3OH+H	1+	HMDB0038506	0.00066216	HMDB0038506	HMDB	7,8-Dehydro-beta-micropteroxanthin	394.287	HMDB0038506	0
1015	218.16	1	M+ACN+H	1+	CID000662	0.00114508	ARG	BioCyc	L-arginine	176.127	HMDB00517	1549073
1019	217.92	1	M+2H	2+	HMDB0059636	0.0257512	HMDB0059636	HMDB	3-(3,5-Diiodo-4-hydroxyphenyl)lactate	433.851	HMDB0059636	440310
1022	410.16	1	M+ACN+H	1+	KG_C07290	0.0001923	C07290	KEGG	7-O-Methylluteone	368.126	-	441251
1024	241.32	1	M+H	1+	CID002734	0.0310301	HEPTADECANE-CPD	BioCyc	heptadecane	240.282	HMDB59830	12398
1049	276.12	1	M+H	1+	HMDB0005766	0.000983809	HMDB0005766	HMDB	Norophthalmic acid	275.112	HMDB0005766	5489007
1063	445.14	1	M+Na	1+	HMDB0129158	0.00102779	HMDB0129158	HMDB	3-(3-hydroxyphenyl)-4-[(E)-2-(4-hydroxyphenyl)ethenyl]-2-phenyl-2,3-dihydro-1-benzofuran-6-ol	422.152	HMDB0129158	0
1064	365.16	1	M+Na	1+	CID003436	0.0002524	CPD-15798	BioCyc	(S)-tetrahydropapaverine	342.171	0	6921819
1067	399.24	1	M+ACN+H	1+	CID002940	0.0004172	CPD-7170	BioCyc	cannabidiolate	357.207	0	54740359
1095	281.16	1	M+CH3OH+H	1+	HMDB0031876	0.000526328	HMDB0031876	HMDB	Prenyl glucoside	248.126	HMDB0031876	14239303
1121	207.72	1	M+3H	3+	HMDB0127331	0.000440778	HMDB0127331	HMDB	6-{[6-(3,4-dihydroxy-6-methyl-5-oxooxan-2-yl)-5-hydroxy-2-(4-hydroxy-3-methoxyphenyl)-4-oxo-4H-chromen-7-yl]oxy}-3,4,5-trihydroxyoxane-2-carboxylic acid	620.138	HMDB0127331	0
1137	246.96	1	M+H	1+	HMDB0032822	0.0306925	HMDB0032822	HMDB	5-Sulfo-1,3-benzenedicarboxylic acid	245.983	HMDB0032822	80714
1138	223.2	1	M+CH3OH+H	1+	CID000156	0.00162006	N6N6N6-TRIMETHYL-L-LYSINE	BioCyc	<i>N</i><sup>6</sup>,<i>N</i><sup>6</sup>,<i>N</i><sup>6</sup>-trimethyl-L-lysine	190.168	0	0
1192	276	1	M+2H	2+	HMDB0062327	0.00354145	HMDB0062327	HMDB	1-Phosphatidyl-1D-myo-inositol 3,4-bisphosphate	549.989	HMDB0062327	46878419
1207	495.48	1	M+CH3OH+H	1+	HMDB0035953	0.0028409	HMDB0035953	HMDB	(Z)-22-Hentriacontene-2,4-dione	462.444	HMDB0035953	15463586
1213	591.36	1	2M+H	1+	HMDB0014333	0.00200359	HMDB0014333	HMDB	Esmolol	295.178	HMDB0014333	59768
1241	207.12	1	M+2H	2+	HMDB0030157	0.000464066	HMDB0030157	HMDB	Austalide K	412.225	HMDB0030157	13942822
1280	274.32	1	M+H	1+	HMDB0039492	0.0234852	HMDB0039492	HMDB	1,17-Diamino-4,9,13-triazaheptadecane	273.289	HMDB0039492	10265329
1292	149.88	1	M+Na	1+	CID002933	0.0136731	CPD-387	BioCyc	iodide	126.904	HMDB12238	30165
1307	130.92	1	M+H	1+	CID004885	0.0016609	TRICHLOROETHENE	BioCyc	trichloroethene	129.914	HMDB29593	6575
1319	717.6	1	M+Na	1+	HMDB0062996	0.00038276	HMDB0062996	HMDB	TG(i-20:0/10:0/10:0)	694.611	HMDB0062996	0
1341	246.84	1	M+3H	3+	HMDB0008845	0.0013939	HMDB0008845	HMDB	PE(14:0/22:5(4Z,7Z,10Z,13Z,16Z))	737.5	HMDB0008845	53479555
1377	485.4	1	M+H	1+	HMDB0036404	0.00107237	HMDB0036404	HMDB	3beta-Acetoxy-19alpha-hydroxy-12-ursene	484.392	HMDB0036404	0
1409	319.08	1	M+Na	1+	HMDB0060759	0.00017167	HMDB0060759	HMDB	4-Carboxynevirapine	296.091	HMDB0060759	10709035
1420	158.88	1	2M+H	1+	HMDB0002500	0.0180268	HMDB0002500	HMDB	Bromide	78.9183	HMDB0002500	259
1438	241.92	1	M+ACN+H	1+	HMDB0031252	0.0472476	HMDB0031252	HMDB	3-Iodopropanoic acid	199.933	HMDB0031252	8856
1439	261	1	2M+H	1+	HMDB0031853	0.00527043	HMDB0031853	HMDB	2-Thiophenemethanethiol	129.991	HMDB0031853	80408
1452	107.04	1	M+3H	3+	HMDB0014620	0.00242768	HMDB0014620	HMDB	Chlorpromazine	318.096	HMDB0014620	2726
1489	332.16	1	M+H	1+	CID003967	0.0018211	CPD-12354	BioCyc	16alpha, 17-epoxy gibberellin A9	331.155	0	46173298
1515	173.04	1	M+Na	1+	CID003470	0.0020481	|D-Xylopyranose|	BioCyc	D-xylopyranose	150.053	0	0
1532	745.68	1	M+Na	1+	HMDB0093993	0.0119487	HMDB0093993	HMDB	DG(i-18:0/a-25:0/0:0)	722.679	HMDB0093993	0
1533	150	1	M+Na	1+	HMDB0032964	0.00159752	HMDB0032964	HMDB	2-Acetylthiazole	127.009	HMDB0032964	520108
1588	251.16	1	M+CH3OH+H	1+	HMDB0014515	0.000142374	HMDB0014515	HMDB	Meprobamate	218.127	HMDB0014515	4064
1593	155.04	1	M+Na	1+	HMDB0000026	0.00271683	HMDB0000026	HMDB	Ureidopropionic acid	132.053	HMDB0000026	111
1597	161.16	1	M+3H	3+	HMDB0031056	0.00393731	HMDB0031056	HMDB	8-Hydroxy-14,16-hentriacontanedione	480.454	HMDB0031056	71352769
1647	207.24	1	2M+H	1+	HMDB0031413	0.00541732	HMDB0031413	HMDB	Diethylenetriamine	103.111	HMDB0031413	8111
1659	115.92	1	M+Na	1+	HMDB0061921	0.0271456	HMDB0061921	HMDB	Niobium	92.9036	HMDB0061921	0
1698	106.02	1	M+3H	3+	HMDB0015201	0.00289541	HMDB0015201	HMDB	Clonazepam	315.041	HMDB0015201	2802
1699	250.8	1	M+H	1+	HMDB0062089	0.0298891	HMDB0062089	HMDB	Bromoform	249.763	HMDB0062089	0
1700	108.96	1	M+Na	1+	HMDB0002036	0.0051934	HMDB0002036	HMDB	Chlorate	85.976	HMDB0002036	104770
1711	123	1	M+Na	1+	HMDB0059596	0.00281733	HMDB0059596	HMDB	ETF	100.014	HMDB0059596	6409
1712	273.96	1	M+H	1+	CID004081	0.048442	2-CARBOXY-D-ARABINITOL-1-PHOSPHATASE	BioCyc	2-carboxy-D-arabinitol 1-phosphate	273.001	0	25203884
1747	58.68	1	M+3H	3+	CID004030	0.00569607	CPD-9608	BioCyc	lawsone	173.024	0	25202955
1751	177.12	1	M+2H	2+	HMDB0001220	0.000464066	HMDB0001220	HMDB	Prostaglandin E2	352.225	HMDB0001220	5280360
1776	150.96	1	2M+H	1+	HMDB0012974	0.001519	HMDB0012974	HMDB	Hypothiocyanite	74.9779	HMDB0012974	124985
1814	209.04	1	M+Na	1+	HMDB0041026	0.00204813	HMDB0041026	HMDB	Erinapyrone C	186.053	HMDB0041026	0
1818	436.8	1	M+2H	2+	HMDB0114492	0.0236821	HMDB0114492	HMDB	PE-NMe2(22:2(13Z,16Z)/22:6(4Z,7Z,10Z,13Z,16Z,19Z))	871.609	HMDB0114492	0
1850	467.16	1	2M+H	1+	CID004831	0.00502005	CPD-6801	BioCyc	aloesone	233.081	0	5317700
1857	551.52	1	M+ACN+H	1+	HMDB0011773	0.00540161	HMDB0011773	HMDB	Cer(d18:1/14:0)	509.481	HMDB0011773	5282310
1865	303.84	1	M+ACN+H	1+	HMDB0031489	0.00185756	HMDB0031489	HMDB	1,1,1,3,3,3-Hexachloro-2-propanone	261.808	HMDB0031489	8303
1868	296.04	1	M+ACN+H	1+	HMDB0130162	0.00345296	HMDB0130162	HMDB	3,4-dihydroxy-5-(sulfooxy)cyclohex-1-ene-1-carboxylic acid	254.01	HMDB0130162	0
1906	105	1	M+2H	2+	HMDB0004628	0.00881215	HMDB0004628	HMDB	Lead	207.977	HMDB0004628	73212
1909	121.08	1	M+2H	2+	HMDB0015407	0.00194092	HMDB0015407	HMDB	Pirbuterol	240.147	HMDB0015407	4845
1924	569.4	1	2M+H	1+	CID004665	0.0023852	CPD-10511	BioCyc	hexadecanedioate	284.199	0	7058076
1931	100.92	1	2M+H	1+	CID004721	0.0359667	CPD-845	BioCyc	methyl chloride	49.9923	0	6327
1959	117	1	M+Na	1+	HMDB0004983	0.00193187	HMDB0004983	HMDB	Dimethyl sulfone	94.0089	HMDB0004983	6213
2008	117.12	1	M+H	1+	HMDB0012296	0.00518762	HMDB0012296	HMDB	Trimethylaminoacetone	116.108	HMDB0012296	151806
2026	84.72	1	M+3H	3+	HMDB0060956	0.0040719	HMDB0060956	HMDB	N-desmethylmirtazapine	251.142	HMDB0060956	0
2042	142.2	1	M+H	1+	HMDB0015651	0.0409713	HMDB0015651	HMDB	Isometheptene	141.152	HMDB0015651	22297
2050	605.64	1	2M+H	1+	CID000258	0.0104648	CPD-13612	BioCyc	sphinganine	302.306	0	0
2057	309	1	2M+H	1+	HMDB0031871	0.00189961	HMDB0031871	HMDB	Methyl propyl trisulfide	153.994	HMDB0031871	5319765
2061	203.16	1	M+ACN+H	1+	HMDB0006078	0.0028221	HMDB0006078	HMDB	Putreanine	161.129	HMDB0006078	53477800
2072	113.76	1	M+3H	3+	KG_C06088	0.0124687	C06088	KEGG	Aphidicolin	338.246	-	440910
2107	261.24	1	M+CH3OH+H	1+	KG_C06424	0.0024289	C06424	KEGG	Tetradecanoic acid	228.209	-	11005
2117	144.12	1	M+2H	2+	HMDB0000305	0.00422738	HMDB0000305	HMDB	Vitamin A	286.23	HMDB0000305	9904001
2126	355.92	1	M+3H	3+	HMDB0004890	0.0410978	HMDB0004890	HMDB	Ganglioside GA2 (d18:1/16:0)	1064.7	HMDB0004890	22833615
2127	81	1	M+ACN+H	1+	HMDB0000586	0.00247014	HMDB0000586	HMDB	Potassium	38.9637	HMDB0000586	813
2150	157.08	1	M+ACN+H	1+	HMDB0031328	0.000608817	HMDB0031328	HMDB	1-Isothiocyanatobutane	115.046	HMDB0031328	11613
2175	335.16	1	M+H	1+	HMDB0037499	0.000144124	HMDB0037499	HMDB	3'-N'-Acetylfusarochromanone	334.153	HMDB0037499	102571616
2177	412.92	1	2M+H	1+	HMDB0015210	0.0181579	HMDB0015210	HMDB	Etidronic acid	205.975	HMDB0015210	3305
2179	269.04	1	M+H	1+	HMDB0038634	0.00128652	HMDB0038634	HMDB	(-)-Dioxibrassinin	268.034	HMDB0038634	11807698
2180	443.94	1	M+3H	3+	HMDB0011895	0.0165473	HMDB0011895	HMDB	Ganglioside GM2 (d18:0/14:0)	1328.78	HMDB0011895	53481171
2190	675.48	1	M+2H	2+	HMDB0056409	0.00448202	HMDB0056409	HMDB	CL(16:0/16:0/16:1(9Z)/16:1(9Z))	1348.94	HMDB0056409	0
2194	330.84	1	M+3H	3+	HMDB0006902	0.00842737	HMDB0006902	HMDB	Cobinamide	989.49	HMDB0006902	11528127
2196	204	1	M+ACN+H	1+	HMDB0004811	0.00225684	HMDB0004811	HMDB	2,4-Dichlorophenol	161.964	HMDB0004811	8449
2201	313.08	1	M+Na	1+	HMDB0038666	0.000497032	HMDB0038666	HMDB	L-N-(1H-Indol-3-ylacetyl)aspartic acid	290.09	HMDB0038666	4656408
2204	279.12	1	M+ACN+H	1+	HMDB0000238	1.7143e-05	HMDB0000238	HMDB	Sepiapterin	237.086	HMDB0000238	65253
2206	257.88	1	M+3H	3+	HMDB0116383	0.0121317	HMDB0116383	HMDB	DG(11D5/13M5/0:0)	770.606	HMDB0116383	0
2218	230.88	1	M+CH3OH+H	1+	HMDB0015300	0.0185792	HMDB0015300	HMDB	Arsenic trioxide	197.828	HMDB0015300	518740
2220	180.12	1	M+CH3OH+H	1+	HMDB0033453	0.00303718	HMDB0033453	HMDB	Fagomine	147.09	HMDB0033453	72259
2267	243.96	1	M+ACN+H	1+	HMDB0039431	0.0188801	HMDB0039431	HMDB	1,2,4,5,7-Pentathiocane	201.907	HMDB0039431	522753
2279	259.2	1	M+Na	1+	HMDB0031851	0.00322132	HMDB0031851	HMDB	3-(5,6,6-Trimethylbicyclo[2.2.1]hept-1-yl)cyclohexanol	236.214	HMDB0031851	103005
2281	647.4	1	M+2H	2+	HMDB0029974	0.00015784	HMDB0029974	HMDB	Simonin V	1292.79	HMDB0029974	0
2287	685.68	1	2M+H	1+	HMDB0011153	0.0229631	HMDB0011153	HMDB	MG(P-18:0e/0:0/0:0)	342.313	HMDB0011153	11824075
2290	252.96	1	M+Na	1+	HMDB0127958	0.00246425	HMDB0127958	HMDB	2-hydroxy-3-(sulfooxy)butanedioic acid	229.973	HMDB0127958	0
2302	152.88	1	M+H	1+	HMDB0034789	0.00250536	HMDB0034789	HMDB	Phosphoryl chloride	151.875	HMDB0034789	24813
2304	185.16	1	M+2H	2+	HMDB0037826	0.0024605	HMDB0037826	HMDB	(E)-26,27-Dinorergosta-4,22-dien-3-one	368.308	HMDB0037826	0
2306	183.04	1	M+2H	2+	HMDB0032295	0.000603983	HMDB0032295	HMDB	Glucose isomerase from streptomyces rubiginosus	364.065	HMDB0032295	1151718
2347	380.76	1	M+2H	2+	HMDB0012368	0.000433015	HMDB0012368	HMDB	PS(16:1(9Z)/18:1(9Z))	759.505	HMDB0012368	52926009
2352	315.12	1	M+H	1+	HMDB0001412	1.9244e-05	HMDB0001412	HMDB	7,8-Dihydropteroic acid	314.113	HMDB0001412	170
2376	239.16	1	M+ACN+H	1+	HMDB0062766	0.00147942	HMDB0062766	HMDB	4-ethylamino-6-isopropylamino-1,3,5-triazin-2-ol	197.128	HMDB0062766	16553
2383	330.36	1	M+CH3OH+H	1+	HMDB0031810	0.0233315	HMDB0031810	HMDB	Tridemorph	297.303	HMDB0031810	32518
2393	235.32	1	2M+H	1+	HMDB0033971	0.0410015	HMDB0033971	HMDB	2-Diethylaminoethanol	117.115	HMDB0033971	7497
2397	261.96	1	M+ACN+H	1+	HMDB0033956	0.0197321	HMDB0033956	HMDB	Dichlorvos	219.946	HMDB0033956	3039
2408	400.08	1	M+H	1+	HMDB0041596	0.00110352	HMDB0041596	HMDB	Vitisidin A	399.072	HMDB0041596	0
2411	382.2	1	M+ACN+H	1+	HMDB0124820	0.00127005	HMDB0124820	HMDB	3-[4-hydroxy-2-methoxy-3-(3-methylbut-2-en-1-yl)phenyl]-1-(3-hydroxyphenyl)propan-1-one	340.167	HMDB0124820	0
2419	341.04	1	2M+H	1+	HMDB0001460	0.00028517	HMDB0001460	HMDB	Diethylthiophosphate	170.017	HMDB0001460	655
2420	329.16	1	M+2H	2+	HMDB0034433	0.000288248	HMDB0034433	HMDB	Riboflavine 2',3',4',5'-tetrabutanoate	656.306	HMDB0034433	5065
2422	198	1	M+Na	1+	HMDB0031573	0.00177329	HMDB0031573	HMDB	(R)-(E)-Sulforaphene	175.013	HMDB0031573	6433206
2423	126	1	M+2H	2+	HMDB0060761	0.00394288	HMDB0060761	HMDB	4-Chloro-5-sulfamoylanthranilic acid	249.982	HMDB0060761	76523
2426	376.32	1	M+ACN+H	1+	HMDB0002823	0.00099616	HMDB0002823	HMDB	Docosatrienoic acid	334.287	HMDB0002823	5312557
2434	301.08	1	M+ACN+H	1+	HMDB0001109	0.000460659	HMDB0001109	HMDB	Glucosamine-1P	259.046	HMDB0001109	9965052
2453	352.2	1	M+ACN+H	1+	CID004569	0.0007362	O-SINAPOYLCHOLINE	BioCyc	O-sinapoylcholine	310.165	HMDB29379	5280385
2512	841.32	1	2M+H	1+	HMDB0131611	0.000922843	HMDB0131611	HMDB	5-hydroxy-6-(4-hydroxy-3-methylbutanoyl)-8,8-dimethyl-4-phenyl-2H,8H-pyrano[2,3-f]chromen-2-one	420.157	HMDB0131611	0
2561	338.16	1	M+CH3OH+H	1+	HMDB0031929	0.000191977	HMDB0031929	HMDB	Zanthodioline	305.126	HMDB0031929	0
2563	110.04	1	M+3H	3+	HMDB0010316	0.00275817	HMDB0010316	HMDB	Acetaminophen glucuronide	327.095	HMDB0010316	83944
2577	113.16	1	M+H	1+	HMDB0094705	0.0275272	HMDB0094705	HMDB	6-Methyl-1-heptene	112.125	HMDB0094705	0
2590	321.24	1	M+Na	1+	KG_C08365	2.27e-05	C08365	KEGG	Ricinoleic acid	298.251	-	643684
2602	577.44	1	2M+H	1+	HMDB0014442	0.00380033	HMDB0014442	HMDB	Bupivacaine	288.22	HMDB0014442	2474
2653	413.28	1	M+2H	2+	HMDB0061422	0.00128634	HMDB0061422	HMDB	PC(DiMe(9,3)/MonoMe(11,3))	824.544	HMDB0061422	0
2671	300	1	M+Na	1+	HMDB0041893	0.0065977	HMDB0041893	HMDB	Fenitrothion	277.017	HMDB0041893	31200
2678	352.68	1	M+3H	3+	HMDB0045057	0.0314082	HMDB0045057	HMDB	TG(18:0/24:1(15Z)/24:1(15Z))	1054.99	HMDB0045057	0
2701	205.08	1	M+2H	2+	HMDB0005018	0.000251973	HMDB0005018	HMDB	Amlodipine	408.145	HMDB0005018	2162
2727	146.04	1	M+2H	2+	HMDB0031779	0.000784156	HMDB0031779	HMDB	Isoprothiolane	290.065	HMDB0031779	39681
2775	172.92	1	M+CH3OH+H	1+	HMDB0013672	0.0189248	HMDB0013672	HMDB	Cerium	139.905	HMDB0013672	23974
2780	130.8	1	M+3H	3+	HMDB0030953	0.0124162	HMDB0030953	HMDB	Filfiline	389.366	HMDB0030953	0
2817	122.76	1	M+3H	3+	HMDB0062334	0.0348158	HMDB0062334	HMDB	N-Linoleoyl GABA	365.293	HMDB0062334	6438152
2836	207	1	M+Na	1+	CID001207	0.00289253	DIHYDROXY-BUTANONE-P	BioCyc	1-deoxy-L-glycero-tetrulose 4-phosphate	184.014	0	21983291
2839	218.04	1	M+Na	1+	CID003266	0.0002976	L-IDONATE	BioCyc	L-idonate	195.05	0	5459956
2854	338.52	1	M+3H	3+	HMDB0009964	0.00920003	HMDB0009964	HMDB	PIP(18:1(11Z)/18:3(6Z,9Z,12Z))	1012.53	HMDB0009964	0
2858	355.2	1	M+ACN+H	1+	KG_C09423	0.0016044	C09423	KEGG	Erysotrine	313.168	-	442219
2867	384.12	1	M+Na	1+	HMDB0040546	0.00339174	HMDB0040546	HMDB	Pyriminobac-methyl	361.127	HMDB0040546	9604652
2879	123.12	1	M+2H	2+	HMDB0001186	0.000858138	HMDB0001186	HMDB	N1-Acetylspermine	244.226	HMDB0001186	916
2881	341.28	1	M+ACN+H	1+	HMDB0013300	0.000131873	HMDB0013300	HMDB	Pentadecanoylglycine	299.246	HMDB0013300	53481663
2883	301.92	1	M+3H	3+	HMDB0005392	0.00187132	HMDB0005392	HMDB	TG(16:0/20:4(5Z,8Z,11Z,14Z)/20:4(5Z,8Z,11Z,14Z))	902.736	HMDB0005392	9544762
2893	217.8	1	M+3H	3+	HMDB0040650	0.0036874	HMDB0040650	HMDB	3-trans-Caffeoyltormentic acid	650.382	HMDB0040650	0
2894	124.92	1	M+2H	2+	HMDB0040187	0.00152668	HMDB0040187	HMDB	1,1-Dibromo-1-chloro-2-propanone	247.824	HMDB0040187	5323807
2917	158.76	1	M+3H	3+	HMDB0011480	0.00391635	HMDB0011480	HMDB	LysoPE(0:0/18:4(6Z,9Z,12Z,15Z))	473.254	HMDB0011480	53480929
2921	467.4	1	M+2H	2+	HMDB0005471	0.00214473	HMDB0005471	HMDB	TG(18:2(9Z,12Z)/20:1(11Z)/20:4(5Z,8Z,11Z,14Z))	932.783	HMDB0005471	9545051
2924	606.48	1	M+ACN+H	1+	HMDB0011661	0.00808829	HMDB0011661	HMDB	2-Octaprenyl-3-methyl-6-methoxy-1,4-benzoquinol	564.454	HMDB0011661	53481017
2933	119.04	1	M+2H	2+	HMDB0128676	0.00302369	HMDB0128676	HMDB	3-(6,7-dimethoxy-2H-1,3-benzodioxol-5-yl)prop-2-enal	236.068	HMDB0128676	0
2950	406.2	1	M+H	1+	HMDB0041907	0.00275059	HMDB0041907	HMDB	Imidapril	405.19	HMDB0041907	5464343
2954	495.36	1	M+3H	3+	HMDB0056503	0.00765077	HMDB0056503	HMDB	CL(16:0/18:0/18:0/22:5(4Z,7Z,10Z,13Z,16Z))	1483.05	HMDB0056503	0
2960	605.4	1	M+2H	2+	HMDB0080375	0.00107046	HMDB0080375	HMDB	CL(i-12:0/18:2(9Z,11Z)/i-12:0/i-12:0)	1208.78	HMDB0080375	0
2962	371.04	1	M+Na	1+	HMDB0129456	0.00265853	HMDB0129456	HMDB	2-(2,5-dihydroxy-4-methoxyphenyl)-3,5,6,7-tetrahydroxy-4H-chromen-4-one	348.048	HMDB0129456	0
2979	304.32	1	M+CH3OH+H	1+	CID003109	0.0439423	CPD-8699	BioCyc	(+)-isopimara-7,15-diene	271.243	0	13969536
2983	219.96	1	M+Na	1+	HMDB0004138	0.00423709	HMDB0004138	HMDB	Gold	196.967	HMDB0004138	114945
2992	339.24	1	2M+H	1+	HMDB0038321	0.00607837	HMDB0038321	HMDB	Homoarecoline	169.11	HMDB0038321	34167
3001	309.96	1	M+3H	3+	HMDB0045814	0.00848027	HMDB0045814	HMDB	TG(20:0/20:3(5Z,8Z,11Z)/o-18:0)	926.867	HMDB0045814	0
3002	547.44	1	M+CH3OH+H	1+	HMDB0040172	0.000932366	HMDB0040172	HMDB	Didodecyl thiobispropanoate	514.406	HMDB0040172	31250
3004	424.32	1	M+ACN+H	1+	HMDB0036368	0.00099616	HMDB0036368	HMDB	(R)-3,4-Dihydro-2-methyl-2-(4,8,12-trimethyl-3,7,11-tridecatrienyl)-2H-1-benzopyran-6-ol	382.287	HMDB0036368	9929901
3068	467.28	1	2M+H	1+	HMDB0028960	0.00119471	HMDB0028960	HMDB	Lysyl-Serine	233.138	HMDB0028960	11183890
3075	465.3	1	2M+H	1+	CID005108	2.6e-05	CPD-9410	BioCyc	(+)-costunolide	232.146	HMDB36688	5281437
3076	321.12	1	M+CH3OH+H	1+	PE_656	0.0019886	656	PhenolExplorer	Phlorin	288.085	-	476785
3078	411.36	1	M+Na	1+	HMDB0000577	0.000251242	HMDB0000577	HMDB	5beta-Coprostanol	388.371	HMDB0000577	221122
3094	195.96	1	M+H	1+	HMDB0013671	0.0120437	HMDB0013671	HMDB	Platinum	194.965	HMDB0013671	23939
3110	229.08	1	M+Na	1+	HMDB0029049	0.000512232	HMDB0029049	HMDB	Serylthreonine	206.09	HMDB0029049	18218241
3140	717.36	1	M+ACN+H	1+	KG_C08692	0.0006864	C08692	KEGG	Jesaconitine	675.325	-	441741
3141	549.6	1	2M+H	1+	HMDB0035152	0.0302987	HMDB0035152	HMDB	Digeranyl	274.266	HMDB0035152	10378654
3142	216.96	1	M+H	1+	HMDB0014470	0.00442992	HMDB0014470	HMDB	Nitroprusside	215.948	HMDB0014470	0
3144	144	1	M+Na	1+	HMDB0000574	0.00896716	HMDB0000574	HMDB	L-Cysteine	121.02	HMDB0000574	5862
3158	111.12	1	M+H	1+	HMDB0040966	0.00317625	HMDB0040966	HMDB	1,3-Octadiene	110.11	HMDB0040966	517653
3160	401.28	1	M+ACN+H	1+	KG_C08656	0.0001319	C08656	KEGG	Ajaconine	359.246	-	441706
3161	481.32	1	2M+H	1+	HMDB0039160	0.00226025	HMDB0039160	HMDB	L-Gizzerosine	240.159	HMDB0039160	10377006
3162	141.84	1	M+3H	3+	HMDB0040908	0.0130089	HMDB0040908	HMDB	4-Methylnonacosane	422.485	HMDB0040908	22223831
3166	277.2	1	M+CH3OH+H	1+	HMDB0002327	0.000936056	HMDB0002327	HMDB	1,11-Undecanedicarboxylic acid	244.167	HMDB0002327	10458
3170	158.16	1	M+CH3OH+H	1+	CID004170	0.0060652	CPD-9424	BioCyc	gamma-coniceine	125.12	0	25203721
3172	409.2	1	M+ACN+H	1+	CID003613	0.000407	STRICTOSIDINE-AGLYCONE	BioCyc	strictosidine-aglycone	367.166	0	25201261
3174	358.2	1	M+Na	1+	KG_C09337	0.0011358	C09337	KEGG	Ankorine	335.21	-	442166
3200	465.36	1	M+ACN+H	1+	HMDB0060145	0.00014322	HMDB0060145	HMDB	alpha-Tocotrienoxyl radical	423.326	HMDB0060145	0
3202	313.2	1	M+CH3OH+H	1+	CID003515	0.000936	CPD-13495	BioCyc	1-(3,4-dihydroxyphenyl)-5-hydroxy-3-decanone	280.167	0	54758610
3204	415.2	1	M+Na	1+	HMDB0015608	0.000801428	HMDB0015608	HMDB	Indacaterol	392.21	HMDB0015608	6918554
3206	771.6	1	M+ACN+H	1+	HMDB0007963	0.00108783	HMDB0007963	HMDB	PC(15:0/P-18:1(11Z))	729.567	HMDB0007963	53478665
3211	225	1	2M+H	1+	HMDB0029717	0.00192344	HMDB0029717	HMDB	2-Thiophenecarboxaldehyde	111.998	HMDB0029717	7364
3219	407.4	1	M+H	1+	HMDB0035950	0.0116371	HMDB0035950	HMDB	Nervonoylacetone	406.381	HMDB0035950	15463584
3237	235.08	1	M+Na	1+	HMDB0028843	0.00015647	HMDB0028843	HMDB	Glycyl-Histidine	212.091	HMDB0028843	417360
3244	320.76	1	M+3H	3+	CID000153	0.0279633	CPD-11529	BioCyc	jasmonoyl-CoA	959.23	0	44237154
3265	411.24	1	M+H	1+	KG_C08772	0.0022608	C08772	KEGG	Nigakihemiacetal A	410.23	-	441803
3288	685.44	1	2M+H	1+	HMDB0002726	0.00313163	HMDB0002726	HMDB	Guggulsterone	342.219	HMDB0002726	643658
3295	132.96	1	M+Na	1+	HMDB0013592	0.00178316	HMDB0013592	HMDB	1,3-Dichloropropene	109.969	HMDB0013592	24726
3306	249.96	1	M+ACN+H	1+	HMDB0060364	0.00683027	HMDB0060364	HMDB	2,5-Dichloro-carboxymethylenebut-2-en-4-olide	207.933	HMDB0060364	0
3311	349.17	1	2M+H	1+	CID001420	0.00205195	CPD-237	BioCyc	indole-3-acetamide	174.079	HMDB29739	397
3312	249	1	M+Na	1+	HMDB0029988	0.00143894	HMDB0029988	HMDB	Bis(2-furanylmethyl) disulfide	226.012	HMDB0029988	20499
3344	173.16	1	2M+H	1+	HMDB0006478	0.00319891	HMDB0006478	HMDB	Iso-Valeraldehyde	86.0732	HMDB0006478	11552
3346	493.92	1	M+H	1+	CID003012	0.038805	CPD-6742	BioCyc	D-myo-inositol (1,2,5,6) tetrakisphosphate	492.874	0	25244938
3348	465.24	1	2M+H	1+	HMDB0039111	0.00079792	HMDB0039111	HMDB	L-Acetopine	232.117	HMDB0039111	22675590
3418	128.04	1	M+Na	1+	HMDB0031226	0.00305118	HMDB0031226	HMDB	N-Nitroethylenediamine	105.054	HMDB0031226	194053
3459	239.04	1	M+CH3OH+H	1+	CID004051	0.0002371	CPD-13911	BioCyc	4-O-oxalyl-L-threonate	206.006	0	90659104
3461	191.16	1	2M+H	1+	HMDB0032973	0.00286456	HMDB0032973	HMDB	2,5-Dimethyl-1H-pyrrole	95.0735	HMDB0032973	12265
3473	265.08	1	M+Na	1+	CID000169	0.00049703	THYMIDINE	BioCyc	thymidine	242.09	HMDB00273	1134
3491	140.04	1	M+2H	2+	HMDB0033626	0.00165255	HMDB0033626	HMDB	D-Erythroascorbic acid 1'-a-D-xylopyranoside	278.064	HMDB0033626	0
3519	257.16	1	M+CH3OH+H	1+	HMDB0029559	0.00215375	HMDB0029559	HMDB	(4-Hydroxybenzoyl)choline	224.129	HMDB0029559	151252
3531	384.72	1	M+2H	2+	HMDB0061501	0.0482836	HMDB0061501	HMDB	PE(DiMe(9,3)/DiMe(9,3))	767.474	HMDB0061501	0
3546	103.68	1	M+3H	3+	HMDB0001090	0.0119532	HMDB0001090	HMDB	(S)-5-Diphosphomevalonic acid	308.006	HMDB0001090	439418
3560	321.22	1	M+Na	1+	HMDB0033862	0.00110742	HMDB0033862	HMDB	3-(8,11,14-Pentadecatrienyl)phenol	298.23	HMDB0033862	5356112
3611	476.28	1	M+H	1+	HMDB0011478	0.00283359	HMDB0011478	HMDB	LysoPE(0:0/18:3(6Z,9Z,12Z))	475.27	HMDB0011478	53480927
3634	323.88	1	M+ACN+H	1+	HMDB0032566	0.0330657	HMDB0032566	HMDB	Hexachlorobenzene	281.813	HMDB0032566	8370
3644	80.88	1	2M+H	1+	HMDB0037240	0.0260225	HMDB0037240	HMDB	Argon	39.9624	HMDB0037240	23968
3666	127.08	1	M+3H	3+	HMDB0031978	0.00131743	HMDB0031978	HMDB	Methyl (9Z)-6'-oxo-6,6'-diapo-6-carotenoate	378.219	HMDB0031978	101938024
3688	211.08	1	M+2H	2+	HMDB0013846	0.00108543	HMDB0013846	HMDB	E-3179	420.147	HMDB0013846	170214
3755	653.28	1	2M+H	1+	HMDB0133673	0.000176398	HMDB0133673	HMDB	3,4,5-trihydroxy-6-(2-methyl-3-phenylpropoxy)oxane-2-carboxylic acid	326.137	HMDB0133673	0
3837	140.16	1	M+2H	2+	HMDB0041106	0.00810418	HMDB0041106	HMDB	3-Eicosyne	278.297	HMDB0041106	549159
3838	165.24	1	2M+H	1+	HMDB0031544	0.0381144	HMDB0031544	HMDB	3-Methylcyclopentene	82.0783	HMDB0031544	14263
3863	183	1	M+H	1+	HMDB0032124	0.00334699	HMDB0032124	HMDB	(Z)-Methyl 3-(methylsulfinyl)-1-propenyl disulfide	181.989	HMDB0032124	10214435
3992	520.32	1	M+ACN+H	1+	HMDB0031896	0.0068694	HMDB0031896	HMDB	Erinacine D	478.293	HMDB0031896	9912965
3997	280.92	1	2M+H	1+	HMDB0012258	0.0109033	HMDB0012258	HMDB	Methylarsonate	139.945	HMDB0012258	8948
4040	349.2	1	M+CH3OH+H	1+	KG_C11863	0.000936	C11863	KEGG	Gibberellin A9	316.167	-	443456
4072	411.84	1	M+2H	2+	HMDB0008653	0.0355999	HMDB0008653	HMDB	PC(22:4(7Z,10Z,13Z,16Z)/P-18:0)	821.63	HMDB0008653	53479269
4073	148.92	1	M+Na	1+	HMDB0011620	0.000964821	HMDB0011620	HMDB	Arsenite	125.93	HMDB0011620	545
4074	771.72	1	2M+H	1+	HMDB0033637	0.0218823	HMDB0033637	HMDB	Fistulosin	385.334	HMDB0033637	11574561
4078	479.38	1	M+ACN+H	1+	CID003773	0.004216	CPD-6947	BioCyc	demethylphylloquinone	437.342	HMDB04649	56927684
4096	137.16	1	M+CH3OH+H	1+	CID001793	0.00483382	CADAVERINE	BioCyc	cadaverine	104.131	HMDB02322	3718401
4099	477.24	1	M+2H	2+	HMDB0039490	0.00135172	HMDB0039490	HMDB	Licoricesaponin F3	952.467	HMDB0039490	0
4118	291	1	M+H	1+	HMDB0038459	0.0144116	HMDB0038459	HMDB	5-(4-Acetoxy-3-oxo-1-butynyl)-2,2'-bithiophene	290.007	HMDB0038459	0
4126	116.76	1	M+3H	3+	HMDB0004080	0.0242511	HMDB0004080	HMDB	Anandamide	347.282	HMDB0004080	5281969
4149	223.32	1	M+3H	3+	HMDB0059647	0.00978792	HMDB0059647	HMDB	Adenosine 5'-pentaphosphate	666.928	HMDB0059647	193491
4191	188.04	1	M+Na	1+	CID004562	0.0043938	MELILOTATE	BioCyc	melilotate	165.055	HMDB33752	6930705
4204	162.84	1	M+H	1+	HMDB0061732	0.0311478	HMDB0061732	HMDB	Bromodichloromethane	161.864	HMDB0061732	0
4245	187.08	1	M+CH3OH+H	1+	HMDB0032935	0.00127717	HMDB0032935	HMDB	1-(2-Thienyl)-1-butanone	154.045	HMDB0032935	79248
4258	224.04	1	M+2H	2+	HMDB0135728	0.00171873	HMDB0135728	HMDB	(3-{8,8-dimethyl-2-oxo-2H,8H-pyrano[2,3-f]chromen-3-yl}-2-hydroxy-6-methoxyphenyl)oxidanesulfonic acid	446.067	HMDB0135728	0
4263	183.12	1	M+2H	2+	HMDB0000903	0.000464066	HMDB0000903	HMDB	Tetrahydrocortisone	364.225	HMDB0000903	12444617
4276	255.12	1	M+2H	2+	HMDB0015676	0.00182165	HMDB0015676	HMDB	Difluprednate	508.227	HMDB0015676	443936
4287	261.12	1	M+H	1+	HMDB0028729	0.000649458	HMDB0028729	HMDB	Asparaginyl-Glutamine	260.112	HMDB0028729	18218180
4291	166.08	1	M+2H	2+	CID003005	0.0012722	CPD-14652	BioCyc	(+)-5-deoxystrigol	330.147	0	15102684
4293	163.2	1	M+H	1+	CID001377	0.00430189	CPD-1821	BioCyc	<i>sym</i>-homospermidine	162.197	HMDB31506	25245489
4294	406.08	1	M+CH3OH+H	1+	KG_C08415	0.0036236	C08415	KEGG	Gluconapin	373.05	-	3034765
4298	291.24	1	M+ACN+H	1+	HMDB0038841	0.00309729	HMDB0038841	HMDB	2,4-Dodecadienoic acid pyrrolidide	249.209	HMDB0038841	10999431
4300	58.56	1	M+2H	2+	HMDB0031651	0.0057367	HMDB0031651	HMDB	N-(3-Methylbutyl)acetamide	115.1	HMDB0031651	98643
4304	149.16	1	M+2H	2+	KG_C01389	0.0024605	C01389	KEGG	Phytol	296.308	-	5280435
4309	160.08	1	M+CH3OH+H	1+	HMDB0029730	0.000942817	HMDB0029730	HMDB	2-Ethyl-4-methylthiazole	127.046	HMDB0029730	27440
4313	193.8	1	M+3H	3+	HMDB0036911	0.00218583	HMDB0036911	HMDB	Anhydroamarouciaxanthin B	578.376	HMDB0036911	0
4314	426.12	1	M+ACN+H	1+	HMDB0030592	0.00165461	HMDB0030592	HMDB	5,6-Dimethoxysterigmatocystin	384.085	HMDB0030592	5284386
4315	218.4	1	M+3H	3+	PE_379	0.0142041	379	PhenolExplorer	Quercetin 3-O-(6''-acetyl-galactoside) 7-O-rhamnoside	652.164	-	0
4331	214.92	1	2M+H	1+	HMDB0062504	0.029111	HMDB0062504	HMDB	nitrosoperoxycarbonate	106.985	HMDB0062504	53356689
4337	89.88	1	M+H	1+	HMDB0013667	0.0331267	HMDB0013667	HMDB	Yttrium	88.9058	HMDB0013667	23993
4417	263.88	1	M+3H	3+	HMDB0114894	0.0113201	HMDB0114894	HMDB	PA(18:0/24:0)	788.63	HMDB0114894	0
4461	369.12	1	M+CH3OH+H	1+	CID000731	3.95381e-05	CPD-548	BioCyc	<i>S</i>-formylglutathione	336.087	HMDB01550	25246250
4483	275.88	1	M+ACN+H	1+	HMDB0039432	0.0331924	HMDB0039432	HMDB	1,2,4,5,7,8-Hexathionane	233.879	HMDB0039432	580002
4610	551.4	1	2M+H	1+	HMDB0032208	0.00784515	HMDB0032208	HMDB	Citronellyl anthranilate	275.189	HMDB0032208	109467
4660	201.96	1	M+Na	1+	HMDB0034895	0.0167049	HMDB0034895	HMDB	3-(Dichloromethylene)-2,5-pyrrolidinedione	178.954	HMDB0034895	154811
4673	689.52	1	2M+H	1+	HMDB0092900	9.7491e-05	HMDB0092900	HMDB	DG(8:0/0:0/8:0)	344.256	HMDB0092900	0
4674	561.36	1	M+H	1+	HMDB0014884	0.000653142	HMDB0014884	HMDB	Deferoxamine	560.353	HMDB0014884	2973
4691	243.72	1	M+3H	3+	HMDB0124741	0.0123256	HMDB0124741	HMDB	(2,6-dihydroxy-4-{7-methyl-11-oxo-4-[(3,4,5-trihydroxy-6-{[(3,4,5-trihydroxy-6-methyloxan-2-yl)oxy]methyl}oxan-2-yl)oxy]-2,8-dioxatricyclo[7.3.1.0âµ,Â¹Â³]trideca-1(12),3,5(13),6,9-pentaen-3-yl}phenoxy)dihydroxyoxo-Î»â¶-sulfanylium	728.126	HMDB0124741	0
4709	577.68	1	M+3H	3+	HMDB0011845	0.0315512	HMDB0011845	HMDB	Ganglioside GD2 (d18:0/22:1(13Z))	1729.99	HMDB0011845	0
4711	473.4	1	M+H	1+	HMDB0034227	0.00107237	HMDB0034227	HMDB	alpha-Tocopherol acetate	472.392	HMDB0034227	2117
4713	341.16	1	M+H	1+	HMDB0036157	0.000524578	HMDB0036157	HMDB	15-Deacetylneosolaniol	340.152	HMDB0036157	10337297
4739	112.8	1	2M+H	1+	CID000924	0.0385786	FE+2	BioCyc	Fe<SUP>2+</SUP>	55.9349	HMDB00692	27284
4743	853.44	1	2M+H	1+	CID003165	0.0008911	CPD-19895	BioCyc	vindorosine	426.215	0	129320369
4825	355.08	1	M+Na	1+	CID004457	0.0011657	CPD-15473	BioCyc	pilosin	332.09	HMDB37096	12085264
4833	217.2	1	2M+H	1+	HMDB0061897	0.00246007	HMDB0061897	HMDB	(Z)-1,3-Octadiene	108.094	HMDB0061897	6432393
4862	495.6	1	2M+H	1+	HMDB0062644	0.0482242	HMDB0062644	HMDB	N(1)-acetylsperminium(3+)	247.248	HMDB0062644	25201943
4887	482.28	1	M+2H	2+	HMDB0030511	0.000415158	HMDB0030511	HMDB	Majoroside F1	962.545	HMDB0030511	0
4892	226.2	1	M+2H	2+	CID003667	0.0145317	CPD-723	BioCyc	6-deoxocastasterone	450.371	HMDB33984	13870433
4924	313.44	1	2M+H	1+	HMDB0031445	0.0285624	HMDB0031445	HMDB	Undecane	156.188	HMDB0031445	14257
4934	425.28	1	M+ACN+H	1+	HMDB0030186	0.000131873	HMDB0030186	HMDB	(E,E,E)-Sylvatine	383.246	HMDB0030186	0
4936	414.36	1	M+2H	2+	HMDB0005435	0.000378053	HMDB0005435	HMDB	TG(16:1(9Z)/16:1(9Z)/18:2(9Z,12Z))	826.705	HMDB0005435	25240359
4939	423.36	1	M+Na	1+	CID004840	0.0002512	CPD-8134	BioCyc	24-epi-campesterol	400.371	0	5283637
4953	171.12	1	M+H	1+	HMDB0032251	0.000202166	HMDB0032251	HMDB	(+/-)-2,8-Epithio-cis-p-menthane	170.113	HMDB0032251	109332
4965	384.24	1	M+CH3OH+H	1+	HMDB0014592	0.00192816	HMDB0014592	HMDB	Dipivefrin	351.205	HMDB0014592	3105
4972	565.44	1	M+CH3OH+H	1+	CID004568	0.0003883	CPD-7856	BioCyc	3,4,3',4'-tetradehydro-beta,beta-carotene	532.407	0	14443691
4973	661.44	1	2M+H	1+	KG_C20218	0.0031316	C20218	KEGG	Cannabielsoin	330.219	-	162113
4986	412.68	1	M+2H	2+	HMDB0030520	0.00865742	HMDB0030520	HMDB	Virginiamycin	823.354	HMDB0030520	122731
5003	370.32	1	M+3H	3+	HMDB0001543	0.00110861	HMDB0001543	HMDB	Diguanosine hexaphosphate	1107.94	HMDB0001543	53477734
5033	430.32	1	M+H	1+	HMDB0000712	0.00369319	HMDB0000712	HMDB	Hexadecanedioic acid mono-L-carnitine ester	429.309	HMDB0000712	566787
5035	184.92	1	M+CH3OH+H	1+	HMDB0031330	0.0110984	HMDB0031330	HMDB	Carbon tetrachloride	151.875	HMDB0031330	5943
5055	445.38	1	M+CH3OH+H	1+	HMDB0011552	0.00874412	HMDB0011552	HMDB	MG(0:0/22:1(13Z)/0:0)	412.355	HMDB0011552	6438186
5056	333.12	1	2M+H	1+	HMDB0014747	0.00010947	HMDB0014747	HMDB	Ethionamide	166.056	HMDB0014747	2761171
5083	118.92	1	M+H	1+	HMDB0029596	0.00166095	HMDB0029596	HMDB	Chloroform	117.914	HMDB0029596	6212
5112	323.28	1	M+Na	1+	CID000450	0.000526331	DEHYDROSPHINGANINE	BioCyc	3-dehydrosphinganine	300.29	HMDB01480	25245061
5114	721.44	1	M+ACN+H	1+	HMDB0015616	0.000446937	HMDB0015616	HMDB	Telaprevir	679.406	HMDB0015616	3010818
5121	354.36	1	M+ACN+H	1+	HMDB0062520	0.0233319	HMDB0062520	HMDB	3,7R,11R,15-tetramethyl-hexadecanoic acid	312.303	HMDB0062520	468706
5137	177	1	M+Na	1+	HMDB0013593	0.00143894	HMDB0013593	HMDB	1,4-Dithiothreitol	154.012	HMDB0013593	439196
5174	260.88	1	2M+H	1+	HMDB0034906	0.00308548	HMDB0034906	HMDB	Zinc dithionite	129.939	HMDB0034906	24490
5195	395.4	1	M+H	1+	HMDB0062452	0.0116371	HMDB0062452	HMDB	17Z-hexacosenoic acid	394.381	HMDB0062452	5282775
5202	106.92	1	M+H	1+	HMDB0013670	0.00923911	HMDB0013670	HMDB	Palladium	105.903	HMDB0013670	23938
5208	488.76	1	M+2H	2+	HMDB0115952	0.00682475	HMDB0115952	HMDB	CDP-DG(16:1(9Z)/18:2(9Z,12Z))	975.499	HMDB0115952	0
5245	241.2	1	M+ACN+H	1+	HMDB0014849	0.00228841	HMDB0014849	HMDB	Diethylcarbamazine	199.168	HMDB0014849	3052
5251	176.04	1	M+2H	2+	HMDB0129500	0.00165257	HMDB0129500	HMDB	2-(2,5-dihydroxy-4-methoxyphenyl)-3,5,6,7-tetrahydroxy-3,4-dihydro-2H-1-benzopyran-4-one	350.064	HMDB0129500	0
5271	201	1	M+Na	1+	HMDB0030000	0.00143894	HMDB0030000	HMDB	Bissulfine	178.012	HMDB0030000	14607984
5272	175.08	1	M+H	1+	HMDB0037155	0.00127542	HMDB0037155	HMDB	4,4'-Thiobis-2-butanone	174.071	HMDB0037155	61989
5274	358.08	1	M+H	1+	HMDB0014473	0.00407511	HMDB0014473	HMDB	Indomethacin	357.077	HMDB0014473	3715
5278	324	1	M+Na	1+	HMDB0000781	0.0359698	HMDB0000781	HMDB	N-Acetylgalactosamine 4-sulphate	301.047	HMDB0000781	446101
5295	117.72	1	M+3H	3+	KG_C09438	0.0010575	C09438	KEGG	Fagaronine	350.139	-	40305
5298	133.08	1	M+2H	2+	HMDB0139553	0.00194091	HMDB0139553	HMDB	(2E)-N-(4-aminobutyl)-3-(4-hydroxy-3-methoxyphenyl)prop-2-enimidic acid	264.147	HMDB0139553	0
5319	295.02	1	M+Na	1+	CID001351	0.00324219	CPD-13717	BioCyc	L-selenocystathionine	272.028	HMDB06343	52921580
5321	184.08	1	M+ACN+H	1+	HMDB0039875	0.000943168	HMDB0039875	HMDB	2-[(Ethylthio)methyl]furan	142.045	HMDB0039875	519751
5324	178.2	1	M+CH3OH+H	1+	HMDB0001257	0.00861028	HMDB0001257	HMDB	Spermidine	145.158	HMDB0001257	1102
5348	107.16	1	M+CH3OH+H	1+	HMDB0000002	0.0421164	HMDB0000002	HMDB	1,3-Diaminopropane	74.0844	HMDB0000002	428
5361	371.16	1	M+ACN+H	1+	KG_C10722	0.000142	C10722	KEGG	Melicopicine	329.126	-	101253
5381	153	1	2M+H	1+	HMDB0031188	0.00192344	HMDB0031188	HMDB	Ethanethioic acid	75.9983	HMDB0031188	10484
5384	114.96	1	M+CH3OH+H	1+	CID000572	0.00566176	SE-2	BioCyc	selenide	81.9322	0	107674
5396	272.16	1	M+ACN+H	1+	HMDB0028876	0.000476374	HMDB0028876	HMDB	Hydroxyprolyl-Valine	230.127	HMDB0028876	61158071
5403	193.92	1	M+CH3OH+H	1+	CID003607	0.0098781	CPD-9675	BioCyc	trichloroacetate	160.896	HMDB42048	119236
5423	143.76	1	M+3H	3+	HMDB0034064	0.00188124	HMDB0034064	HMDB	2-Angeloyl-9-(3-methyl-2E-pentenoyl)-2b,9a-dihydroxy-4Z,10(14)-oplopadien-3-one	428.256	HMDB0034064	0
5438	186.96	1	2M+H	1+	HMDB0061934	0.00567487	HMDB0061934	HMDB	Thiocarbamic acid	92.9707	HMDB0061934	3001860
5443	385.2	1	M+H	1+	HMDB0031380	0.000937806	HMDB0031380	HMDB	(6beta,7alpha,12beta,13beta)-7-Hydroxy-11,16-dioxo-8,14-apianadien-22,6-olide	384.194	HMDB0031380	0
5452	425.16	1	M+Na	1+	CID004805	0.0029325	CPD-17594	BioCyc	O4,O5--dimethylthujaplicatin	402.168	0	641789
5453	687.36	1	2M+H	1+	HMDB0030211	0.00200359	HMDB0030211	HMDB	(R)-Laudanidine	343.178	HMDB0030211	92732
5469	162.96	1	M+Na	1+	HMDB0029716	0.00465281	HMDB0029716	HMDB	Liquid thiophthene	139.975	HMDB0029716	136062
5473	181.2	1	2M+H	1+	CID002828	0.00447144	CPD-5602	BioCyc	N-dimethylethanolamine	90.0919	0	5249138
5483	408.24	1	M+ACN+H	1+	KG_C08758	0.0019285	C08758	KEGG	Chaparrolide	366.204	-	441792
5497	235.2	1	M+Na	1+	HMDB0030924	0.00323662	HMDB0030924	HMDB	2-Tetradecanone	212.214	HMDB0030924	75364
5525	453.84	1	M+2H	2+	HMDB0114522	0.0219155	HMDB0114522	HMDB	PE-NMe2(22:4(7Z,10Z,13Z,16Z)/24:1(15Z))	905.687	HMDB0114522	0
5540	453.6	1	M+2H	2+	CID004692	0.0021745	CPD-14916	BioCyc	(R)-3-hydroxyoctanoyl-CoA	905.183	0	46173319
5551	172.08	1	M+CH3OH+H	1+	HMDB0037285	0.000942817	HMDB0037285	HMDB	2,4-Dimethyl-5-vinylthiazole	139.046	HMDB0037285	5362563
5555	451.2	1	M+ACN+H	1+	HMDB0061159	0.000588482	HMDB0061159	HMDB	N-Carbamoyl glucuronide lorcaserin	409.166	HMDB0061159	0
5575	300.84	1	M+Na	1+	HMDB0040450	0.011875	HMDB0040450	HMDB	2,3,4,5,6-Pentachlorobenzyl alcohol	277.863	HMDB0040450	27641
5582	245.88	1	M+3H	3+	HMDB0042098	0.0242538	HMDB0042098	HMDB	TG(14:0/15:0/14:1(9Z))	734.642	HMDB0042098	0
5609	433.32	1	2M+H	1+	HMDB0031736	0.00495039	HMDB0031736	HMDB	2-Hexyl-3-phenyl-2-propenal	216.151	HMDB0031736	1550884
5614	156	1	M+2H	2+	CID000563	3.62483e-05	D-RIBULOSE-15-P2	BioCyc	D-ribulose-1,5-bisphosphate	309.985	0	4337391
5618	193.08	1	M+2H	2+	HMDB0062731	0.000540714	HMDB0062731	HMDB	Dodecamethylpentasiloxane	384.146	HMDB0062731	8853
5627	246.12	1	M+2H	2+	HMDB0014367	0.000447292	HMDB0014367	HMDB	Glimepiride	490.225	HMDB0014367	3476
5639	717.48	1	2M+H	1+	HMDB0012983	0.00349878	HMDB0012983	HMDB	Kinetensin 1-3	358.233	HMDB0012983	0
5640	395.28	1	M+H	1+	HMDB0012530	0.000798474	HMDB0012530	HMDB	11-Hydroxyeicosatetraenoate glyceryl ester	394.272	HMDB0012530	53481455
5665	219.24	1	M+2H	2+	HMDB0029993	0.00104246	HMDB0029993	HMDB	2-Methyl-3-nonacosanone	436.464	HMDB0029993	0
5683	371.76	1	M+3H	3+	CID004742	0.0063096	CPD-7965	BioCyc	gentiodelphin	1112.26	0	90657364
5689	171.84	1	M+3H	3+	HMDB0031910	0.0388297	HMDB0031910	HMDB	Chatenaytrienin 1	512.459	HMDB0031910	0
5762	285.96	1	M+ACN+H	1+	HMDB0029627	0.0245429	HMDB0029627	HMDB	1,2,3,5-Tetrachloro-4-methoxybenzene	243.902	HMDB0029627	13647
5770	444.96	1	M+Na	1+	HMDB0036699	0.0074761	HMDB0036699	HMDB	Chlorophenol red	421.978	HMDB0036699	20486
5777	441.24	1	M+ACN+H	1+	HMDB0015235	0.0015731	HMDB0015235	HMDB	Quinacrine	399.208	HMDB0015235	237
5783	334.92	1	M+CH3OH+H	1+	HMDB0029628	0.015805	HMDB0029628	HMDB	Chlorthal	301.871	HMDB0029628	16493
5786	295.8	1	M+3H	3+	KG_C09679	0.0107883	C09679	KEGG	Helminthosporoside A	884.389	-	5462439
5787	348.96	1	2M+H	1+	HMDB0060455	0.00437146	HMDB0060455	HMDB	cis-2-Chloro-4-carboxymethylenebut-2-en-1,4-olide	173.972	HMDB0060455	190225
5788	129.96	1	M+2H	2+	HMDB0037120	0.00212181	HMDB0037120	HMDB	1,3,5-Trichloro-(2-methylsulfonyl)benzene	257.908	HMDB0037120	5302365
5790	239.28	1	M+CH3OH+H	1+	CID000847	0.000537184	SPERMINE	BioCyc	spermine	206.247	HMDB01256	446718

## Sheet: Sheet2
Supplementary Table S2: The metabolites identified from aqueous extract of H.alternata at MS1 level using XCMS analyais
Rex et.al.Role of Hemigraphis alternata in Wound Healing: Metabolomic Profiling and Molecular Insights into Mechanisms
Query mass	compound ID	Compound name	kegg ID	Formula	Monoisotopic mass	Adduct	Adduct type	Adduct m/z	Delta(ppm)
208.2	HMDB0160001	(1S,2S,10S,11S,15R)-14-(5,6-dimethylheptan-2-yl)-2,15-dimethyltetracyclo[8.7.0.0Â²,â·.0Â¹Â¹,Â¹âµ]heptadecane-5,17-diol	n/a	C28H50O2	418.381	M-2H	-	208.183	80
208.08	HMDB0014537	Nimodipine	C07267	C21H26N2O7	418.174	M-2H	-	208.08	1
208.32	HMDB0148459	6-({3,4,5,13,14,20,21-heptahydroxy-8,17-dioxo-9,12,16-trioxatetracyclo[16.4.0.0Â²,â·.0Â¹â°,Â¹âµ]docosa-1(22),2,4,6,18,20-hexaen-22-yl}oxy)-3,4,5-trihydroxyoxane-2-carboxylic acid	n/a	C25H24O19	628.091	M-3H	-	208.356	175
208.44	HMDB0037793	(3S,5R,6R,6'S)-6,7-Didehydro-5,6-dihydro-3,5,6'-trihydroxy-13,14,20-trinor-3'-oxo-beta,epsilon-caroten-19',11'-olide 3-acetate	n/a	C39H48O7	628.34	M-3H	-	208.439	3
207.96	HMDB0170171	3-hydroxy-N-(sulfooxy)pent-4-enimidothioic acid	n/a	C5H9NO5S2	226.992	M-H20-H	-	207.974	66
208.56	HMDB0179360	2-amino-4-({1-[(carboxymethyl)-C-hydroxycarbonimidoyl]-2-{[(4E)-2-hydroxy-1-oxohex-4-en-3-yl]sulfanyl}ethyl}-C-hydroxycarbonimidoyl)butanoic acid	n/a	C16H25N3O8S	419.136	M-2H	-	208.561	4
208.68	HMDB0062340	N-palmitoyl tyrosine	n/a	C25H41NO4	419.304	M-2H	-	208.645	170
208.8	HMDB0030531	Permetin A	n/a	C39H51NO6	629.372	M-3H	-	208.783	80
209.16	HMDB0172418	(tricosan-12-yloxy)sulfonic acid	n/a	C23H48O4S	420.327	M-2H	-	209.156	17
209.04	HMDB0012206	CMP-N-glycoloylneuraminate	C03691	C20H31N4O17P	630.142	M-3H	-	209.04	1
117	HMDB0173815	3-methanesulfinylpropanoic acid	n/a	C4H8O3S	136.019	M-H20-H	-	117.001	9
208.92	HMDB0029643	1,3,5-Trichloro-2-methoxybenzene	C11510	C7H5Cl3O	209.941	M-H	-	208.933	64
117.12	HMDB0172387	tetracosanol-2	n/a	C24H50O	354.386	M-3H	-	117.121	12
197.88	HMDB0006725	CE(14:0)	n/a	C41H72O2	596.553	M-3H	-	197.844	183
198	HMDB0032846	5-Chloro-6-methoxy-2(3H)-benzoxazolone	n/a	C8H6ClNO3	199.004	M-H	-	197.996	18
195.96	HMDB0181350	3-(dichloromethyl)-3,5-dihydroxy-3,4-dihydro-2H-pyrrol-2-one	n/a	C5H5Cl2NO3	196.965	M-H	-	195.957	13
195.84	HMDB0032475	Polyoxyethylene dioleate	n/a	C38H70O4	590.527	M-3H	-	195.835	25
325.32	HMDB0031319	2,3,7,11,15-Pentamethylhexadecanoic acid	n/a	C21H42O2	326.318	M-H	-	325.311	27
325.2	HMDB0186480	{[(10E,12E,14E,16E,18E,20E,22E,24E,26E)-6-hydroxy-2,6,10,14,19,23,27,31-octamethyldotriaconta-2,10,12,14,16,18,20,22,24,26,30-undecaen-7-yl]oxy}sulfonic acid	n/a	C40H60O5S	652.416	M-2H	-	325.201	2
116.04	HMDB0181210	2-({2-[(carboxyimino)(hydroxy)methyl]-5-methylphenyl}methanimidamido)-3-hydroxy-2,3-dimethylbutanoic acid	n/a	C16H21N3O6	351.143	M-3H	-	116.04	3
325.26	HMDB0035582	1-Phenyl-1,3-heptadecanedione	n/a	C23H36O2	344.272	M-H20-H	-	325.253	21
116.88	HMDB0004118	Antimony	n/a	Sb	120.904	M-H	-	116.875	45
196.08	HMDB0037298	1,3,8-Trihydroxy-4-methyl-2,7-diprenylxanthone	n/a	C24H26O5	394.178	M-2H	-	196.082	9
160.92	HMDB0029201	Hafnium	n/a	Hf	179.947	M-H20-H	-	160.928	51
117.06	HMDB0015464	Yohimbine	C09256	C21H26N2O3	354.194	M-3H	-	117.058	21
311.28	HMDB0093954	DG(i-18:0/0:0/i-18:0)	n/a	C39H76O5	624.569	M-2H	-	311.277	8
162.96	HMDB0015162	Methoxyflurane	C07517	C3H4Cl2F2O	163.961	M-H	-	162.953	40
198.12	HMDB0060442	beta-Alanyl-L-lysine	C05341	C9H19N3O3	217.143	M-H20-H	-	198.124	21
116.16	HMDB0041082	(5Z,8Z)-1,5,8-Heptadecatriene	n/a	C17H30	234.235	M-2H	-	116.11	430
161.04	HMDB0035400	1-Tridecene-3,5,7,9,11-pentayne	C08464	C13H6	162.047	M-H	-	161.04	2
207.84	HMDB0007092	DG(15:0/22:6(4Z,7Z,10Z,13Z,16Z,19Z)/0:0)	n/a	C40H66O5	626.491	M-3H	-	207.823	81
325.44	HMDB0172587	4-({[({[5-(6-amino-9H-purin-9-yl)-3,4-dihydroxyoxolan-2-yl]methoxy}(hydroxy)phosphoryl)oxy](hydroxy)phosphoryl}oxy)-2-hydroxy-N-[2-({2-[(11E)-icos-11-enoylsulfanyl]ethyl}-C-hydroxycarbonimidoyl)ethyl]-3,3-dimethylbutanimidic acid	n/a	C41H71N7O14P2S	979.425	M-3H	-	325.468	86
210.12	HMDB0176280	6-[(8,8-diethoxy-2,6-dimethyloctan-2-yl)oxy]-3,4,5-trihydroxyoxane-2-carboxylic acid	n/a	C20H38O9	422.252	M-2H	-	210.119	7
115.92	HMDB0039648	1,2,3,5,6,8-Hexathionane	n/a	C3H6S6	233.879	M-2H	-	115.932	107
163.08	HMDB0014736	Labetalol	C07063	C19H24N2O3	328.179	M-2H	-	163.082	13
311.16	HMDB0139667	N-(4-amino-3-hydroxybutyl)-3-(4-hydroxy-3,5-dimethoxyphenyl)propanimidic acid	n/a	C15H24N2O5	312.169	M-H	-	311.161	4
197.76	HMDB0177881	10-hydroxy-2-(methoxycarbonyl)-2,6a,6b,9,9,12a-hexamethyl-11-(sulfooxy)-1,2,3,4,4a,5,6,6a,6b,7,8,8a,9,10,11,12,12a,12b,13,14b-icosahydropicene-4a-carboxylic acid	n/a	C31H48O9S	596.302	M-3H	-	197.76	0
311.4	HMDB0003938	(S)-Hydroxydecanoyl-CoA	C05264	C31H54N7O18P3S	937.246	M-3H	-	311.408	26
199.92	HMDB0033955	Acesulfame K	n/a	C4H5KNO4S	201.958	M-H	-	199.943	115
116.76	HMDB0015358	Levomethadyl Acetate	C08012	C23H31NO2	353.235	M-3H	-	116.738	189
210.24	HMDB0040908	4-Methylnonacosane	n/a	C30H62	422.485	M-2H	-	210.235	22
209.46	HMDB0008855	PE(14:1(9Z)/14:1(9Z))	n/a	C33H62NO8P	631.421	M-3H	-	209.466	31
210	HMDB0014714	Clonidine	n/a	C9H9Cl2N3	229.017	M-H20-H	-	209.999	5
325.56	HMDB0132093	(6-carboxy-3,4,5-trihydroxyoxan-2-yl)[2-(3,4-dihydroxy-5-methoxyphenyl)-5-hydroxy-3-{[3,4,5-trihydroxy-6-(hydroxymethyl)oxan-2-yl]oxy}-7H-chromen-7-ylidene]oxidanium	n/a	C28H31O18	655.15	M-2H	-	325.561	2
311.22	HMDB0004708	9,12,13-TriHOME	C14833	C18H34O5	330.241	M-H20-H	-	311.222	7
198.24	HMDB0036581	1,26-Hexacosanediol	n/a	C26H54O2	398.412	M-2H	-	198.199	207
200.04	HMDB0127230	5,6,7-trihydroxy-2-phenyl-8-(3,4,5-trihydroxyoxan-2-yl)-4H-chromen-4-one	n/a	C20H18O9	402.095	M-2H	-	200.04	1
266.28	HMDB0041023	Reticulatamol	n/a	C35H66O3	534.501	M-2H	-	266.243	138
199.8	HMDB0164096	6-{[15-(5,6-dimethylhept-5-en-2-yl)-7,12,16-trimethylpentacyclo[9.7.0.0Â¹,Â³.0Â³,â¸.0Â¹Â²,Â¹â¶]octadecan-6-yl]oxy}-3,4,5-trihydroxyoxane-2-carboxylic acid	n/a	C36H58O7	602.418	M-3H	-	199.799	6
196.2	HMDB0035554	4,6-Hexacosanedione	n/a	C26H50O2	394.381	M-2H	-	196.183	85
116.28	HMDB0031815	Dicloralurea	n/a	C5H6Cl6N2O3	351.851	M-3H	-	116.276	31
163.2	HMDB0030930	1-Tridecene	n/a	C13H26	182.203	M-H20-H	-	163.185	92
309.12	HMDB0060958	2-hydroxymexiletine	n/a	C17H20N4OS	328.136	M-H20-H	-	309.117	8
266.04	HMDB0149799	{4-[(Z)-2-[3-(3,5-dihydroxyphenyl)-6-hydroxy-2-(4-hydroxyphenyl)-2,3-dihydro-1-benzofuran-4-yl]ethenyl]phenyl}oxidanesulfonic acid	n/a	C28H22O9S	534.098	M-2H	-	266.042	7
161.16	HMDB0041081	(Z)-1,5-Tridecadiene	n/a	C13H24	180.188	M-H20-H	-	161.169	58
117.36	HMDB0145500	28621-80-9	n/a	C19H17NO6	355.106	M-3H	-	117.361	11
132.96	HMDB0037290	3-Methyl-1,2,4-trithiane	n/a	C4H8S3	151.979	M-H20-H	-	132.96	3
311.52	HMDB0061616	PS(MONOME(13,5)/DIME(11,5))	n/a	C51H88NO12P	937.604	M-3H	-	311.528	24
150.12	HMDB0167391	3-(pentadec-14-en-1-yl)phenol	n/a	C21H34O	302.261	M-2H	-	150.123	21
150	HMDB0015039	Ethacrynic acid	n/a	C13H12Cl2O4	302.011	M-2H	-	149.998	11
115.8	HMDB0031126	3,4-Dimethyl-5-pentyl-2-furanundecanoic acid	n/a	C22H38O3	350.282	M-3H	-	115.753	402
162.84	HMDB0061380	4Fe-4S	n/a	Fe4H12S8	491.61	M-3H	-	162.863	140
150.06	HMDB0167482	3,4,5-trihydroxy-6-{2-hydroxy-5-[5-oxo-5-(piperidin-1-yl)pentyl]phenoxy}oxane-2-carboxylic acid	n/a	C22H31NO9	453.2	M-3H	-	150.059	4
133.02	HMDB0000575	DL-Homocystine	C01817	C8H16N2O4S2	268.055	M-2H	-	133.02	2
117.42	HMDB0013303	Pristanoylglycine	n/a	C21H41NO3	355.309	M-3H	-	117.429	76
133.08	HMDB0039990	2-Methyl-6-(1-propenyl)pyrazine	n/a	C8H10N2	134.084	M-H	-	133.077	22
221.16	HMDB0034102	N-Nitrosotomatidine	n/a	C27H44N2O3	444.335	M-2H	-	221.16	1
278.88	HMDB0113192	PE-NMe(18:2(9Z,12Z)/24:1(15Z))	n/a	C48H90NO8P	839.64	M-3H	-	278.873	26
325.68	HMDB0040704	Allodesmosine	n/a	C30H51N6O10	655.367	M-2H	-	325.669	34
221.28	HMDB0062023	2,6,10-Trimethyltetradecane	n/a	C17H36	240.282	M-H20-H	-	221.263	75
265.2	HMDB0013467	SM(d18:0/22:2(13Z,16Z)(OH))	C00550	C45H87N2O7P	798.625	M-3H	-	265.201	4
117.3	HMDB0060524	3-Iodothyronamine	n/a	C14H14INO2	355.007	M-3H	-	117.328	242
279	HMDB0177986	[(8-hydroxy-3-methyl-1,4-dioxo-1,4-dihydronaphthalen-2-yl)methoxy]sulfonic acid	n/a	C12H10O7S	298.015	M-H20-H	-	278.996	13
339.42	HMDB0003932	(S)-3-Hydroxyhexadecanoyl-CoA	C05258	C37H66N7O18P3S	1021.34	M-3H	-	339.439	57
116.64	HMDB0014098	5'-Hydroxytenoxicam	n/a	C13H11N3O5S2	353.014	M-3H	-	116.664	206
339.36	HMDB0034285	12-Tricosanol	n/a	C23H48O	340.371	M-H	-	339.363	10
266.22	HMDB0013430	PC(o-18:1(9Z)/20:0)	n/a	C46H92NO7P	801.661	M-3H	-	266.213	26
117.48	HMDB0029418	S-Cysteinosuccinic acid	n/a	C7H11NO6S	237.031	M-2H	-	117.508	239
160.8	HMDB0041421	Sarcodon scabrosus Depsipeptide	n/a	C23H39N3O8	485.274	M-3H	-	160.751	307
116.52	HMDB0181164	{[1-oxo-1-(1,4,5,6-tetrahydropyridin-2-yl)propan-2-yl]oxy}sulfonic acid	n/a	C8H13NO5S	235.051	M-2H	-	116.518	13
200.16	HMDB0062674	bis(2-methylundecan-2-yl) disulfide	n/a	C24H50S2	402.335	M-2H	-	200.16	2
334.08	HMDB0037469	Spinacetin 3-gentiobioside	n/a	C29H34O18	670.175	M-2H	-	334.08	0
116.4	HMDB0060041	11b-PGE2	n/a	C20H32O5	352.225	M-3H	-	116.401	9
326.22	HMDB0112171	FAHFA(22:6(4Z,7Z,10Z,13Z,16Z,19Z)/14-O-22:6(4Z,7Z,10Z,13Z,16Z,19Z))	n/a	C44H62O4	654.465	M-2H	-	326.225	16
339.24	HMDB0039762	1,1'-[1,11-Undecanediylbis(oxy)]bisbenzene	n/a	C23H32O2	340.24	M-H	-	339.233	21
117.96	HMDB0163413	[(2-ethyl-4-hydroxy-5-oxo-2,5-dihydrofuran-3-yl)methoxy]sulfonic acid	n/a	C7H10O7S	238.015	M-2H	-	118	340
196.32	HMDB0150979	(2-hydroxy-5-{4,6,6'-trihydroxy-4'-[(E)-2-(4-hydroxyphenyl)ethenyl]-2'-oxo-2H,2'H-3,3'-spirobi[[1]benzofuran]-2-yl}phenyl)oxidanesulfonic acid	n/a	C29H20O12S	592.068	M-3H	-	196.349	146
157.92	HMDB0015265	Tiludronate	C08141	C7H9ClO6P2S	317.928	M-2H	-	157.957	234
103.8	HMDB0040982	1,20-Eicosanediol	n/a	C20H42O2	314.318	M-3H	-	103.766	332
198.36	HMDB0034314	Fusaroskyrin	n/a	C32H22O12	598.111	M-3H	-	198.363	16
200.28	HMDB0032285	trisodium 3-sulfo-6-sulfonato-1-[2-(4-sulfonatonaphthalen-1-yl)diazen-1-yl]naphthalen-2-olate	n/a	C20H11N2Na3O10S3	603.927	M-3H	-	200.302	108
146.04	HMDB0139318	2-({[5,14-dihydroxy-7,12-dimethyl-6-(3-methylbut-2-en-1-yl)-10-oxo-2,9-dioxatricyclo[9.4.0.0Â³,â¸]pentadeca-1(11),3(8),4,6,12,14-hexaen-15-yl](hydroxy)methylidene}amino)acetic acid	n/a	C23H23NO8	441.142	M-3H	-	146.04	1
312.24	HMDB0056291	DG(18:2n6/0:0/18:4n3)	n/a	C40H66O5	626.491	M-2H	-	312.238	6
326.16	HMDB0030224	Murrayacinine	n/a	C23H23NO2	345.173	M-H20-H	-	326.154	17
265.26	HMDB0030965	9-Octadecenal	n/a	C18H34O	266.261	M-H	-	265.254	24
159	HMDB0126633	3,4,8,9,10-pentahydroxy-6-oxo-6H-benzo[c]chromene-1-carboxylic acid	n/a	C14H8O9	320.017	M-2H	-	159.001	7
195.72	HMDB0033679	Pelargonidin 3-sophoroside	C16305	C28H33O14	593.187	M-3H	-	195.714	28
118.08	HMDB0094648	2-({2-[(2-amino-1-hydroxy-4-methylpentylidene)amino]-1-hydroxy-4-methylpentylidene}amino)-4-methylpentanoic acid	n/a	C18H35N3O4	357.263	M-3H	-	118.08	3
163.32	HMDB0128130	6-{[2-(2,4-dihydroxy-3-methoxyphenyl)-3,5-dihydroxy-5H-chromen-7-yl]oxy}-3,4,5-trihydroxyoxane-2-carboxylic acid	n/a	C22H21O13	493.098	M-3H	-	163.359	237
116.46	HMDB0031069	Isopentacosane	n/a	C25H52	352.407	M-3H	-	116.462	15
198.48	HMDB0169010	5-methyl-3-{2,9,13-trihydroxy-13-[5-(1-hydroxytridecyl)oxolan-2-yl]tridecyl}oxolan-2-one	n/a	C35H66O7	598.481	M-3H	-	198.486	32
118.02	HMDB0036375	2-Propenyl 1-(propylsulfinyl)propyl disulfide	n/a	C9H18OS3	238.052	M-2H	-	118.019	11
325.8	HMDB0182208	3,4,5-trihydroxy-6-(13-{[5-hydroxy-6-(hydroxymethyl)-3,4-bis({[3,4,5-trihydroxy-6-(hydroxymethyl)oxan-2-yl]oxy})oxan-2-yl]oxy}-5,9-dimethyl-14-methylidenetetracyclo[11.2.1.0Â¹,Â¹â°.0â´,â¹]hexadecane-5-carbonyloxy)oxane-2-carboxylic acid	n/a	C44H68O24	980.41	M-3H	-	325.796	12
311.76	HMDB0014927	Gadopentetic acid	n/a	C28H54GdN5O20	938.26	M-3H	-	311.746	44
395.76	HMDB0012911	CoA-18-COOH-15E-dinor-LTE4	n/a	C42H65N8O22P3S2	1190.29	M-3H	-	395.755	13
325.08	HMDB0038770	Kaempferol 3-(sinapoylglucoside) 7-sophoroside	n/a	C44H50O25	978.264	M-3H	-	325.081	2
339.48	HMDB0015455	Quinupristin	C08032	C53H67N9O10S	1021.47	M-3H	-	339.484	11
165	HMDB0061265	Ifosforamide Aziridinium	n/a	C4H11ClN2O2P	185.025	M-H20-H	-	164.999	6
161.28	HMDB0061723	Carbovir Triphosphate	n/a	C11H16N5O11P3	487.006	M-3H	-	161.328	298
265.08	HMDB0135067	8-[1-(2,4-dihydroxyphenyl)-2-hydroxy-3-(3-hydroxyphenyl)propyl]-2-(3-hydroxyphenyl)-3,4-dihydro-2H-1-benzopyran-3,5,7-triol	n/a	C30H28O9	532.173	M-2H	-	265.079	2
325.62	HMDB0041894	iron(3+) ion 5,16,27-trihydroxy-2,13,24-trioxo-1,6,12,17,23,28-hexaazacyclotritriaconta-5,16,27-triene-1,12,23-tris(olate)	n/a	C27H45FeN6O9	653.26	M-2H	-	325.623	8
395.88	HMDB0040617	Helianthoside B	n/a	C58H94O25	1190.61	M-3H	-	395.862	45
191.04	HMDB0033985	Mulberrofuran S	n/a	C34H24O9	576.142	M-3H	-	191.04	0
161.4	HMDB0062552	(2S)-1-[(2S)-6-amino-2-{[(2S)-3-carboxy-2-{[(2S)-1,3-dihydroxy-2-[(1-hydroxyethylidene)amino]propylidene]amino}-1-hydroxypropylidene]amino}hexanoyl]pyrrolidine-2-carboxylic acid	n/a	C20H33N5O9	487.228	M-3H	-	161.402	12
278.76	HMDB0176477	(3,4,5-trihydroxy-6-{[7,18,19-trihydroxy-11-(4-hydroxy-3-methoxyphenyl)-18-(hydroxymethyl)-3,13-dioxo-2,14,17-trioxatetracyclo[14.2.1.0â´,Â¹Â².0âµ,Â¹â°]nonadeca-5,7,9-trien-8-yl]oxy}oxan-2-yl)methyl 2-(2-hydroxy-3H-indol-3-yl)acetate	n/a	C40H41NO19	839.227	M-3H	-	278.735	89
325.02	HMDB0037201	3-O-Galloyl-1,4-galactarolactone	n/a	C13H12O11	344.038	M-H20-H	-	325.02	1
221.04	HMDB0038765	(3''-Apiosyl-6''-malonyl)astragalin	n/a	C29H30O18	666.143	M-3H	-	221.04	2
265.32	HMDB0175547	6,10-dimethyl-2-(4-methylpentyl)undecan-1-ol	n/a	C19H40O	284.308	M-H20-H	-	265.29	115
196.44	HMDB0001898	Mesobilirubinogen	C05790	C33H44N4O6	592.326	M-3H	-	196.435	27
120.12	HMDB0166492	2-Hexadecanol	n/a	C16H34O	242.261	M-2H	-	120.123	27
240	HMDB0172927	2-amino-3-{[3-(sulfooxy)propyl]sulfanyl}propanoic acid	n/a	C6H13NO6S2	259.018	M-H20-H	-	240	0
325.86	HMDB0040783	Vinaginsenoside R13	n/a	C48H84O20	980.556	M-3H	-	325.845	47
174.96	HMDB0040363	(Â±)-Glycerol 1-monophosphate Mg salt (1:1)	n/a	C3H7MgO6P	193.983	M-H20-H	-	174.965	27
209.64	HMDB0006319	Alpha-linolenyl carnitine	n/a	C25H43NO4	421.319	M-2H	-	209.652	59
147	HMDB0168276	2-[2-(8-hydroxy-1,4-dioxo-1,4-dihydronaphthalen-2-yl)prop-2-enoyl]-3-(sulfooxy)benzoic acid	n/a	C20H12O10S	444.015	M-3H	-	146.998	15
339.12	HMDB0181318	6-[1-(3-ethenyl-6-methylpyrazin-2-yl)ethoxy]-3,4,5-trihydroxyoxane-2-carboxylic acid	n/a	C15H20N2O7	340.127	M-H	-	339.12	1
326.04	HMDB0151194	6-(4-{7-[(6-carboxy-3,4,5-trihydroxyoxan-2-yl)oxy]-3,5,6-trihydroxy-4-oxo-4H-chromen-2-yl}phenoxy)-3,4,5-trihydroxyoxane-2-carboxylic acid	n/a	C27H26O19	654.107	M-2H	-	326.046	19
312.12	HMDB0137096	N-[2-(3,4-dihydroxyphenyl)ethyl]-3-(4-hydroxy-3-methoxyphenyl)propanimidic acid	n/a	C18H21NO5	331.142	M-H20-H	-	312.124	11
117.6	HMDB0164379	1-{4-[(2E)-4-methyl-5-oxooxolan-2-ylidene]butyl}pyrrolidin-2-one	n/a	C13H19NO3	237.136	M-2H	-	117.561	332
221.4	HMDB0129113	2-amino-4-({1-[(carboxymethyl)-C-hydroxycarbonimidoyl]-2-[(4-{[8-(1,2-dihydroxypropan-2-yl)-2-oxo-2H,8H,9H-furo[2,3-h]chromen-9-yl]oxy}-3-methyl-4-oxobutan-2-yl)sulfanyl]ethyl}-C-hydroxycarbonimidoyl)butanoic acid	n/a	C29H37N3O13S	667.205	M-3H	-	221.394	26
161.52	HMDB0162115	[6-oxo-1-(3-phenylpropanoyl)-1,2,3,6-tetrahydropyridin-3-yl]oxidanesulfonic acid	n/a	C14H15NO6S	325.062	M-2H	-	161.524	23
312	HMDB0145446	1-({3-bromo-2-[2-(trifluoromethanesulfonamido)phenyl]-1-benzofuran-5-yl}methyl)-4-cyclopropyl-2-(2-hydroxyethyl)-1H-imidazole-5-carboximidic acid	n/a	C25H22BrF3N4O5S	626.045	M-2H	-	312.015	48
201.96	HMDB0185559	[(2-hydroxy-6-imino-1,6-dihydropyrimidin-5-yl)methoxy]sulfonic acid	n/a	C5H7N3O5S	221.011	M-H20-H	-	201.992	160
158.04	HMDB0164733	3,4,5-trihydroxy-6-{[1-(hydroxymethyl)-4-oxocyclohex-2-en-1-yl]oxy}oxane-2-carboxylic acid	n/a	C13H18O9	318.095	M-2H	-	158.04	2
120	HMDB0001125	Inositol cyclic phosphate	C04299	C6H11O8P	242.019	M-2H	-	120.002	19
165.12	HMDB0030935	9,10,13-Trihydroxystearic acid	n/a	C18H36O5	332.256	M-2H	-	165.121	5
132.84	HMDB0034789	Phosphoryl chloride	n/a	Cl3OP	151.875	M-H20-H	-	132.857	127
191.16	HMDB0034399	N2-gamma-L-Glutamyl-L-ornithine	n/a	C27H44O	384.339	M-2H	-	191.162	12
104.04	HMDB0033373	2-Ethyl-1-hexanol sulfate	n/a	C8H18O4S	210.093	M-2H	-	104.039	9
165.24	HMDB0062065	4,7-dimethylundecane	n/a	C13H28	184.219	M-H20-H	-	165.201	238
117.66	HMDB0036617	(+)-Chebulic acid	n/a	C14H12O11	356.038	M-3H	-	117.672	102
160.02	HMDB0160659	6-{[2-(3-carboxyoxiran-2-yl)acetyl]oxy}-3,4,5-trihydroxyoxane-2-carboxylic acid	n/a	C11H14O11	322.054	M-2H	-	160.02	3
158.16	HMDB0031506	4,4'-Diaminodibutylamine	C06366	C8H21N3	159.174	M-H	-	158.166	40
146.16	HMDB0172179	(2E)-3,7,11-trimethyl-5-methylidenehexadec-2-en-1-ol	n/a	C20H38O	294.292	M-2H	-	146.139	145
265.44	HMDB0144503	(1R,18Z)-1,14-dihydroxy-23,25-dimethoxy-12-[1-(3-methoxy-4-oxocyclohexyl)prop-1-en-2-yl]-13,19,27-trimethyl-21-methylidene-17-(prop-2-en-1-yl)-11,28-dioxa-4-azatricyclo[22.3.1.0â´,â¹]octacos-18-ene-2,3,10,16-tetrone	n/a	C44H65NO12	799.451	M-3H	-	265.476	137
239.88	HMDB0094502	DG(i-22:0/i-21:0/0:0)	n/a	C46H90O5	722.679	M-3H	-	239.886	24
145.92	HMDB0031151	Dichloromaleimide	n/a	C4HCl2NO2	164.938	M-H20-H	-	145.92	0
103.68	HMDB0061179	Rofecoxib	C07590	C17H14O4S	314.061	M-3H	-	103.68	2
197.64	HMDB0013628	PGF2a ethanolamide	C13828	C22H39NO5	397.283	M-2H	-	197.634	30
177	HMDB0163533	2-(hydroxymethyl)-5-methyl-1,4-dithiane-2,5-diol	n/a	C6H12O3S2	196.023	M-H20-H	-	177.004	25
312.42	HMDB0034816	Betavulgaroside VIII	n/a	C46H68O20	940.43	M-3H	-	312.47	158
240.06	HMDB0155248	1-[3,4-dihydroxy-5-(hydroxymethyl)oxolan-2-yl]-4-(hydroxyamino)-1,2-dihydropyrimidin-2-one	n/a	C9H13N3O6	259.08	M-H20-H	-	240.062	9
278.82	HMDB0061602	PS(MONOME(11,3)/MONOME(11,3))	n/a	C44H74NO12P	839.495	M-3H	-	278.824	16
133.26	HMDB0154778	2-amino-3-[3-hydroxy-5-iodo-4-(sulfooxy)phenyl]propanoic acid	n/a	C9H10INO7S	402.922	M-3H	-	133.3	301
117.72	HMDB0041986	Pibutidine	n/a	C19H24N4O3	356.185	M-3H	-	117.721	9
150.36	HMDB0173702	2-amino-4-({1-[(carboxymethyl)-C-hydroxycarbonimidoyl]-2-({[3-(methylsulfanyl)propyl]thio(carbonoimidyl)}sulfanyl)ethyl}-C-hydroxycarbonimidoyl)butanoic acid	n/a	C15H26N4O6S3	454.101	M-3H	-	150.36	1
200.4	HMDB0144778	N-(3-{1-[(6R)-2-hydroxy-4-oxo-6-(2-phenylethyl)-6-propyloxan-3-yl]propyl}phenyl)-5-(trifluoromethyl)pyridine-2-sulfonamide	n/a	C31H35F3N2O5S	604.222	M-3H	-	200.4	0
194.16	HMDB0240646	{2-[(8Z,11Z,14Z)-icosa-8,11,14-trienoyloxy]ethyl}trimethylazanium	n/a	C25H46NO2	392.352	M-2H	-	194.162	8
179.04	HMDB0001087	5-Methylthioribose	C03089	C6H12O4S	180.046	M-H	-	179.038	9
196.56	HMDB0167146	2-amino-4-({1-[(carboxymethyl)-C-hydroxycarbonimidoyl]-2-[(1,3-dihydroxybutan-2-yl)sulfanyl]ethyl}-C-hydroxycarbonimidoyl)butanoic acid	n/a	C14H25N3O8S	395.136	M-2H	-	196.561	4
356.88	HMDB0116009	CDP-DG(20:4(8Z,11Z,14Z,17Z)/22:6(4Z,7Z,10Z,13Z,16Z,19Z))	n/a	C54H81N3O15P2	1073.51	M-3H	-	356.831	138
199.68	HMDB0171475	({7,11,13,16,18,22-hexahydroxy-24-methyl-9,20-dioxoheptacyclo[13.11.1.1Â²,Â¹â°.0Â³,â¸.0Â¹â¹,Â²â·.0Â²Â¹,Â²â¶.0Â¹â´,Â²â¸]octacosa-1(27),2(28),3(8),4,6,10,12,14,16,18,21(26),22,24-tridecaen-5-yl}methoxy)sulfonic acid	n/a	C30H18O12S	602.052	M-3H	-	199.677	17
163.44	HMDB0061702	2-Palmitoylglycerophosphocholine	n/a	C24H51NO7P	496.34	M-3H	-	163.432	48
117.9	HMDB0034827	Nitrogen chloride (NCl3)	n/a	Cl3N	118.91	M-H	-	117.902	20
339.3	HMDB0034842	Faradiol palmitate	n/a	C46H80O3	680.611	M-2H	-	339.298	6
123	HMDB0164998	({2,5,6,8-tetrahydroxy-4-oxo-2H,3H,4H-naphtho[2,3-b]pyran-2-yl}methoxy)sulfonic acid	n/a	C14H12O10S	372.015	M-3H	-	122.998	18
311.82	HMDB0031775	AzI	n/a	C48H74O18	938.488	M-3H	-	311.822	6
327.36	HMDB0041077	erythro-6,8-Heneicosanediol	n/a	C21H44O2	328.334	M-H	-	327.327	101
207	HMDB0032684	Lactyltrimethylammonium betaine	n/a	C6H13AsO3	208.008	M-H	-	207.001	4
207.12	HMDB0014940	Alfentanil	C08005	C21H32N6O3	416.254	M-2H	-	207.12	2
133.32	HMDB0141681	2-(1-chloro-2,3,5,7-tetrahydroxy-1,2-dihydrochromen-1-ium-2-yl)-5-(sulfooxy)cyclohexa-3,5-diene-1,2-diide	n/a	C15H12ClO9S	402.99	M-3H	-	133.323	19
198.72	HMDB0131707	2-amino-4-{[2-({6-[2-(2H-1,3-benzodioxol-5-yl)ethyl]-4-hydroxy-4-methoxy-2-oxooxan-3-yl}sulfanyl)-1-[(carboxymethyl)-C-hydroxycarbonimidoyl]ethyl]-C-hydroxycarbonimidoyl}butanoic acid	n/a	C25H33N3O12S	599.178	M-3H	-	198.719	6
352.92	HMDB0014381	Pipobroman	C07362	C10H16Br2N2O2	353.958	M-H	-	352.951	87
147.96	HMDB0030524	2(3H)-Benzothiazolethione	C14437	C7H5NS2	166.986	M-H20-H	-	147.968	54
119.88	HMDB0013711	Lanthanum	n/a	La	138.906	M-H20-H	-	119.888	66
149.88	HMDB0029628	Chlorthal	n/a	C8H2Cl4O4	301.871	M-2H	-	149.928	321
279.24	HMDB0036875	Phytoene 1,2-epoxide	n/a	C40H64O	560.496	M-2H	-	279.241	2
164.04	HMDB0040621	3'-Glucosyl-2',4',6'-trihydroxyacetophenone	n/a	C14H18O9	330.095	M-2H	-	164.04	2
150.42	HMDB0001850	Verapamil	C07188	C27H38N2O4	454.283	M-3H	-	150.42	3
104.88	HMDB0002659	Silver	C06710	Ag	106.905	M-H	-	104.891	100
396	HMDB0153047	{3,5,6-trihydroxy-2-[3-methoxy-4-(sulfooxy)phenyl]-7H-chromen-7-ylidene}oxidanium	n/a	C16H13O10S	397.022	M-H	-	396.015	38
179.16	HMDB0031905	Chatenaytrienin 3	n/a	C37H64O2	540.491	M-3H	-	179.156	21
326.64	HMDB0165918	4-[(7-{5-[(2-acetyl-7-hydroxy-6-methoxy-2-methyl-1,2,3,4-tetrahydro-2Î»âµ-isoquinolin-1-yl)methyl]-2-hydroxyphenoxy}-6-methoxy-2-methyl-1,2,3,4-tetrahydroisoquinolin-1-yl)methyl]-4-hydroxycyclohexa-2,5-dien-1-one	n/a	C38H43N2O8	655.302	M-2H	-	326.644	11
265.56	HMDB0038008	Malvidin 3-(6-acetylglucoside)	n/a	C25H27O13	535.145	M-2H	-	265.558	7
163.56	HMDB0162849	{[(4Z,6E)-1-oxo-1-(1,2,3,4-tetrahydropyridin-1-yl)deca-4,6-dien-2-yl]oxy}sulfonic acid	n/a	C15H23NO5S	329.13	M-2H	-	163.558	15
265.8	HMDB0013487	PGP(16:1(9Z)/16:0)	n/a	C38H74O13P2	800.46	M-3H	-	265.813	48
105	HMDB0141539	[3-(4-oxo-4H-chromen-2-yl)phenyl]oxidanesulfonic acid	n/a	C15H10O6S	318.02	M-3H	-	104.999	6
201.84	HMDB0055991	DG(15:0/0:0/20:1n9)	n/a	C38H72O5	608.538	M-3H	-	201.839	6
340.32	HMDB0240592	hexadecanoylcholine	n/a	C21H44NO2	342.337	M-H	-	340.322	6
339.66	HMDB0040384	Neoacrimarine A	n/a	C40H43NO9	681.294	M-2H	-	339.64	60
297.36	HMDB0004047	Adipoyl-CoA	C14143	C27H44N7O19P3S	895.163	M-3H	-	297.38	68
100.08	HMDB0038125	1,4,9-Cadinatriene	n/a	C15H22	202.172	M-2H	-	100.079	12
327.24	HMDB0003116	Stanozolol	C07311	C21H32N2O	328.251	M-H	-	327.244	13
216.96	HMDB0014470	Nitroprusside	C07269	C5FeN6O	215.948	M-H	-	216.956	20
236.04	HMDB0166043	2,6-dihydroxy-4-methyl-5H,10H-benzo[g]quinoline-5,10-dione	n/a	C14H9NO4	255.053	M-H20-H	-	236.035	22
105.12	HMDB0030300	3-Methyltetradecane	n/a	C15H32	212.25	M-2H	-	105.118	20
233.28	HMDB0036345	3-Cyclohexyldodecane	n/a	C18H36	252.282	M-H20-H	-	233.263	72
263.88	HMDB0181395	3,3-dichloro-4-[dichloro(hydroxy)methyl]-5-hydroxy-3,4-dihydro-2H-pyrrol-2-one	n/a	C5H3Cl4NO3	264.887	M-H	-	263.879	2
176.88	HMDB0015290	Halothane	C07515	C2HBrClF3	195.89	M-H20-H	-	176.872	46
311.88	HMDB0043625	TG(15:0/22:5(4Z,7Z,10Z,13Z,16Z)/22:6(4Z,7Z,10Z,13Z,16Z,19Z))	n/a	C62H98O6	938.736	M-3H	-	311.905	80
196.68	HMDB0145157	(4-amino-2-methyl-6-{[(3S)-3,5,12-trihydroxy-3-(2-hydroxyacetyl)-6,11-dioxo-1,2,3,4,6,11-hexahydrotetracen-1-yl]oxy}oxan-3-yl)oxidanesulfonic acid	n/a	C26H27NO13S	593.12	M-3H	-	196.699	99
187.92	HMDB0031211	Endrin	n/a	C12H8Cl6O	377.871	M-2H	-	187.928	43
248.22	HMDB0093341	DG(i-14:0/i-13:0/0:0)	n/a	C30H58O5	498.428	M-2H	-	248.207	53
160.08	HMDB0094699	(2R)-2-amino-3-(trimethylsilyl)propanoic acid	n/a	C6H15NO2Si	161.087	M-H	-	160.08	0
297	HMDB0168966	{[(3E,11Z)-1-chlorotrideca-3,11-dien-5,7,9-triyn-2-yl]oxy}sulfonic acid	n/a	C13H11ClO4S	298.007	M-H	-	296.999	2
236.16	HMDB0035144	(3beta,17alpha,23S,24S)-17,23-Epoxy-3,24,29-trihydroxy-27-norlanost-8-en-15-one	n/a	C29H46O5	474.335	M-2H	-	236.16	0
190.8	HMDB0177411	5-hydroxy-11-(hydroxymethyl)-4,4,6b,8a,11,12b,14b-heptamethyl-1,2,3,4,4a,5,6b,7,8,8a,9,10,11,12,12a,12b,13,14b-octadecahydropicen-3-yl 4-aminobenzoate	n/a	C37H53NO4	575.397	M-3H	-	190.792	43
164.76	HMDB0161193	4-[(2S,15S)-2,15-dimethyl-5-oxotetracyclo[8.7.0.0Â²,â·.0Â¹Â¹,Â¹âµ]heptadecan-14-yl]-4-hydroxy-N-(2-sulfoethyl)pentanimidic acid	n/a	C26H43NO6S	497.281	M-3H	-	164.753	42
198.84	HMDB0062244	OCTACHLORONAPHTHALENE	n/a	C10Cl8	399.751	M-2H	-	198.868	141
307.92	HMDB0032557	Zinc methionine sulfate	n/a	C5H11NO6S2Zn	308.932	M-H	-	307.925	15
297.6	HMDB0144648	6-[2-(2-chloro-1-{4-[2-(diethylamino)ethoxy]phenyl}-2-phenylethenyl)phenoxy]-3,4,5-trihydroxyoxane-2-carboxylic acid	n/a	C32H36ClNO8	597.213	M-2H	-	297.599	3
198.96	HMDB0163432	(2,4-disulfanylbutoxy)sulfonic acid	n/a	C4H10O4S3	217.974	M-H20-H	-	198.956	21
161.22	HMDB0061866	Tricosane	C17433	C23H48	324.376	M-2H	-	161.181	245
126.06	HMDB0037154	2,6-Dimethyl-3-[(2-methyl-3-furanyl)thio]-4-heptanone	n/a	C14H22O2S	254.134	M-2H	-	126.06	2
189	HMDB0180804	3-[5-(prop-1-yn-1-yl)thiophen-2-yl]oxirane-2-carboxylic acid	n/a	C10H8O3S	208.019	M-H20-H	-	189.001	5
162.72	HMDB0139515	3,4,5-trihydroxy-6-[4-(2-{[2-hydroxy-2-(4-methoxyphenyl)ethyl]-C-hydroxycarbonimidoyl}ethyl)phenoxy]oxane-2-carboxylic acid	n/a	C24H29NO10	491.179	M-3H	-	162.719	5
243.96	HMDB0032286	Ammonium ferric citrate	n/a	C6H9FeNO7	262.973	M-H20-H	-	243.954	23
190.08	HMDB0014361	Eletriptan	n/a	C22H26N2O2S	382.171	M-2H	-	190.078	8
103.56	HMDB0014494	Minoxidil	n/a	C9H15N5O	209.128	M-2H	-	103.557	33
163.8	HMDB0159807	(8E)-3,7-dimethyl-9-(2,6,6-trimethylcyclohex-1-en-1-yl)nona-2,4,6,8-tetraen-1-yl (5Z)-tetradec-5-enoate	n/a	C34H54O2	494.412	M-3H	-	163.797	19
202.08	HMDB0183565	{4-[(6-carboxy-3,4,5-trihydroxyoxan-2-yl)oxy]-2-[(2-methylpropanoyl)oxy]-4-oxobutyl}trimethylazanium	n/a	C17H30NO10	408.186	M-2H	-	202.079	7
161.64	HMDB0002088	N-Oleoylethanolamine	n/a	C20H39NO2	325.298	M-2H	-	161.642	11
163.68	HMDB0128170	6-[2,4-dihydroxy-5-(3,5,7-trihydroxy-4-oxo-4H-chromen-2-yl)phenoxy]-3,4,5-trihydroxyoxane-2-carboxylic acid	n/a	C21H18O14	494.07	M-3H	-	163.683	16
370.86	HMDB0012257	Mannosyl-inositol-phosphorylceramide	n/a	C56H110NO18P	1115.75	M-3H	-	370.908	130
340.44	HMDB0060480	Guanosine 3'-diphosphate 5'-triphosphate	C04494	C10H18N5O20P5	682.923	M-2H	-	340.454	42
276.84	HMDB0112440	PS(18:2(9Z,12Z)/22:5(7Z,10Z,13Z,16Z,19Z))	n/a	C46H76NO10P	833.521	M-3H	-	276.833	25
295.86	HMDB0009791	PI(16:0/22:2(13Z,16Z))	C00626	C47H87O13P	890.588	M-3H	-	295.856	15
242.22	HMDB0029568	N5-Hexanoylspermidine	n/a	C13H29N3O	243.231	M-H	-	242.224	16
115.08	HMDB0035477	Tridecyl phloretate	n/a	C22H36O3	348.266	M-3H	-	115.082	13
206.88	HMDB0011765	Cer(d18:0/22:0)	n/a	C40H81NO3	623.622	M-3H	-	206.867	65
115.56	HMDB0029044	Seryllysine	n/a	C9H19N3O4	233.138	M-2H	-	115.562	13
164.16	HMDB0038525	3-(10-Heptadecenyl)phenol	n/a	C23H38O	330.292	M-2H	-	164.139	129
251.04	HMDB0148989	[2-oxo-8-(2-{[3,4,5-trihydroxy-6-(hydroxymethyl)oxan-2-yl]oxy}propan-2-yl)-2H,8H,9H-furo[2,3-h]chromen-9-yl]oxidanesulfonic acid	n/a	C20H24O13S	504.094	M-2H	-	251.04	2
175.44	HMDB0011523	LysoPE(22:4(7Z,10Z,13Z,16Z)/0:0)	n/a	C27H48NO7P	529.317	M-3H	-	175.432	47
241.92	HMDB0173706	{[1-isothiocyanato-3-(methylsulfanyl)propan-2-yl]oxy}sulfonic acid	n/a	C5H9NO4S3	242.969	M-H	-	241.962	174
136.92	HMDB0031185	1,2,4,5-Tetrathiane	n/a	C2H4S4	155.92	M-H20-H	-	136.901	137
295.68	HMDB0060723	2,3-diene-Valproic acid-CoA	n/a	C29H47N7O17P3S	890.196	M-3H	-	295.725	151
115.02	HMDB0160109	6-{[2,6-dihydroxy-5-(hydroxymethyl)pyrimidin-4-yl]methoxy}-3,4,5-trihydroxyoxane-2-carboxylic acid	n/a	C12H16N2O10	348.08	M-3H	-	115.02	4
196.92	HMDB0040457	Yuccagenin	n/a	C4H7BrO2S	197.935	M-H	-	196.928	39
105.06	HMDB0029850	L-Citronellol glucoside	n/a	C16H30O6	318.204	M-3H	-	105.061	8
265.86	HMDB0180414	6-{[10-(dodecanoyloxy)-1,2,4a,6a,6b,9,9,12a-octamethyl-1,4,4a,5,6,6a,6b,7,8,8a,9,10,11,12,12a,12b,13,14,14a,14b-icosahydropicen-5-yl]oxy}-3,4,5-trihydroxyoxane-2-carboxylic acid	n/a	C48H80O9	800.58	M-3H	-	265.853	27
241.86	HMDB0012100	SM(d18:1/18:1(11Z))	C00550	C41H81N2O6P	728.583	M-3H	-	241.854	26
219.96	HMDB0181152	[2-(3,4-dihydro-2H-1,4-thiazin-5-yl)-2-oxoethoxy]sulfonic acid	n/a	C6H9NO5S2	238.992	M-H20-H	-	219.974	63
465.24	HMDB0114754	LysoPA(22:5(7Z,10Z,13Z,16Z,19Z)/0:0)	n/a	C25H41O7P	484.259	M-H20-H	-	465.241	1
340.08	HMDB0041232	8-Hydroxyhesperetin 7-[6-acetylglucosyl-(1->2)-glucoside]	n/a	C30H34O18	682.175	M-2H	-	340.08	0
118.92	HMDB0034616	2,2-Dibromo-2-cyanoacetamide	n/a	C3H2Br2N2O	239.853	M-2H	-	118.919	5
158.88	HMDB0034907	Zinc sulfate	n/a	O4SZn	159.881	M-H	-	158.874	40
187.8	HMDB0033334	Antibiotic X 14889D	n/a	C33H58O7	566.418	M-3H	-	187.799	6
217.86	HMDB0056285	DG(18:2n6/0:0/20:3n6)	n/a	C42H72O5	656.538	M-3H	-	217.839	98
194.04	HMDB0129269	2-(3,4-dimethoxyphenyl)-5,6,8-trihydroxy-3,7-dimethoxy-4H-chromen-4-one	n/a	C19H18O9	390.095	M-2H	-	194.04	1
278.7	HMDB0002346	Lactyl-CoA	C00827	C24H40N7O18P3S	839.136	M-3H	-	278.705	17
193.86	HMDB0034897	3-Chloro-4-(dichloromethylene)-2,5-pyrrolidinedione	n/a	C5H2Cl3NO2	212.915	M-H20-H	-	193.897	189
100.26	HMDB0015275	Dichlorphenamide	C07459	C6H6Cl2N2O4S2	303.915	M-3H	-	100.298	375
336.42	HMDB0040913	Gossypurpurin	n/a	C60H56N2O13	1012.38	M-3H	-	336.452	96
221.22	HMDB0001551	Palmitaldehyde	C00517	C16H32O	240.245	M-H20-H	-	221.227	31
115.44	HMDB0039937	Pipercitine	n/a	C23H43NO	349.334	M-3H	-	115.438	21
174	HMDB0139159	13-chloro-6,7,14-trihydroxy-4,12-dimethyl-10-oxo-2,9-dioxatricyclo[9.4.0.0Â³,â¸]pentadeca-1(15),3(8),4,6,11,13-hexaene-15-carbaldehyde	n/a	C16H11ClO7	350.019	M-2H	-	174.002	14
313.44	HMDB0158437	14-({2-[(3-{[4-({[({[5-(6-amino-9H-purin-9-yl)-3,4-dihydroxyoxolan-2-yl]methoxy}(hydroxy)phosphoryl)oxy](hydroxy)phosphoryl}oxy)-1,2-dihydroxy-3,3-dimethylbutylidene]amino}-1-hydroxypropylidene)amino]ethyl}sulfanyl)-3-hydroxy-14-oxotetradecanoic acid	n/a	C35H59N7O17P2S	943.316	M-3H	-	313.432	27
149.04	HMDB0032867	Capillin	C08398	C12H8O	168.058	M-H20-H	-	149.039	6
150.72	HMDB0040825	Tryptophol [xylosyl-(1->6)-glucoside]	n/a	C21H29NO10	455.179	M-3H	-	150.719	6
100.32	HMDB0174727	[(3-{[(2E)-3-(methylsulfanyl)prop-2-en-1-yl]disulfanyl}butan-2-yl)oxy]sulfonic acid	n/a	C8H16O4S4	303.993	M-3H	-	100.324	38
205.02	HMDB0174889	dimethyl({1-[(1E)-prop-1-en-1-yldisulfanyl]prop-2-en-1-yl})sulfanium	n/a	C8H15S3	207.033	M-H	-	205.018	7
440.88	HMDB0114238	PE-NMe2(20:1(11Z)/24:1(15Z))	n/a	C51H98NO8P	883.703	M-2H	-	440.844	81
295.92	HMDB0054335	TG(20:4(5Z,8Z,11Z,14Z)/O-18:0/18:3(9Z,12Z,15Z))	n/a	C59H102O5	890.773	M-3H	-	295.917	10
219.84	HMDB0011145	PA(O-16:0/18:0)	n/a	C37H75O7P	662.525	M-3H	-	219.834	25
240.96	HMDB0156317	[4-hydroxy-2-({[hydroxy(phosphonooxy)phosphoryl]oxy}methyl)-5-(4-hydroxy-2-oxo-1,2-dihydropyrimidin-1-yl)oxolan-3-yl]oxidanesulfonic acid	n/a	C9H14N2O15P2S	483.959	M-2H	-	240.972	51
114	HMDB0014767	Guanabenz	C07034	C8H8Cl2N4	230.013	M-2H	-	113.999	9
187.2	HMDB0061780	1,1,2-Trimethyl-3,5-bis(1-methylethenyl)cyclohexane	n/a	C15H26	206.203	M-H20-H	-	187.185	80
201.72	HMDB0039313	4-(4-Hydroxyphenyl)-2-butanone O-[2-galloyl-6-cinnamoylglucoside]	n/a	C32H32O12	608.189	M-3H	-	201.723	12
174.06	HMDB0172919	(2-amino-2-carboxyethyl)(methyl)(prop-2-en-1-yl)sulfanium	n/a	C7H14NO2S	176.074	M-H	-	174.059	3
283.44	HMDB0015360	Paclitaxel	C07394	C47H51NO14	853.331	M-3H	-	283.436	13
141.96	HMDB0036980	Zinc sulfate heptahydrate	n/a	H14O11SZn	285.955	M-2H	-	141.97	71
127.08	HMDB0034952	Persicaxanthin	n/a	C25H36O3	384.266	M-3H	-	127.082	12
236.1	HMDB0164594	4-({2-[(6-carboxy-3,4,5-trihydroxyoxan-2-yl)oxy]-1-hydroxy-4-methylpentylidene}amino)-5,8-dihydroxy-7-(3-hydroxy-2-methylpropyl)-3-(propan-2-yl)-2-oxa-6,9-diazabicyclo[10.2.2]hexadeca-1(14),5,8,12,15-pentaene-10-carboxylic acid	n/a	C33H49N3O14	711.321	M-3H	-	236.1	1
142.08	HMDB0014972	Mifepristone	C07652	C29H35NO2	429.267	M-3H	-	142.082	12
150.66	HMDB0059613	7-Methylguanosine 5'-diphosphate	C20183	C11H18N5O11P2	458.048	M-3H	-	150.668	53
118.56	HMDB0033525	2,4-Undecadiene-8,10-diynoic acid 2,3-dehydropiperidide	n/a	C16H17NO	239.131	M-2H	-	118.558	15
133.56	HMDB0011654	2-(3-Carboxy-3-(methylammonio)propyl)-L-histidine	C04692	C11H19N4O4	271.141	M-2H	-	133.556	32
222	HMDB0187546	1-[3,4-dihydroxy-5-({[hydroxy(phosphonooxy)phosphoryl]oxy}methyl)oxolan-2-yl]-5-methanimidamido-1H-imidazole-4-carboxylic acid	n/a	C10H16N4O12P2	446.024	M-2H	-	222.005	21
298.32	HMDB0062571	3-dehydrosphinganinium(1+)	n/a	C18H38NO2	300.29	M-H	-	298.275	150
189.06	HMDB0032259	Ethyl 4-(acetylthio)butyrate	n/a	C8H14O3S	190.066	M-H	-	189.059	5
175.62	HMDB0015502	Methadyl Acetate	n/a	C23H31NO2	353.235	M-2H	-	175.61	54
235.02	HMDB0015021	Isosorbide Dinitrate	C07456	C6H8N2O8	236.028	M-H	-	235.021	3
270.84	HMDB0114532	PE-NMe2(22:5(4Z,7Z,10Z,13Z,16Z)/18:3(9Z,12Z,15Z))	n/a	C47H78NO8P	815.547	M-3H	-	270.842	6
222.84	HMDB0012321	Galactosylceramide (d18:1/14:0)	C02686	C38H73NO8	671.534	M-3H	-	222.837	12
197.46	HMDB0034194	Jurubine	n/a	C33H57NO8	595.408	M-3H	-	197.462	11
100.44	HMDB0002196	Bismuth	C15471	Bi	208.98	M-2H	-	100.461	210
207.24	HMDB0030284	6-Propyltridecane	n/a	C16H34	226.266	M-H20-H	-	207.248	37
261.9	HMDB0048392	TG(14:1(9Z)/O-18:0/16:1(9Z))	n/a	C51H96O5	788.726	M-3H	-	261.901	5
101.04	HMDB0006236	Phenylacetaldehyde	C00601	C8H8O	120.058	M-H20-H	-	101.039	9
113.04	HMDB0003441	Cinnamaldehyde	C00903	C9H8O	132.058	M-H20-H	-	113.039	8
409.02	HMDB0128787	{4-[2,3-dioxo-3-(2,4,6-trihydroxy-3-methoxyphenyl)propyl]-2-methoxyphenyl}oxidanesulfonic acid	n/a	C17H16O11S	428.041	M-H20-H	-	409.023	7
225.12	HMDB0041094	Gingerglycolipid B	n/a	C33H58O14	678.383	M-3H	-	225.12	1
99.48	HMDB0000731	Cysteine-S-sulfate	C05824	C3H7NO5S2	200.977	M-2H	-	99.481	10
100.86	HMDB0001960	Tin	n/a	H4Sn	123.933	M-H20-H	-	100.886	258
113.16	HMDB0037617	xi-2,3-Dimethylhexane	n/a	C8H18	114.141	M-H	-	113.134	234
279.84	HMDB0116604	PG(22:6(4Z,7Z,10Z,13Z,16Z,19Z)/20:4(8Z,11Z,14Z,17Z))	n/a	C48H75O10P	842.51	M-3H	-	279.829	38
283.86	HMDB0172147	(2E)-15-hydroxy-3,5,7,11-tetramethylhexadec-2-en-1-yl 3-{16-ethenyl-11-ethyl-12-formyl-17,21,26-trimethyl-4-oxo-7,23,24,25-tetraazahexacyclo[18.2.1.1âµ,â¸.1Â¹â°,Â¹Â³.1Â¹âµ,Â¹â¸.0Â²,â¶]hexacosa-1,5,8(26),9,11,13(25),14,16,18,20(23)-decaen-22-yl}propanoate	n/a	C53H70N4O5	842.535	M-3H	-	283.867	24
101.28	HMDB0170187	N,3-bis(sulfooxy)pent-4-enimidothioic acid	n/a	C5H9NO8S3	306.949	M-3H	-	101.309	287
221.64	HMDB0012936	Dynorphin B (10-13)	n/a	C20H39N5O6	445.29	M-2H	-	221.638	10
136.02	HMDB0033506	Gonyautoxin I	C16855	C10H17N7O9S	411.081	M-3H	-	136.02	2
100.92	HMDB0014791	Magnesium sulfate	n/a	MgO4S	119.937	M-H20-H	-	100.918	16
99.36	HMDB0061131	Carboxybupranolol, 4-chloro-3-[3-(1,1-dimethylethylamino)-2-hydroxy-propyloxy]benzoic acid	n/a	C14H20ClNO4	301.108	M-3H	-	99.3621	21
101.1	HMDB0033676	(Â±)-3-Methyl-1-pentanol	n/a	C6H14O	102.104	M-H	-	101.097	28
99.42	HMDB0000269	Sphinganine	C00836	C18H39NO2	301.298	M-3H	-	99.4254	54
100.68	HMDB0167318	3,4,5-trihydroxy-6-[(1-isothiocyanatobut-3-en-2-yl)oxy]oxane-2-carboxylic acid	n/a	C11H15NO7S	305.057	M-3H	-	100.678	16
100.5	HMDB0167384	SCHEMBL6333930	n/a	C7H9NO4S	203.025	M-2H	-	100.505	53
69	HMDB0061375	Propyl sulfate	n/a	C3H8O4S	140.014	M-2H	-	68.9999	2
101.4	HMDB0158031	[(2S,15S)-5,13-dihydroxy-2,15-dimethyltetracyclo[8.7.0.0Â²,â·.0Â¹Â¹,Â¹âµ]heptadecan-14-yl]oxidanyl	n/a	C19H31O3	307.227	M-3H	-	101.402	18
68.88	HMDB0002501	Germanium	C15472	Ge	73.9212	M-H	-	68.8848	70
78.96	HMDB0059921	Trimetaphosphoric acid	C02466	H3O9P3	239.899	M-3H	-	78.9591	12
99.24	HMDB0037833	Ficin	n/a	CH2FI2N	300.826	M-3H	-	99.2681	283
93.12	HMDB0061904	(E)-2-Octene	n/a	C8H16	112.125	M-H20-H	-	93.1068	142
68.76	HMDB0036031	Labienoxime	n/a	C13H23NO	209.178	M-3H	-	68.7187	601
101.52	HMDB0038461	1-Isothiocyanato-6-(methylsulfinyl)hexane	n/a	C8H15NOS2	205.06	M-2H	-	101.522	24
102.06	HMDB0001925	Ibuprofen	C01588	C13H18O2	206.131	M-2H	-	102.058	19
91.26	HMDB0181357	[4-(dichloromethyl)-5-hydroxy-2-oxo-3,4-dihydro-2H-pyrrol-3-yl]oxidanesulfonic acid	n/a	C5H5Cl2NO6S	276.921	M-3H	-	91.2999	437
102.12	HMDB0031413	Diethylenetriamine	n/a	C4H13N3	103.111	M-H	-	102.104	160
69.12	HMDB0001414	Putrescine	C00134	C4H12N2	88.1	M-H20-H	-	69.0817	555
102	HMDB0060726	2,8-bis-Trifluoromethyl-4-quinoline carboxylic acid	n/a	C12H5F6NO2	309.022	M-3H	-	102	2
93.06	HMDB0040643	Juvocimene 1	n/a	C20H26O	282.198	M-3H	-	93.0588	12
79.08	HMDB0062168	1-Hexadecenol	n/a	C16H32O	240.245	M-3H	-	79.0745	70
98.16	HMDB0059907	Tetradecane	n/a	C14H30	198.235	M-2H	-	98.1101	509
93.42	HMDB0034146	Octadecanamide	C13846	C18H37NO	283.288	M-3H	-	93.4219	20
91.08	HMDB0031019	2-Dodecanone	n/a	C12H24O	184.183	M-2H	-	91.0841	45
93.36	HMDB0155237	9-[4-hydroxy-5-(hydroxymethyl)oxolan-2-yl]-2-(hydroxyamino)-9H-purin-6-ol	n/a	C10H13N5O5	283.092	M-3H	-	93.3566	36
68.64	HMDB0167320	[(1-isothiocyanatobut-3-en-2-yl)oxy]sulfonic acid	n/a	C5H7NO4S2	208.982	M-3H	-	68.6533	193
99.12	HMDB0062006	2,2,3-Trimethylbutane	n/a	C7H16	100.125	M-H	-	99.1179	21
97.62	HMDB0031780	Dithianon	C18574	C14H4N2O2S2	295.971	M-3H	-	97.6499	306
101.82	HMDB0062602	1-docosene	n/a	C22H44	308.344	M-3H	-	101.774	450
96.6	HMDB0060703	1-Amino-3-hydroxymethyl-5-methyl-adamantane	n/a	C12H21NO	195.162	M-2H	-	96.5739	270
93	HMDB0011635	p-Cresol sulfate	n/a	C7H8O4S	188.014	M-2H	-	92.9999	1
96.48	HMDB0013671	Platinum	n/a	Pt	194.965	M-2H	-	96.4751	51
87.96	HMDB0000250	Pyrophosphate	C00013	H4O7P2	177.943	M-2H	-	87.9643	49
79.92	HMDB0061732	Bromodichloromethane	C14708	CHBrCl2	161.864	M-2H	-	79.9247	58
98.28	HMDB0182960	3-chloro-4,6-dihydroxy-2-[(sulfooxy)methyl]benzoic acid	n/a	C8H7ClO8S	297.955	M-3H	-	98.3111	316
101.64	HMDB0031727	Alphachloralose	C05654	C8H11Cl3O6	307.962	M-3H	-	101.647	67
78.72	HMDB0040095	5-Ethyl-4-methyl-2-octylthiazole	n/a	C14H25NS	239.171	M-3H	-	78.7163	47
97.68	HMDB0014576	Trifluridine	n/a	C10H11F3N2O5	296.062	M-3H	-	97.6801	1
93.3	HMDB0041951	Nitrofen	C11065	C12H7Cl2NO3	282.98	M-3H	-	93.3195	209
90.96	HMDB0032739	S-Methyl methanesulfinothioate	n/a	C2H6OS2	109.986	M-H20-H	-	90.9676	84
80.04	HMDB0015133	Frovatriptan	n/a	C14H17N3O	243.137	M-3H	-	80.0384	19
98.4	HMDB0033862	3-(8,11,14-Pentadecatrienyl)phenol	n/a	C21H30O	298.23	M-3H	-	98.4026	27
94.92	HMDB0000257	Thiosulfate	C05529	H2O3S2	113.945	M-H20-H	-	94.9261	65
97.5	HMDB0003705	Phosphoguanidinoacetate	C03166	C3H8N3O5P	197.02	M-2H	-	97.5028	29
78.6	HMDB0012189	Aminopropylcadaverine	C16565	C8H21N3	159.174	M-2H	-	78.5795	261
68.4	HMDB0032182	Cadinene	n/a	C15H28	208.219	M-3H	-	68.3991	13
98.46	HMDB0011619	Arachidyl alcohol	n/a	C20H42O	298.324	M-3H	-	98.4339	265
79.32	HMDB0240657	8-hydroxy-quinolinol-sulfate	n/a	C9H7NO5S	241.004	M-3H	-	79.3276	95
75	HMDB0167141	[(2Z)-but-2-en-1-yloxy]sulfonic acid	n/a	C4H8O4S	152.014	M-2H	-	74.9999	1
74.88	HMDB0031524	Bromomethane	C18447	CH3Br	93.9418	M-H20-H	-	74.9234	580
80.76	HMDB0015340	Dezocine	C08010	C16H23NO	245.178	M-3H	-	80.7187	512
210.12	HMDB0159621	6-[(1-carboxytridec-4-en-6-yl)oxy]-3,4,5-trihydroxyoxane-2-carboxylic acid	n/a	C20H34O9	418.22	M+2H	+	210.117	12
210	HMDB0060555	4-Hydroxyclonidine	n/a	C9H9Cl2N3O	245.012	M+H-2H2O	+	210	2
210.24	HMDB0061821	(E)-3-Dodecene	n/a	C12H24	168.188	M+ACN+H	+	210.222	87
352.32	HMDB0062436	Gadoleic acid	n/a	C20H38O2	310.287	M+ACN+H	+	352.321	3
338.4	HMDB0061782	Heneicosane	n/a	C21H44	296.344	M+ACN+H	+	338.378	65
149.04	HMDB0041059	N-Methoxyspirobrassinol methyl ether	n/a	C13H16N2O2S2	296.065	M+2H	+	149.04	0
338.28	HMDB0240616	N-(hexadecanoyl)hexadecasphingosine-1-phosphocholine	n/a	C37H75N2O6P	674.536	M+2H	+	338.275	14
118.08	HMDB0060061	Sphingosine 1-phosphate (d16:1-P)	n/a	C16H34NO5P	351.217	M+3H	+	118.08	2
209.88	HMDB0056291	DG(18:2n6/0:0/18:4n3)	n/a	C40H66O5	626.491	M+3H	+	209.838	202
352.44	HMDB0031788	Hexakis(2-methyl-2-phenylpropyl)distannoxane	C15435	C60H78OSn2	1054.41	M+3H	+	352.477	105
117.96	HMDB0039432	1,2,4,5,7,8-Hexathionane	n/a	C3H6S6	233.879	M+2H	+	117.947	111
149.16	HMDB0034933	(Z)-11-Eicosen-1-ol	n/a	C20H40O	296.308	M+2H	+	149.161	8
338.16	HMDB0039812	Cyclocalopin C1	n/a	C15H20O6	296.126	M+ACN+H	+	338.16	1
352.2	HMDB0061328	4'-Hydroxytamoxifen	n/a	C26H29NO2	387.22	M+H-2H2O	+	352.207	20
301.08	HMDB0029437	Nopalinic acid	C01683	C10H18N2O6	262.116	M+K	+	301.08	1
112.92	HMDB0041796	2,2,2-Trichloroethanol	C07490	C2H3Cl3O	147.925	M+H-2H2O	+	112.912	69
352.5	HMDB0040505	Soyasaponin aa	n/a	C53H82O21	1054.53	M+3H	+	352.519	54
232.08	HMDB0129099	4-[(2-{[4-({8-[2-(acetyloxy)propan-2-yl]-2-oxo-2H,8H,9H-furo[2,3-h]chromen-9-yl}oxy)-3-methyl-4-oxobutan-2-yl]sulfanyl}-1-[(carboxymethyl)-C-hydroxycarbonimidoyl]ethyl)-C-hydroxycarbonimidoyl]-2-aminobutanoic acid	n/a	C31H39N3O13S	693.22	M+3H	+	232.081	3
102	HMDB0035659	Silica	C16459	O2Si	59.9668	M+ACN+H	+	102.001	6
148.92	HMDB0011620	Arsenite	n/a	AsH3O3	125.93	M+Na	+	148.919	6
102.12	HMDB0001256	Spermine	C00750	C10H26N4	202.216	M+2H	+	102.115	48
338.52	HMDB0009964	PIP(18:1(11Z)/18:3(6Z,9Z,12Z))	C00626	C48H86O18P2	1012.53	M+3H	+	338.517	9
112.8	HMDB0031678	Pipericine	n/a	C22H41NO	335.319	M+3H	+	112.78	175
352.56	HMDB0145856	11-hydroxy-7-(4-hydroxy-3,5-dimethoxyphenyl)-3-[4-hydroxy-3-(sulfooxy)phenyl]-6-{[3,4,5-trihydroxy-6-(hydroxymethyl)oxan-2-yl]oxy}-2Î»â´,8-dioxatricyclo[7.3.1.0âµ,Â¹Â³]trideca-1(13),2,4,6,9,11-hexaen-2-ylium	n/a	C31H29O17S	705.112	M+2H	+	352.556	11
406.32	HMDB0154865	[(1S,2R,11R,15R)-2,15-dimethyl-14-(6-methylheptan-2-yl)tetracyclo[8.7.0.0Â²,â·.0Â¹Â¹,Â¹âµ]heptadeca-7,9-dien-5-yl]oxidanyl	n/a	C27H43O	383.331	M+Na	+	406.321	1
383.4	HMDB0002361	Pentacosanoic acid	n/a	C25H50O2	382.381	M+H	+	383.388	30
383.28	HMDB0166495	6-(hexadecyloxy)-3,4,5-trihydroxyoxane-2-carboxylic acid	n/a	C22H42O7	418.293	M+H-2H2O	+	383.28	1
352.14	HMDB0035880	(E)-2-O-Cinnamoyl-beta-D-glucopyranose	n/a	C15H18O7	310.105	M+ACN+H	+	352.139	3
113.04	HMDB0000567	Cinnamic acid	C10438	C9H8O2	148.052	M+H-2H2O	+	113.04	2
406.2	HMDB0041907	Imidapril	n/a	C20H27N3O6	405.19	M+H	+	406.197	7
300.96	HMDB0174245	({1-[(propylsulfanyl)sulfinyl]propan-2-yl}oxy)sulfonic acid	n/a	C6H14O5S3	262	M+K	+	300.963	12
383.34	HMDB0006280	4-oxo-Retinoic acid	C16678	C27H46O3	418.345	M+H-2H2O	+	383.332	21
406.44	HMDB0040527	1-Hexacosene	n/a	C26H52	364.407	M+ACN+H	+	406.441	2
301.2	HMDB0015219	Primaquine	C07627	C15H21N3O	259.168	M+ACN+H	+	301.202	8
231.96	HMDB0167320	[(1-isothiocyanatobut-3-en-2-yl)oxy]sulfonic acid	n/a	C5H7NO4S2	208.982	M+Na	+	231.971	47
311.34	HMDB0029586	Octadecylamine	n/a	C18H39N	269.308	M+ACN+H	+	311.342	7
311.28	HMDB0007030	DG(14:0/22:2(13Z,16Z)/0:0)	n/a	C39H72O5	620.538	M+2H	+	311.276	12
353.34	HMDB0047153	TG(24:0/24:0/18:1(9Z))	n/a	C69H132O6	1057	M+3H	+	353.341	4
353.4	HMDB0031069	Isopentacosane	n/a	C25H52	352.407	M+H	+	353.414	40
339.36	HMDB0047340	TG(24:0/22:1(13Z)/O-18:0)	n/a	C67H130O5	1014.99	M+3H	+	339.338	65
353.28	HMDB0038525	3-(10-Heptadecenyl)phenol	n/a	C23H38O	330.292	M+Na	+	353.281	4
72.72	HMDB0013279	N-Nonanoylglycine	n/a	C11H21NO3	215.152	M+3H	+	72.7247	64
89.88	HMDB0013667	Yttrium	n/a	Y	88.9058	M+H	+	89.9131	368
84.96	HMDB0031548	Dichloromethane	C02271	CH2Cl2	83.9534	M+H	+	84.9606	7
71.76	HMDB0062790	2,7,10-trimethyldodecane	n/a	C15H32	212.25	M+3H	+	71.7574	36
131.04	HMDB0149477	{[1-methyl-6-(methyloxidaniumylidene)-2-oxo-4,5-diphenylpiperidin-1-ium-3-yl]oxy}trioxo-Î»â¶-sulfanuide	n/a	C19H20NO6S	390.101	M+3H	+	131.041	6
316.2	HMDB0040383	(Â±)-Pandamarine	n/a	C18H25N3O2	315.195	M+H	+	316.202	6
71.88	HMDB0000599	Chromium	C19368	Cr	51.9405	M+Na	+	71.9079	388
339.24	HMDB0175704	{[10-(decanoyloxy)-2,2,6a,6b,9,9,12a-heptamethyl-1,2,3,4,4a,5,6,6a,6b,7,8,8a,9,10,11,12,12a,12b,13,14b-icosahydropicen-4a-yl]methoxy}sulfonic acid	n/a	C40H68O6S	676.474	M+2H	+	339.244	12
352.08	HMDB0137647	4,5-dihydroxy-2-{[1-hydroxy-3-(3-methoxyphenyl)prop-2-en-1-ylidene]amino}benzoic acid	n/a	C17H15NO6	329.09	M+Na	+	352.079	2
89.76	HMDB0030965	9-Octadecenal	n/a	C18H34O	266.261	M+3H	+	89.7609	10
130.92	HMDB0029593	Trichloroethylene	C06790	C2HCl3	129.914	M+H	+	130.922	13
311.4	HMDB0160460	2-amino-3-[4-(4-hydroxyphenoxy)-3,5-diiodophenyl]-3-(sulfooxy)propanoic acid	n/a	C15H13I2NO8S	620.845	M+2H	+	311.43	96
383.16	HMDB0029326	Gravacridonediol	n/a	C19H19NO5	341.126	M+ACN+H	+	383.16	0
84.72	HMDB0060956	N-desmethylmirtazapine	n/a	C16H17N3	251.142	M+3H	+	84.7214	16
141.96	HMDB0001096	Carbamoyl phosphate	C00169	CH4NO5P	140.983	M+H	+	141.99	211
311.16	HMDB0139663	N-(4-amino-3-hydroxybutyl)-3-(4-hydroxy-3,5-dimethoxyphenyl)prop-2-enimidic acid	n/a	C15H22N2O5	310.153	M+H	+	311.16	0
338.64	HMDB0051933	TG(24:1(15Z)/15:0/24:1(15Z))	n/a	C66H124O6	1012.94	M+3H	+	338.654	41
339.48	HMDB0033029	delta5-Demissine	n/a	C50H81NO20	1015.54	M+3H	+	339.519	115
112.68	HMDB0184044	[4-hydroxy-7-(1-hydroxy-2-oxoethyl)-2-imino-1H,2H-thieno[3,2-g]pteridin-6-yl]dimethylsulfanium	n/a	C12H12N5O3S2	338.038	M+3H	+	112.679	7
141.84	HMDB0040908	4-Methylnonacosane	n/a	C30H62	422.485	M+3H	+	141.836	31
383.1	HMDB0141574	3,4,5-trihydroxy-6-{[4-hydroxy-5-(3,4,5-trihydroxyphenyl)pentanoyl]oxy}oxane-2-carboxylic acid	n/a	C17H22O12	418.111	M+H-2H2O	+	383.098	4
353.16	HMDB0029972	Coriandrone D	n/a	C18H24O7	352.152	M+H	+	353.159	1
71.64	HMDB0059917	1,2-Ethanediyldicarbamodithioic acid	n/a	C4H8N2S4	211.957	M+3H	+	71.6596	274
301.32	HMDB0061954	(9E)-(1,2,3,4,5,6,7,8,9,10,11,12,13,14,15,16,17,18-Â¹Â³Câ‚â‚ˆ)octadec-9-enoic acid	n/a	C18H34O2	300.316	M+H	+	301.324	12
369.24	HMDB0036722	ent-17-Acetoxy-16b-kauran-19-al	n/a	C22H34O3	346.251	M+Na	+	369.24	0
101.76	HMDB0167391	3-(pentadec-14-en-1-yl)phenol	n/a	C21H34O	302.261	M+3H	+	101.761	9
353.52	HMDB0006993	CDP-DG(18:1(11Z)/22:3(10Z,13Z,16Z))	n/a	C52H89N3O15P2	1057.58	M+3H	+	353.533	37
142.08	HMDB0034941	Artabsinolide D	n/a	C15H22O5	282.147	M+2H	+	142.081	4
235.2	HMDB0030924	2-Tetradecanone	n/a	C14H28O	212.214	M+Na	+	235.203	14
338.04	HMDB0184071	[3-carbamimidamido-2-carboxy-6-(1,2-dihydroxyethyl)-5-oxo-5Î»â´-thieno[2,3-b]pyrazin-7-yl]dimethylsulfanium	n/a	C12H16N5O5S2	374.059	M+H-2H2O	+	338.039	4
113.16	HMDB0094705	6-methylhept-1-ene	n/a	C8H16	112.125	M+H	+	113.132	243
406.56	HMDB0036316	Assamsaponin E	n/a	C59H92O26	1216.59	M+3H	+	406.537	58
384.36	HMDB0031939	Arachisprenol 11	n/a	C55H90O	766.699	M+2H	+	384.357	8
130.8	HMDB0030953	Filfiline	n/a	C26H47NO	389.366	M+3H	+	130.796	32
114	HMDB0169487	3-hydroxy-3-methyl-N,4-bis(sulfooxy)pentanimidothioic acid	n/a	C6H13NO9S3	338.975	M+3H	+	113.999	9
72.96	HMDB0001478	Gallium	n/a	GaH3	71.9491	M+H	+	72.9563	50
369.36	HMDB0031203	N-Heptanoylsolamine	n/a	C19H41N3O	327.325	M+ACN+H	+	369.359	3
148.8	HMDB0013154	12-Hydroxy-12-octadecanoylcarnitine	n/a	C25H49NO5	443.361	M+3H	+	148.794	38
89.94	HMDB0034826	Chlorine oxide	C18368	ClO2	66.9587	M+Na	+	89.9479	88
72.6	HMDB0032545	Tripropylamine	n/a	C9H21N	143.167	M+2H	+	72.591	124
407.28	HMDB0038242	Ascorbyl stearate	n/a	C24H42O7	442.293	M+H-2H2O	+	407.28	1
90	HMDB0000251	Taurine	C00245	C2H7NO3S	125.015	M+H-2H2O	+	90.002	22
129	HMDB0154929	{2-[(2R)-3,4-dihydroxy-5-oxo-2,5-dihydrofuran-2-yl]-2-hydroxyethoxy}sulfonic acid	n/a	C6H8O9S	255.989	M+2H	+	129.002	13
202.2	HMDB0000534	Campestanol	n/a	C28H50O	402.386	M+2H	+	202.2	2
367.32	HMDB0047747	TG(14:1(9Z)/15:0/14:1(9Z))	n/a	C46H84O6	732.627	M+2H	+	367.321	2
258.84	HMDB0113267	PE-NMe(18:4(6Z,9Z,12Z,15Z)/20:4(5Z,8Z,11Z,14Z))	n/a	C44H72NO8P	773.5	M+3H	+	258.84	2
406.08	HMDB0142041	3-[3-(2-hydroxyethoxy)-4-[2-(sulfooxy)ethoxy]phenyl]-2-oxopropanoic acid	n/a	C13H16O10S	364.046	M+ACN+H	+	406.08	1
353.04	HMDB0131422	2-(3,4-dihydroxy-5-methoxyphenyl)-3,5,7-trihydroxy-1Î»â´-chromen-1-ylium	C08727	C16H13ClO7	352.035	M+H	+	353.042	6
369.48	HMDB0060216	3-Hydroxydocosanoyl-CoA	n/a	C43H78N7O18P3S	1105.43	M+3H	+	369.485	14
131.88	HMDB0031489	1,1,1,3,3,3-Hexachloro-2-propanone	C19122	C3Cl6O	261.808	M+2H	+	131.911	237
339.12	HMDB0038780	7-Hydroxy-2',4',5'-trimethoxyisoflavan	n/a	C18H20O5	316.131	M+Na	+	339.12	1
311.52	HMDB0011671	PC(16:1(9Z)/22:0)	n/a	C15H22N5O16P3	621.027	M+2H	+	311.521	3
384.48	HMDB0062523	bis(2-[2-(2,5-dimethyl-1-phenyl-1H-pyrrol-3-yl)ethenyl]-6-(dimethylamino)-1-methylquinolin-1-ium) 3-carboxy-1-[(3-carboxy-2-oxidonaphthalen-1-yl)methyl]naphthalen-2-olate	n/a	C75H70N6O6	1150.54	M+3H	+	384.519	102
300.84	HMDB0040450	2,3,4,5,6-Pentachlorobenzyl alcohol	n/a	C7H3Cl5O	277.863	M+Na	+	300.852	39
97.92	HMDB0001453	Thiocyanate	C01755	CNS	57.9751	M+K	+	97.9456	261
275.88	HMDB0116585	PG(20:4(5Z,8Z,11Z,14Z)/20:1(11Z))	n/a	C46H81O10P	824.557	M+3H	+	275.86	74
128.88	HMDB0002659	Silver	C06710	Ag	106.905	M+Na	+	128.887	55
321.36	HMDB0041070	erythro-6,8-Tricosanediol	n/a	C23H48O2	356.365	M+H-2H2O	+	321.353	23
89.64	HMDB0157723	2-(phosphonooxy)-3-(sulfooxy)propanoic acid	n/a	C3H7O10PS	265.95	M+3H	+	89.6572	192
132	HMDB0183317	2-(3,6-dioxocyclohexa-1,4-dien-1-yl)-2-(sulfooxy)acetic acid	n/a	C8H6O8S	261.978	M+2H	+	131.996	27
205.08	HMDB0005018	Amlodipine	C06825	C20H25ClN2O5	408.145	M+2H	+	205.08	1
131.16	HMDB0032537	trans-2-trans-4-Nonadiene	n/a	C12H22	166.172	M+H-2H2O	+	131.159	4
352.68	HMDB0047276	TG(24:0/20:1(11Z)/22:1(13Z))	n/a	C69H130O6	1054.99	M+3H	+	352.67	30
89.7	HMDB0169152	2-hydroxy-2-(7-hydroxy-2,2-dimethyl-4-oxo-3,4-dihydro-2H-1-benzopyran-6-yl)acetic acid	n/a	C13H14O6	266.079	M+3H	+	89.7003	3
407.4	HMDB0011558	MG(0:0/24:0/0:0)	n/a	C27H54O4	442.402	M+H-2H2O	+	407.39	26
72	HMDB0061735	Dimethylthiophosphate	n/a	C2H7O3PS	141.985	M+2H	+	72	1
383.04	HMDB0169165	3-{7-hydroxy-2-methyl-4-oxo-2-[(sulfooxy)methyl]-3,4-dihydro-2H-1-benzopyran-6-yl}propanoic acid	n/a	C14H16O9S	360.052	M+Na	+	383.041	2
97.8	HMDB0174078	2-cis-Geranylgeraniol	n/a	C20H34O	290.261	M+3H	+	97.7609	400
275.76	HMDB0163992	19,21,24-tris(acetyloxy)-20-[(acetyloxy)methyl]-18,25-dihydroxy-3,14,25-trimethyl-13-methylidene-6,15-dioxo-2,5,16-trioxa-11-azapentacyclo[15.7.1.0Â¹,Â²â°.0Â³,Â²Â³.0â·,Â¹Â²]pentacosa-7(12),8,10-trien-22-yl pyridine-3-carboxylate	n/a	C40H44N2O17	824.264	M+3H	+	275.762	7
369.3	HMDB0038073	Octadecyl fumarate	n/a	C22H40O4	368.293	M+H	+	369.3	0
191.04	HMDB0161038	6-(sulfooxy)heptanoic acid	n/a	C7H14O6S	226.051	M+H-2H2O	+	191.038	8
312.36	HMDB0134677	7-[7,8,9,12,13,14,17,18,19,25-decahydroxy-24-(hydroxymethyl)-4,22,27-trioxo-3,23,26-trioxahexacyclo[13.10.3.1Â²,â¶.0âµ,Â¹â°.0Â¹Â¹,Â²â¸.0Â¹â¶,Â²Â¹]nonacosa-5(10),6,8,11,13,15(28),16,18,20-nonaen-29-yl]-3,4,8,9,10-pentahydroxy-6-oxo-6H-benzo[c]chromene-1-carboxylic acid	n/a	C41H26O26	934.071	M+3H	+	312.364	14
114.12	HMDB0059813	Heptyl ketone	n/a	C15H30O	226.23	M+2H	+	114.122	18
367.2	HMDB0014527	Oxyphencyclimine	C07851	C20H28N2O3	344.21	M+Na	+	367.199	2
384.3	HMDB0006463	Stearidonyl carnitine	n/a	C25H41NO4	419.304	M+H-2H2O	+	384.291	24
101.88	HMDB0001303	Zinc (II) ion	C00038	Zn	63.9291	M+K	+	101.885	49
72.9	HMDB0002290	Arsenic	C06269	As	74.9216	M+H	+	72.907	97
185.16	HMDB0037826	Acetaldehyde butyl phenethyl acetal	n/a	C26H40O	368.308	M+2H	+	185.161	7
453.84	HMDB0114654	PE-NMe2(24:1(15Z)/22:4(7Z,10Z,13Z,16Z))	n/a	C53H96NO8P	905.687	M+2H	+	453.851	24
85.08	HMDB0034029	Isopropylbenzene	C14396	C9H12	120.094	M+H-2H2O	+	85.0812	14
313.2	HMDB0011127	(2S)-1-[(9Z,12Z,15Z)-octadeca-9,12,15-trienoyloxy]-3-{[(2R,5R,6R)-3,4,5-trihydroxy-6-({[(2R,5R,6R)-3,4,5-trihydroxy-6-(hydroxymethyl)oxan-2-yl]oxy}methyl)oxan-2-yl]oxy}propan-2-yl (9Z,12Z,15Z)-octadeca-9,12,15-trienoate	n/a	C51H84O15	936.581	M+3H	+	313.201	3
352.74	HMDB0061344	2Fe-2S	n/a	Fe2H8S6	311.765	M+K	+	352.743	7
113.76	HMDB0012504	10,11-dihydro-leukotriene B4	n/a	C20H34O4	338.246	M+3H	+	113.756	37
250.2	HMDB0114181	PE-NMe2(20:0/14:0)	n/a	C41H82NO8P	747.578	M+3H	+	250.2	0
302.04	HMDB0060775	5-Carboxy-lumiracoxib	n/a	C16H13ClFNO4	337.052	M+H-2H2O	+	302.039	3
190.92	HMDB0060363	2,5-Dichloro-4-oxohex-2-enedioate	C12835	C6H4Cl2O5	225.944	M+H-2H2O	+	190.931	57
311.04	HMDB0005790	Tannin	n/a	C26H20O18	620.065	M+2H	+	311.04	1
217.92	HMDB0034895	3-(Dichloromethylene)-2,5-pyrrolidinedione	n/a	C5H3Cl2NO2	178.954	M+K	+	217.917	13
279.12	HMDB0000633	D-Biopterin	n/a	C9H11N5O3	237.086	M+ACN+H	+	279.12	0
313.08	HMDB0039500	N-Malonyltryptophan	n/a	C14H14N2O5	290.09	M+Na	+	313.079	2
384.18	HMDB0031535	Dihydro-5-pentyl-2(3H)-furanone	n/a	C20H22O5	342.147	M+ACN+H	+	384.181	1
68.76	HMDB0014410	Crotamiton	n/a	C13H17NO	203.131	M+3H	+	68.7176	617
383.7	HMDB0178536	2-[2-({18-[(6-carboxy-3,4,5-trihydroxyoxan-2-yl)oxy]-7,16-dihydroxy-19-[(1-hydroxyethylidene)amino]-5,9-dimethylicosan-6-yl}oxy)-2-oxoethyl]butanedioic acid	n/a	C36H63NO16	765.415	M+2H	+	383.715	38
71.52	HMDB0037168	2-Propanoylthiazole	n/a	C6H7NOS	141.025	M+2H	+	71.5197	4
352.38	HMDB0061865	Docosane	n/a	C22H46	310.36	M+ACN+H	+	352.394	39
321.12	HMDB0033558	4-O-Methylgalactinol	n/a	C13H24O11	356.132	M+H-2H2O	+	321.119	3
429.36	HMDB0092915	DG(8:0/i-14:0/0:0)	n/a	C25H48O5	428.35	M+H	+	429.357	6
203.04	HMDB0139161	13-chloro-6,7,14-trihydroxy-4,12-dimethyl-5-(3-methylbut-2-enoyl)-2,9-dioxatricyclo[9.4.0.0Â³,â¸]pentadeca-1(15),3(8),4,6,11,13-hexaen-10-one	n/a	C20H17ClO7	404.066	M+2H	+	203.04	2
338.76	HMDB0011121	trans-2-Enoyl-OPC6-CoA	C16332	C37H58N7O18P3S	1013.28	M+3H	+	338.766	19
354.48	HMDB0039280	Medicoside I	n/a	C52H84O22	1060.55	M+3H	+	354.522	120
413.28	HMDB0202218	[(2S)-3-({[(2R)-3-(dodecanoyloxy)-2-(tridecanoyloxy)propoxy](hydroxy)phosphoryl}oxy)-2-hydroxypropoxy][(2R)-2-[(9Z,11Z)-octadeca-9,11-dienoyloxy]-3-(tridecanoyloxy)propoxy]phosphinic acid	n/a	C65H122O17P2	1236.82	M+3H	+	413.279	2
205.2	HMDB0032347	Isobutyl 10-undecenoate	n/a	C15H28O2	240.209	M+H-2H2O	+	205.196	18
150	HMDB0032964	2-Acetylthiazole	n/a	C5H5NOS	127.009	M+Na	+	149.998	11
228.24	HMDB0030615	1,11-Triacontanediol	n/a	C30H62O2	454.475	M+2H	+	228.245	21
113.94	HMDB0012974	Hypothiocyanite	n/a	CHNOS	74.9779	M+K	+	113.941	9
132.12	HMDB0061926	P,P-Dioctyldiphenylamine	n/a	C28H43N	393.34	M+3H	+	132.12	3
172.92	HMDB0060364	2,5-Dichloro-carboxymethylenebut-2-en-4-olide	n/a	C6H2Cl2O4	207.933	M+H-2H2O	+	172.92	2
354.18	HMDB0094676	2-({2-[(2-amino-1-hydroxy-3-methylbutylidene)amino]-1-hydroxy-3-methylbutylidene}amino)-3-methylbutanoic acid	n/a	C15H29N3O4	315.216	M+K	+	354.179	3
367.44	HMDB0038309	xi-3-Methylpentacosane	n/a	C26H54	366.423	M+H	+	367.43	28
74.76	HMDB0030188	N-Isobutyl-2,4,8-decatrienamide	n/a	C14H23NO	221.178	M+3H	+	74.7333	358
223.08	HMDB0039337	Tetramethylquercetin 3-rutinoside	n/a	C31H38O16	666.216	M+3H	+	223.079	3
131.1	HMDB0000328	12-Ketodeoxycholic acid	n/a	C24H38O4	390.277	M+3H	+	131.1	3
385.2	HMDB0031380	(6beta,7alpha,12beta,13beta)-7-Hydroxy-11,16-dioxo-8,14-apianadien-22,6-olide	n/a	C23H28O5	384.194	M+H	+	385.201	2
383.76	HMDB0009649	PE(22:5(7Z,10Z,13Z,16Z,19Z)/16:0)	n/a	C43H76NO8P	765.531	M+2H	+	383.773	33
88.92	HMDB0039433	1,2,4-Trithiolane	n/a	C2H4S3	123.948	M+H-2H2O	+	88.9348	167
158.94	HMDB0041065	Dimethyl tetrasulfide	n/a	C2H6S4	157.935	M+H	+	158.943	16
73.08	HMDB0061897	(Z)-1,3-Octadiene	n/a	C8H12	108.094	M+H-2H2O	+	73.0812	16
453.96	HMDB0014702	Benzthiazide	C07759	C15H14ClN3O4S3	430.983	M+Na	+	453.973	28
311.1	HMDB0034881	3-Carboxy-2,3,4,9-tetrahydro-1H-pyrido[3,4-b]indole-1-propanoic acid	n/a	C15H16N2O4	288.111	M+Na	+	311.1	1
354.3	HMDB0175463	10-hydroxy-6,10,14-trimethyl-2-methylidenepentadecanoic acid	n/a	C19H36O3	312.266	M+ACN+H	+	354.3	1
72.54	HMDB0000894	Vinylacetylglycine	n/a	C6H9NO3	143.058	M+2H	+	72.5364	50
98.04	HMDB0004094	Indoxyl	C05658	C8H7NO	133.053	M+H-2H2O	+	98.0401	1
107.04	HMDB0014620	Chlorpromazine	C06906	C17H19ClN2S	318.096	M+3H	+	107.039	8
75	HMDB0031334	Glycerol alpha-monochlorohydrin	C18676	C3H7ClO2	110.013	M+H-2H2O	+	75.0008	10
228.12	HMDB0004231	Dexpanthenol	C05944	C9H19NO4	205.131	M+Na	+	228.121	3
129.12	HMDB0000876	Vitamin D3	C05443	C27H44O	384.339	M+3H	+	129.12	3
308.88	HMDB0061613	PS(MONOME(11,5)/MONOME(13,5))	n/a	C50H86NO12P	923.589	M+3H	+	308.87	32
353.1	HMDB0167097	3,4,5-trihydroxy-6-[(2E,6Z)-nona-2,6,8-trien-1-yloxy]oxane-2-carboxylic acid	n/a	C15H22O7	314.137	M+K	+	353.1	1
234.96	HMDB0062252	1-iodo-4-methoxybenzene	n/a	C7H7IO	233.954	M+H	+	234.961	6
68.94	HMDB0003378	Nitric oxide	C00533	NO	29.998	M+K	+	68.9611	307
88.68	HMDB0181261	{4-hydroxy-2-oxo-1aH,1bH,2H,4aH,5H,6H,6aH-oxireno[2,3-e]isoindol-6-yl}oxidanesulfonic acid	n/a	C8H9NO7S	263.01	M+3H	+	88.6773	31
112.56	HMDB0240354	N-acetyl-D-galactosaminitol	n/a	C8H17NO6	223.106	M+2H	+	112.56	1
209.04	HMDB0181319	[1-(3-ethenyl-6-methylpyrazin-2-yl)ethoxy]sulfonic acid	n/a	C9H12N2O4S	244.052	M+H-2H2O	+	209.039	4
312.3	HMDB0062460	cholesteryl palmitoleate	n/a	C43H74O2	622.569	M+2H	+	312.292	27
171.12	HMDB0159570	[(2S,15R)-14-(5-ethyl-6-methylheptan-2-yl)-2,15-dimethyl-5-oxotetracyclo[8.7.0.0Â²,â·.0Â¹Â¹,Â¹âµ]heptadecan-9-yl]oxidanesulfonic acid	n/a	C29H50O5S	510.338	M+3H	+	171.12	1
142.2	HMDB0062080	9-Methylnonadecane	n/a	C20H42	282.329	M+2H	+	142.172	200
219.96	HMDB0181350	3-(dichloromethyl)-3,5-dihydroxy-3,4-dihydro-2H-pyrrol-2-one	n/a	C5H5Cl2NO3	196.965	M+Na	+	219.954	28
133.92	HMDB0013669	Cesium	n/a	Cs	132.905	M+H	+	133.913	54
332.28	HMDB0112222	2,15-dimethyl-14-(6-methylheptan-2-yl)tetracyclo[8.7.0.0,.0,]heptadec-7-en-5-yl 7-(5-heptylfuran-2-yl)heptanoate	n/a	C45H74O3	662.564	M+2H	+	332.289	28
72.12	HMDB0031450	N-Decane	n/a	C10H22	142.172	M+2H	+	72.0934	370
382.2	HMDB0161698	(4E,9E)-10-(2H-1,3-benzodioxol-5-yl)-3-hydroxy-N-(2-methylpropyl)deca-4,9-dienimidic acid	n/a	C21H29NO4	359.21	M+Na	+	382.199	3
128.76	HMDB0013332	(3R)-3-{[(3R,8Z)-3-hydroxytetradeca-5,8-dienoyl]oxy}-4-(trimethylazaniumyl)butanoate	n/a	C21H37NO5	383.267	M+3H	+	128.763	23
183.12	HMDB0000903	Tetrahydrocortisone	n/a	C21H32O5	364.225	M+2H	+	183.12	1
250.08	HMDB0000014	Deoxycytidine	C00881	C9H13N3O4	227.091	M+Na	+	250.08	1
228.36	HMDB0173515	2-{9-[(5Z)-5-[carboxy(phenyl)methylidene]-4-hydroxy-2-oxo-2,5-dihydrofuran-3-yl]-11-hydroxy-3-oxo-2-oxatricyclo[6.3.1.0â´,Â¹Â²]dodeca-1(11),4,6,8(12),9-pentaen-6-yl}-4-hydroxy-5-(4-hydroxyphenyl)-3-oxohexanedioic acid	n/a	C35H22O15	682.096	M+3H	+	228.373	55
97.68	HMDB0152335	3-[4-methoxy-3-(sulfooxy)phenyl]-2-oxopropanoic acid	n/a	C10H10O8S	290.01	M+3H	+	97.6772	29
88.74	HMDB0015385	Lisdexamfetamine	n/a	C15H25N3O	263.2	M+3H	+	88.7405	6
128.94	HMDB0060489	Methylselenic acid	C18902	CH4O2Se	127.938	M+H	+	128.945	38
101.64	HMDB0029628	Chlorthal	n/a	C8H2Cl4O4	301.871	M+3H	+	101.631	90
172.8	HMDB0160469	3,4,5-trihydroxy-6-[(1-hydroxydocosylidene)amino]oxane-2-carboxylic acid	n/a	C28H53NO7	515.382	M+3H	+	172.801	8
96.96	HMDB0014575	Lindane	C07075	C6H6Cl6	287.86	M+3H	+	96.9606	7
451.8	HMDB0114657	PE-NMe2(24:1(15Z)/22:6(4Z,7Z,10Z,13Z,16Z,19Z))	n/a	C53H92NO8P	901.656	M+2H	+	451.835	78
243.96	HMDB0166680	[(3,5-dichloro-2,4-dihydroxy-6-methylphenyl)(hydroxy)methylidene]carbamic acid	n/a	C9H7Cl2NO5	278.97	M+H-2H2O	+	243.957	11
150.12	HMDB0062343	N-stearoyl tyrosine	n/a	C27H45NO4	447.335	M+3H	+	150.119	7
577.38	HMDB0160865	6-{[(1S,2S,10R,11S,15R)-9,16-dihydroxy-14-(6-hydroxy-6-methylheptan-2-yl)-2,15-dimethyltetracyclo[8.7.0.0Â²,â·.0Â¹Â¹,Â¹âµ]heptadecan-5-yl]oxy}-3,4,5-trihydroxyoxane-2-carboxylic acid	n/a	C33H56O10	612.387	M+H-2H2O	+	577.375	9
369.12	HMDB0041550	Oleoside 11-methyl ester	n/a	C17H24O11	404.132	M+H-2H2O	+	369.119	2
71.94	HMDB0000598	Sulfide	C00087	S	31.9721	M+K	+	71.9425	35
89.52	HMDB0038591	Brassicanal A	C11048	C9H7NOS	177.025	M+2H	+	89.5197	3
191.1	HMDB0035840	Deacetylisovaltrate	n/a	C20H28O7	380.184	M+2H	+	191.099	5
370.38	HMDB0240648	Choline stearate	n/a	C23H48NO2	370.368	M+H	+	370.368	33
96.84	HMDB0000608	Cobalt	C00175	Co	58.9332	M+K	+	96.8891	507
90.12	HMDB0171603	1-amino-2-methylpropan-2-ol	n/a	C4H11NO	89.0841	M+H	+	90.0913	318
313.14	HMDB0039949	Oudemansin A	n/a	C17H22O4	290.152	M+Na	+	313.141	3
245.16	HMDB0028846	Glycyl-Lysine	n/a	C8H17N3O3	203.127	M+ACN+H	+	245.161	3
217.08	HMDB0038161	Pterosin J	n/a	C14H17ClO2	252.092	M+H-2H2O	+	217.079	5
220.08	HMDB0129156	5-{6-hydroxy-4-[(E)-2-(4-hydroxyphenyl)ethenyl]-2-phenyl-2,3-dihydro-1-benzofuran-3-yl}benzene-1,3-diol	n/a	C28H22O5	438.147	M+2H	+	220.081	3
149.94	HMDB0034828	Nitrosylsulfuric acid	n/a	HNO5S	126.958	M+Na	+	149.947	45
71.4	HMDB0037834	Ethyl menthane carboxamide	n/a	C13H25NO	211.194	M+3H	+	71.4051	72
243.9	HMDB0056342	DG(22:2n6/0:0/22:2n6)	n/a	C47H84O5	728.632	M+3H	+	243.885	63
161.04	HMDB0175065	dimethyl(phenyl)sulfonium	n/a	C8H11S	139.058	M+Na	+	161.04	3
73.92	HMDB0002457	Nickel	C19609	Ni	57.9353	M+NH4	+	73.9546	468
239.04	HMDB0013004	[(2R)-2-[(1S)-1,2-dihydroxyethyl]-4,5-dioxooxolan-3-yl]oxidanyl	n/a	C6H7O6	175.024	M+ACN+Na	+	239.04	0
423.24	HMDB0170422	4-[5,7,11,17-tetrahydroxy-2-(hydroxymethyl)-15-methyltetracyclo[8.7.0.0Â²,â·.0Â¹Â¹,Â¹âµ]heptadecan-14-yl]-2,5-dihydrofuran-2-one	n/a	C23H34O7	422.23	M+H	+	423.238	5
84.78	HMDB0030275	Herculin	n/a	C16H29NO	251.225	M+3H	+	84.7489	367
125.04	HMDB0162443	[2-amino-4-(5-amino-2,2-dimethyl-4-oxo-3,4-dihydro-2H-1-benzopyran-6-yl)-4-oxobutoxy]sulfonic acid	n/a	C15H20N2O7S	372.099	M+3H	+	125.04	3
81.96	HMDB0042048	Trichloroacetic acid	C11150	C2HCl3O2	161.904	M+2H	+	81.9594	8
101.94	HMDB0001327	Rubidium	C17061	Rb	84.9118	M+NH4	+	101.938	16
171.24	HMDB0031444	N-Dodecane	C08374	C12H26	170.203	M+H	+	171.211	171
339.3	HMDB0013624	Alpha-Linolenoyl ethanolamide	C13828	C20H35NO2	321.267	M+NH4	+	339.301	2
411.72	HMDB0060871	RPR123142	n/a	C44H55NO14	821.362	M+2H	+	411.688	77
81.72	HMDB0135618	1-(4-methoxyphenyl)-3-phenylpropan-1-ol	n/a	C16H18O2	242.131	M+3H	+	81.7175	31
258.96	HMDB0060691	Isophosphamide mustard	C16559	C4H11Cl2N2O2P	219.994	M+K	+	258.957	13
141.72	HMDB0186327	(2Z,4E,6Z,8E)-9-(4-methoxy-2,3,6-trimethylphenyl)-3-methyl-7-[(sulfooxy)methyl]nona-2,4,6,8-tetraenoic acid	n/a	C21H26O7S	422.14	M+3H	+	141.721	4
171	HMDB0155836	[2,3,5,6-tetrahydroxy-4-(phosphonooxy)cyclohexyl]oxidanesulfonic acid	n/a	C6H13O12PS	339.987	M+2H	+	171.001	3
173.04	HMDB0040152	3-Mercapto-1-hexanol	n/a	C6H14OS	134.077	M+K	+	173.04	2
453.6	HMDB0012256	Mannosyl-diinositol-phosphorylceramide	n/a	C62H121NO26P2	1357.77	M+3H	+	453.596	10
75.12	HMDB0013136	1,2 Diaminopropane	n/a	C3H10N2	74.0844	M+H	+	75.0917	377
96.78	HMDB0039491	1,18-Diamino-5,9,14-triazaoctadecane	n/a	C15H37N5	287.305	M+3H	+	96.7756	46
279	HMDB0036006	Xanthopurpurin	C10370	C14H8O4	240.042	M+K	+	279.005	19
190.8	HMDB0040684	Enniatin B1	n/a	C37H47NO4	569.351	M+3H	+	190.791	48
74.64	HMDB0185559	[(2-hydroxy-6-imino-1,6-dihydropyrimidin-5-yl)methoxy]sulfonic acid	n/a	C5H7N3O5S	221.011	M+3H	+	74.6775	502
55.68	HMDB0167849	3-(prop-2-en-1-yldisulfanyl)propan-1-ol	n/a	C6H12OS2	164.033	M+3H	+	55.6849	88
177	HMDB0013593	1,4-Dithiothreitol	C00265	C4H10O2S2	154.012	M+Na	+	177.001	8
109.14	HMDB0038191	Isopropylcyclohexane	n/a	C9H18	126.141	M+H-H2O	+	109.138	17
72.48	HMDB0032493	2-Propionyl-2-thiazoline	n/a	C6H9NOS	143.04	M+2H	+	72.5275	655
158.16	HMDB0035926	8-Nonen-2-one	n/a	C9H16O	140.12	M+NH4	+	158.154	38
99	HMDB0163673	[(4,5-dihydrothiophen-2-yl)methoxy]sulfonic acid	n/a	C5H8O4S2	195.986	M+2H	+	99.0005	5
70.92	HMDB0002503	Vanadium	C06267	V	50.944	M+Na	+	70.9114	122
370.2	HMDB0061200	4,6-dimethyl-5-{4-methyl-4-[(3S)-3-methylpiperazin-1-yl]piperidine-1-carbonyl}pyrimidine	n/a	C18H29N5O	331.237	M+K	+	370.2	1
228	HMDB0033202	Di-2-propenyl tetrasulfide	n/a	C6H10S4	209.967	M+NH4	+	228	2
215.88	HMDB0034789	Phosphoryl chloride	n/a	Cl3OP	151.875	M+ACN+Na	+	215.891	51
96.72	HMDB0061677	ZINC71773560	n/a	C13H24NO6	290.16	M+3H	+	96.7199	1
72.3	HMDB0040188	1,1-Dibromo-2-propanone	n/a	C3H4Br2O	213.863	M+3H	+	72.2949	70
131.94	HMDB0061934	Thiocarbamic acid	n/a	CH3NS2	92.9707	M+K	+	131.934	47
281.16	HMDB0012230	Gamma-glutamyl-L-putrescine	C15699	C9H19N3O3	217.143	M+ACN+Na	+	281.158	6
89.04	HMDB0036544	1'-Acetoxyeugenol acetate	n/a	C14H16O5	264.1	M+3H	+	89.0405	6
116.04	HMDB0062720	Thymol Sulfate	n/a	C10H14O4S	230.061	M+2H	+	116.038	18
208.92	HMDB0062395	4-Bromo-1,2-benzoquinone	C14846	C6H3BrO2	185.932	M+Na	+	208.921	4
69.9	HMDB0001315	Phosphorus	C06262	P	30.9738	M+K	+	69.9369	528
59.76	HMDB0061825	1-Phenylheptane	n/a	C13H20	176.157	M+3H	+	59.7261	567
429.3	HMDB0060126	25-Hydroxyvitamin D3-26,23-lactone	n/a	C27H40O4	428.293	M+H	+	429.3	0
116.88	HMDB0001349	Selenium	C01529	Se	79.9165	M+K	+	116.865	127
228.48	HMDB0038389	Cyclopassifloside II	n/a	C37H62O11	682.429	M+3H	+	228.484	16
90.96	HMDB0002077	Chlorite	C01486	ClH2O2	68.9738	M+Na	+	90.9557	47
156.9	HMDB0030876	Bis(methylthio) selenide	n/a	C2H6S2Se	173.908	M+H-H2O	+	156.905	31
59.64	HMDB0014273	Ascorbic acid	C01041	C6H8O6	176.032	M+3H	+	59.6846	748
116.1	HMDB0036133	3-[[5-Methyl-2-(1-methylethyl)cyclohexyl]oxy]-1,2-propanediol	n/a	C13H26O3	230.188	M+2H	+	116.101	12
91.08	HMDB0010733	3-Oxohexadecanoic acid	n/a	C16H30O3	270.219	M+3H	+	91.0804	5
56.76	HMDB0014795	Mecamylamine	C07511	C11H21N	167.167	M+3H	+	56.7297	533
70.68	HMDB0062567	{[(carboxymethyl)(methyl)azaniumyl](iminiumyl)methyl}(phosphono)azanide	n/a	C4H11N3O5P	212.043	M+3H	+	70.681	15
143.7	HMDB0140802	(6-carboxy-3,4,5-trihydroxyoxan-2-yl)(3,5-dihydroxy-2-phenyl-7H-chromen-7-ylidene)oxidanium	n/a	C21H19O10	431.097	M+3H	+	143.699	6
68.64	HMDB0167384	SCHEMBL6333930	n/a	C7H9NO4S	203.025	M+3H	+	68.6824	617
100.74	HMDB0144306	4-[4-(dimethylamino)-2-hydroxy-3-methyl-2-phenylbutyl]phenol	n/a	C19H25NO2	299.189	M+3H	+	100.737	32
89.1	HMDB0033777	3-Methyl-2-butanol	n/a	C5H12O	88.0888	M+H	+	89.0961	44
102.9	HMDB0001960	Tin	n/a	H4Sn	123.933	M+H-H2O	+	102.902	16
81.9	HMDB0061732	Bromodichloromethane	C14708	CHBrCl2	161.864	M+2H	+	81.9392	479

## Sheet: Sheet3
Supplementary Table S3: The metabolites identified from ethanolic extract of H.alternata at MS1 level using MZmine analysis
Rex et.al.Role of Hemigraphis alternata in Wound Healing: Metabolomic Profiling and Molecular Insights into Mechanisms
ID	mz	Rank	Adduct	Charge	MS2Compound ID	DaError	Source ID	Source	Name	MonoMass	HMDB	PubChem
4	311.52	1	M-3H	3-	HMDB0061568	0.0226193	HMDB0061568	HMDB	PS(DiMe(11,5)/MonoMe(13,5))	937.604	HMDB0061568	0
7	198	1	M-H	1-	HMDB0032846	0.00365523	HMDB0032846	HMDB	5-Chloro-6-methoxy-2(3H)-benzoxazolone	199.004	HMDB0032846	15636
8	175.08	1	M-H	1-	HMDB0032378	0.000177354	HMDB0032378	HMDB	Methionyl butyrate	176.087	HMDB0032378	85520
17	195.96	1	M-H	1-	HMDB0004138	0.000731091	HMDB0004138	HMDB	Gold	196.967	HMDB0004138	114945
20	279	1	M+FA-H	1-	HMDB0014878	0.0056691	HMDB0014878	HMDB	Riluzole	234.007	HMDB0014878	5070
52	103.8	1	3M-H	1-	HMDB0000492	0.0331279	HMDB0000492	HMDB	Chloride ion	34.9689	HMDB0000492	24526
69	179.28	1	3M-H	1-	HMDB0031225	0.0269499	HMDB0031225	HMDB	1,2-Ethanediamine	60.0687	HMDB0031225	3301
70	207.12	1	M-2H	2-	HMDB0014940	0.00095328	HMDB0014940	HMDB	Alfentanil	416.254	HMDB0014940	51263
115	340.44	1	M-2H	2-	CID000692	0.0287638	GDP-TP	BioCyc	pppGpp	682.923	HMDB60480	46173549
151	189	1	M-H	1-	HMDB0061120	0.00244862	HMDB0061120	HMDB	3-Hydroxy-4-aminopyridine sulfate	190.005	HMDB0061120	0
152	368.04	1	M+FA-H	1-	HMDB0000095	0.0100435	HMDB0000095	HMDB	Cytidine monophosphate	323.052	HMDB0000095	6131
154	339.96	1	M+FA-H	1-	HMDB0015018	0.0129657	HMDB0015018	HMDB	Chlorothiazide	294.949	HMDB0015018	2720
157	307.8	1	M-3H	3-	HMDB0034870	0.0293387	HMDB0034870	HMDB	Spinacoside C	926.451	HMDB0034870	0
163	353.04	1	M+FA-H	1-	CID000721	0.000855586	DUMP	BioCyc	dUMP	308.041	HMDB01409	18601100
166	115.08	1	2M-H	1-	CID000634	0.00177409	ACETONE	BioCyc	acetone	58.0419	HMDB01659	180
182	190.08	1	M-2H	2-	HMDB0014361	0.00305682	HMDB0014361	HMDB	Eletriptan	382.171	HMDB0014361	77993
186	385.32	1	M+FA-H	1-	HMDB0013208	0.000251707	HMDB0013208	HMDB	9-Hexadecenoylcholine	340.322	HMDB0013208	22155839
190	527.76	1	M-2H	2-	HMDB0006993	0.0423206	HMDB0006993	HMDB	CDP-DG(18:1(11Z)/22:3(10Z,13Z,16Z))	1057.58	HMDB0006993	53477936
191	248.04	1	M-2H	2-	HMDB0039180	0.00641681	HMDB0039180	HMDB	Methyl 4,6-di-O-galloyl-beta-D-glucopyranoside	498.101	HMDB0039180	0
206	467.58	1	3M-H	1-	HMDB0031445	0.0078023	HMDB0031445	HMDB	Undecane	156.188	HMDB0031445	14257
210	179.16	1	3M-H	1-	HMDB0000820	0.00181503	HMDB0000820	HMDB	Propyl alcohol	60.0575	HMDB0000820	1031
231	487.2	1	2M-H	1-	HMDB0028827	0.00227752	HMDB0028827	HMDB	Glutamylproline	244.106	HMDB0028827	11218768
233	289.2	1	M+FA-H	1-	HMDB0002261	0.00203356	HMDB0002261	HMDB	2-Hydroxymyristic acid	244.204	HMDB0002261	1563
247	298.08	1	M-H	1-	HMDB0002044	0.000679427	HMDB0002044	HMDB	8-Hydroxyguanosine	299.087	HMDB0002044	65131
280	131.04	1	M-3H	3-	HMDB0132952	0.000224453	HMDB0132952	HMDB	3,4,5-trihydroxy-6-[5-methoxy-2-(4-methyl-3-oxopent-1-en-1-yl)phenoxy]oxane-2-carboxylic acid	396.142	HMDB0132952	0
288	130.98	1	M-2H	2-	HMDB0060876	0.00271595	HMDB0060876	HMDB	Thioxanthine monophosphate	263.972	HMDB0060876	0
296	425.1	1	2M-H	1-	HMDB0014327	0.00201529	HMDB0014327	HMDB	Baclofen	213.056	HMDB0014327	2284
297	194.88	1	M-H	1-	HMDB0015290	0.0029441	HMDB0015290	HMDB	Halothane	195.89	HMDB0015290	3562
302	191.04	1	M-3H	3-	HMDB0033985	0.000224466	HMDB0033985	HMDB	Mulberrofuran S	576.142	HMDB0033985	72549441
305	147	1	M-H	1-	CID003913	0.0004379	CPD-9277	BioCyc	methiin	148.007	0	90659041
306	343.92	1	M-3H	3-	HMDB0054829	0.0483731	HMDB0054829	HMDB	TG(22:4(7Z,10Z,13Z,16Z)/22:4(7Z,10Z,13Z,16Z)/22:4(7Z,10Z,13Z,16Z))	1034.83	HMDB0054829	9546547
317	131.28	1	3M-H	1-	HMDB0031630	0.0331139	HMDB0031630	HMDB	Propane	44.0626	HMDB0031630	6334
321	315	1	M+FA-H	1-	HMDB0006343	0.0100798	HMDB0006343	HMDB	Selenocystathionine	270.012	HMDB0006343	98223
323	207	1	M-H	1-	HMDB0032684	0.000789699	HMDB0032684	HMDB	Lactyltrimethylammonium betaine	208.008	HMDB0032684	0
331	132.96	1	2M-H	1-	HMDB0034826	0.0249594	HMDB0034826	HMDB	Chlorine oxide	66.9587	HMDB0034826	24870
340	328.32	1	M-H	1-	HMDB0006752	0.0342892	HMDB0006752	HMDB	Dihydroceramide	329.293	HMDB0006752	16755624
341	424.92	1	3M-H	1-	HMDB0003745	0.00021428	HMDB0003745	HMDB	Mesna	141.976	HMDB0003745	598
342	395.76	1	M-3H	3-	HMDB0012597	0.0150883	HMDB0012597	HMDB	16E-18-Oxo-18-CoA-dinor-LTE4	1190.29	HMDB0012597	76043766
344	266.28	1	3M-H	1-	HMDB0032231	0.0116052	HMDB0032231	HMDB	Dimethylethanolamine	89.0841	HMDB0032231	7902
369	169.2	1	M-H	1-	HMDB0031444	0.00382207	HMDB0031444	HMDB	N-Dodecane	170.203	HMDB0031444	8182
370	835.32	1	2M-H	1-	HMDB0038928	0.000873842	HMDB0038928	HMDB	Lirioresinol A	418.163	HMDB0038928	100067
376	355.2	1	2M-H	1-	HMDB0041608	0.000893106	HMDB0041608	HMDB	Methional diethyl acetal	178.103	HMDB0041608	85521
386	492.96	1	M-3H	3-	HMDB0032096	0.0091017	HMDB0032096	HMDB	Omphalotin B	1481.91	HMDB0032096	22954531
388	365.28	1	3M-H	1-	CID000207	0.00133822	PHENYLETHYLAMINE	BioCyc	2-phenylethylamine	122.097	HMDB12275	448751
403	218.76	1	M-3H	3-	HMDB0002429	0.0321207	HMDB0002429	HMDB	(3a,5b)-24-oxo-24-[(2-sulfoethyl)amino]cholan-3-yl-b-D-Glucopyranosiduronic acid	659.334	HMDB0002429	53477751
423	305.04	1	3M-H	1-	HMDB0031242	0.00172398	HMDB0031242	HMDB	Dihydro-3(2H)-thiophenone	102.014	HMDB0031242	61252
469	366	1	M-H	1-	HMDB0127940	0.00510211	HMDB0127940	HMDB	[2-hydroxy-5-(3,5,7-trihydroxy-5H-chromen-2-yl)phenyl]oxidanesulfonic acid	367.012	HMDB0127940	0
470	563.28	1	3M-H	1-	HMDB0015503	0.000617322	HMDB0015503	HMDB	Antipyrine	188.095	HMDB0015503	2206
475	247.08	1	M+FA-H	1-	HMDB0032306	0.00232276	HMDB0032306	HMDB	Diethyl oxalpropionate	202.084	HMDB0032306	97750
476	142.08	1	M-2H	2-	HMDB0240222	0.00480574	HMDB0240222	HMDB	Thonzylamine	286.179	HMDB0240222	5457
493	106.32	1	M-3H	3-	HMDB0014589	0.0304998	HMDB0014589	HMDB	Chloramphenicol	322.012	HMDB0014589	5959
496	286.08	1	M-H	1-	HMDB0033718	0.000679427	HMDB0033718	HMDB	Clitocine	287.087	HMDB0033718	11644921
500	223.44	1	M-3H	3-	KG_C06544	0.0043763	C06544	KEGG	Veratridine	673.346	-	441081
576	257.88	1	M-H	1-	HMDB0031808	0.0111418	HMDB0031808	HMDB	Tecnazene	258.876	HMDB0031808	8330
577	311.04	1	M+FA-H	1-	HMDB0032956	0.000845174	HMDB0032956	HMDB	2-O-p-Coumaroyltartronic acid	266.043	HMDB0032956	92012255
590	236.04	1	M-3H	3-	KG_C16373	0.0009395	C16373	KEGG	Cyanidin-3-O-(6''-O-malonyl-2''-O-glucuronyl)glucoside	711.141	-	23724737
600	103.68	1	M-3H	3-	HMDB0124994	0.00195313	HMDB0124994	HMDB	6-(3-carboxyphenoxy)-3,4,5-trihydroxyoxane-2-carboxylic acid	314.064	HMDB0124994	0
627	377.16	1	M+FA-H	1-	HMDB0134705	0.000571173	HMDB0134705	HMDB	3-[8-hydroxy-2-(hydroxymethyl)-2-(4-methylpent-3-en-1-yl)-2H-chromen-5-yl]propanoic acid	332.162	HMDB0134705	0
634	379.32	1	M-2H	2-	HMDB0043170	0.00352395	HMDB0043170	HMDB	TG(15:0/14:1(9Z)/16:1(9Z))	760.658	HMDB0043170	0
637	457.02	1	2M-H	1-	HMDB0034577	0.000552956	HMDB0034577	HMDB	4-Chloro-6,7-dimethoxy-2-benzoxazolinone	229.014	HMDB0034577	67761025
658	330.96	1	2M-H	1-	HMDB0029612	0.00779831	HMDB0029612	HMDB	Asparagusic acid syn-S-oxide	165.976	HMDB0029612	6451512
696	161.04	1	M-H	1-	HMDB0035400	0.000319108	HMDB0035400	HMDB	1-Tridecene-3,5,7,9,11-pentayne	162.047	HMDB0035400	441552
698	297.36	1	M-3H	3-	CID004702	0.0396367	CPD-503	BioCyc	3-phenylpropanoyl-CoA	895.141	0	90657728
748	288	1	M-2H	2-	HMDB0126659	0.00683291	HMDB0126659	HMDB	[7,8,8,12,13,21-hexahydroxy-19-(hydroxymethyl)-3,6,16-trioxo-2,17,20,23-tetraoxapentacyclo[16.3.1.1â·,Â¹Â¹.0â´,â¹.0Â¹â°,Â¹âµ]tricosa-4,10,12,14-tetraen-22-yl]oxidanesulfonic acid	578.021	HMDB0126659	0
755	321.06	1	2M-H	1-	HMDB0033764	0.000346063	HMDB0033764	HMDB	Erucin	161.033	HMDB0033764	78160
756	360	1	M+FA-H	1-	HMDB0015511	0.0010744	HMDB0015511	HMDB	Bromazepam	315.001	HMDB0015511	2441
802	193.08	1	M-2H	2-	HMDB0039964	0.00122311	HMDB0039964	HMDB	beta-D-Glucopyranosyl-11-hydroxyjasmonic acid	388.173	HMDB0039964	0
857	359.88	1	M-3H	3-	HMDB0116884	0.0182669	HMDB0116884	HMDB	CL(8:0/8:0/11:0/18:2(9Z,11Z))	1082.64	HMDB0116884	0
865	119.52	1	M-2H	2-	HMDB0128021	0.00409188	HMDB0128021	HMDB	2-{[(3,4-dihydroxy-5-methoxyphenyl)(hydroxy)methylidene]amino}acetic acid	241.059	HMDB0128021	0
922	234.24	1	M+FA-H	1-	HMDB0032465	0.0464587	HMDB0032465	HMDB	Phenol-formaldehyde, cross-linked, tetraethylenepentamine activated	189.195	HMDB0032465	8197
948	130.92	1	M-H	1-	HMDB0041791	0.00275902	HMDB0041791	HMDB	1,1,1-Trichloroethane	131.93	HMDB0041791	6278
972	219.72	1	M-3H	3-	HMDB0040537	0.0182759	HMDB0040537	HMDB	Kaempferol 3-(2'',3''-diacetyl-4''-p-coumaroylrhamnoside)	662.164	HMDB0040537	0
973	271.92	1	M-3H	3-	HMDB0042360	0.00914182	HMDB0042360	HMDB	TG(14:0/18:1(11Z)/o-18:0)	818.773	HMDB0042360	0
999	508.8	1	3M-H	1-	HMDB0031719	0.000351712	HMDB0031719	HMDB	1,2,4,6-Tetrathiepane	169.935	HMDB0031719	520423
1026	403.68	1	M-2H	2-	KG_C10816	0.0452329	C10816	KEGG	Protoveratrine B	809.42	-	442981
1027	257.04	1	M-2H	2-	HMDB0126698	0.000806993	HMDB0126698	HMDB	(3-{3,5,7-trihydroxy-6-[3,4,5-trihydroxy-6-(hydroxymethyl)oxan-2-yl]-3,4-dihydro-2H-1-benzopyran-2-yl}phenyl)oxidanesulfonic acid	516.094	HMDB0126698	0
1101	479.16	1	2M-H	1-	HMDB0029954	0.000877638	HMDB0029954	HMDB	D-glycero-L-galacto-Octulose	240.085	HMDB0029954	0
1103	192.96	1	2M-H	1-	HMDB0034830	0.000277693	HMDB0034830	HMDB	Amidosulfonic acid	96.9834	HMDB0034830	5987
1138	248.28	1	3M-H	1-	HMDB0033529	0.0221759	HMDB0033529	HMDB	(+)-2,3-Dihydro-3-methyl-1H-pyrrole	83.0735	HMDB0033529	22419314
1142	370.02	1	M+FA-H	1-	HMDB0002377	0.00854262	HMDB0002377	HMDB	Urothion	325.03	HMDB0002377	86845
1170	250.2	1	M+FA-H	1-	CID003655	0.0061701	CPD-8762	BioCyc	alpha-longipinene	205.196	0	520957
1171	437.16	1	M+FA-H	1-	HMDB0030655	0.000571178	HMDB0030655	HMDB	Calabaxanthone	392.162	HMDB0030655	341188
1208	176.04	1	M-H	1-	HMDB0033843	3.2233e-05	HMDB0033843	HMDB	Polyvidone	177.047	HMDB0033843	0
1209	465.12	1	M+FA-H	1-	HMDB0060918	0.000251753	HMDB0060918	HMDB	Flurbiprofen glucuronide	420.122	HMDB0060918	0
1212	535.8	1	3M-H	1-	HMDB0034895	0.0185081	HMDB0034895	HMDB	3-(Dichloromethylene)-2,5-pyrrolidinedione	178.954	HMDB0034895	154811
1248	521.76	1	M-2H	2-	HMDB0001035	5.6799e-05	HMDB0001035	HMDB	Angiotensin II	1045.53	HMDB0001035	172198
1253	293.52	1	M-3H	3-	HMDB0008647	0.0273102	HMDB0008647	HMDB	PC(22:4(7Z,10Z,13Z,16Z)/22:5(4Z,7Z,10Z,13Z,16Z))	883.609	HMDB0008647	53479259
1258	117.36	1	M-3H	3-	CID003876	0.0104977	CPDQT-285	BioCyc	5-(methylsulfanyl)pentyl-desulfoglucosinolate	355.112	0	44237392
1287	379.2	1	2M-H	1-	HMDB0032346	0.00089359	HMDB0032346	HMDB	(+/-)-Isobutyl 3-methylthiobutyrate	190.103	HMDB0032346	54281757
1294	248.88	1	M-H	1-	HMDB0032079	0.0243909	HMDB0032079	HMDB	2,4-Dibromophenol	249.863	HMDB0032079	12005
1352	397.8	1	M-2H	2-	HMDB0008326	0.0153131	HMDB0008326	HMDB	PC(20:1(11Z)/P-18:1(11Z))	797.63	HMDB0008326	53478915
1358	346.92	1	3M-H	1-	HMDB0029720	0.00020565	HMDB0029720	HMDB	2-Thiophenethiol	115.975	HMDB0029720	522674
1363	774.48	1	M+FA-H	1-	HMDB0112294	0.0236951	HMDB0112294	HMDB	PS(14:0/18:3(6Z,9Z,12Z))	729.458	HMDB0112294	0
1371	184.08	1	M-H	1-	HMDB0032597	0.00321382	HMDB0032597	HMDB	4-Hydroxydiphenylamine	185.084	HMDB0032597	31208
1372	431.28	1	M-H	1-	HMDB0014792	0.00029959	HMDB0014792	HMDB	Latanoprost	432.288	HMDB0014792	5311221
1375	351.96	1	M+FA-H	1-	HMDB0000021	0.00874611	HMDB0000021	HMDB	Iodotyrosine	306.971	HMDB0000021	439744
1379	484.92	1	3M-H	1-	HMDB0004811	0.011681	HMDB0004811	HMDB	2,4-Dichlorophenol	161.964	HMDB0004811	8449
1395	477.84	1	M+FA-H	1-	HMDB0003474	0.0253847	HMDB0003474	HMDB	3,5-Diiodo-L-tyrosine	432.867	HMDB0003474	9305
1397	386.04	1	3M-H	1-	HMDB0041861	0.00180849	HMDB0041861	HMDB	Cyanuric acid	129.017	HMDB0041861	7956
1400	427.08	1	2M-H	1-	HMDB0060951	0.000519232	HMDB0060951	HMDB	fluorobenzoylpropionic acid	214.044	HMDB0060951	2758337
1402	342	1	M+FA-H	1-	HMDB0013922	0.0127765	HMDB0013922	HMDB	2-Chloroticlopidine	297.015	HMDB0013922	12570090
1403	536.76	1	M-2H	2-	HMDB0115999	0.00462862	HMDB0115999	HMDB	CDP-DG(20:4(5Z,8Z,11Z,14Z)/22:5(4Z,7Z,10Z,13Z,16Z))	1075.53	HMDB0115999	0
1405	318	1	M+FA-H	1-	CID004081	0.0006415	2-CARBOXY-D-ARABINITOL-1-PHOSPHATASE	BioCyc	2-carboxy-D-arabinitol 1-phosphate	273.001	0	25203884
1416	352.8	1	M-3H	3-	HMDB0112250	0.0143153	HMDB0112250	HMDB	Isoeicosanoyl-CoA	1061.41	HMDB0112250	0
1418	433.68	1	M-2H	2-	CID004771	0.0168702	CPD-19776	BioCyc	hydroxyferroheme i	869.358	0	126961220
1419	835.56	1	2M-H	1-	HMDB0010331	0.0094169	HMDB0010331	HMDB	Palmitoyl glucuronide	418.293	HMDB0010331	161223
1420	459.12	1	2M-H	1-	HMDB0062720	0.00235544	HMDB0062720	HMDB	Thymol Sulfate	230.061	HMDB0062720	12456386
1423	395.16	1	M+FA-H	1-	CID003594	0.0012399	VOMILENINE	BioCyc	vomilenine	350.163	0	25245752
1482	325.08	1	2M-H	1-	HMDB0038445	0.00193868	HMDB0038445	HMDB	1-Isothiocyanato-2-phenylethane	163.046	HMDB0038445	16741
1485	208.2	1	M-H	1-	HMDB0036031	0.0293085	HMDB0036031	HMDB	Labienoxime	209.178	HMDB0036031	6432934
1496	310.92	1	2M-H	1-	HMDB0124940	0.00921432	HMDB0124940	HMDB	2-(sulfooxy)acetic acid	155.973	HMDB0124940	0
1585	148.08	1	M-H	1-	CID004257	0.0032138	CPD-9953	BioCyc	norpseudoephedrine	149.084	0	6918945
1603	339	1	2M-H	1-	HMDB0001112	0.00561353	HMDB0001112	HMDB	D-Glyceraldehyde 3-phosphate	169.998	HMDB0001112	729
1615	467.16	1	M+FA-H	1-	HMDB0014816	0.000384395	HMDB0014816	HMDB	Losartan	422.162	HMDB0014816	3961
1633	194.16	1	M-H	1-	HMDB0037898	0.0049654	HMDB0037898	HMDB	2,5-Dibutyl-4-methyloxazole	195.162	HMDB0037898	71409403
1634	162.84	1	2M-H	1-	CID000572	0.00853571	SE-2	BioCyc	selenide	81.9322	0	107674
1637	512.64	1	M-2H	2-	HMDB0006290	0.0346427	HMDB0006290	HMDB	Alpha-Linolenoyl-CoA	1027.33	HMDB0006290	53477815
1640	326.28	1	3M-H	1-	HMDB0029722	0.00649981	HMDB0029722	HMDB	1,2,5-Trimethyl-1H-pyrrole	109.089	HMDB0029722	70260
1646	541.68	1	M-2H	2-	CID003725	0.0329346	CPD-10279	BioCyc	docosanoyl-CoA	1085.41	0	25201268
1649	242.28	1	3M-H	1-	HMDB0033113	0.0378279	HMDB0033113	HMDB	1-Methylpyrrole	81.0578	HMDB0033113	7304
1658	456.84	1	M-2H	2-	HMDB0008750	0.0228391	HMDB0008750	HMDB	PC(22:6(4Z,7Z,10Z,13Z,16Z,19Z)/24:1(15Z))	915.672	HMDB0008750	53479421
1659	147.12	1	M-H	1-	HMDB0059834	0.00207059	HMDB0059834	HMDB	Pentylbenzene	148.125	HMDB0059834	10864
1671	147.24	1	2M-H	1-	HMDB0000002	0.0392424	HMDB0000002	HMDB	1,3-Diaminopropane	74.0844	HMDB0000002	428
1675	420.84	1	M-2H	2-	HMDB0113109	0.0228386	HMDB0113109	HMDB	PE-NMe(18:0/24:1(15Z))	843.672	HMDB0113109	0
1681	379.92	1	3M-H	1-	HMDB0034828	0.0180933	HMDB0034828	HMDB	Nitrosylsulfuric acid	126.958	HMDB0034828	82157
1694	217.92	1	3M-H	1-	CID005092	0.022934	CPD-13128	BioCyc	methyl thiocyanate	72.9986	0	11168
1705	438.72	1	M-H	1-	HMDB0059570	0.0315223	HMDB0059570	HMDB	trans-Nonachlor	439.759	HMDB0059570	0
1706	403.2	1	M-H	1-	HMDB0015589	0.000882948	HMDB0015589	HMDB	Flunarizine	404.206	HMDB0015589	941361
1728	428.76	1	M-2H	2-	HMDB0112617	0.00176311	HMDB0112617	HMDB	PS(20:3(5Z,8Z,11Z)/22:5(4Z,7Z,10Z,13Z,16Z))	859.536	HMDB0112617	0
1729	175.2	1	2M-H	1-	HMDB0001414	0.00358806	HMDB0001414	HMDB	Putrescine	88.1	HMDB0001414	1045
1731	200.94	1	M+FA-H	1-	HMDB0031185	0.0222185	HMDB0031185	HMDB	1,2,4,5-Tetrathiane	155.92	HMDB0031185	520409
1733	563.14	1	M+FA-H	1-	HMDB0129588	0.000653277	HMDB0129588	HMDB	6-{[3-(3,4-dimethoxyphenyl)-7-methoxy-8-methyl-4-oxo-4H-chromen-5-yl]oxy}-3,4,5-trihydroxyoxane-2-carboxylic acid	518.142	HMDB0129588	0
1736	240.24	1	M-2H	2-	HMDB0031282	0.0117184	HMDB0031282	HMDB	erythro-7,9-Dotriacontanediol	482.506	HMDB0031282	85739756
1782	447.12	1	2M-H	1-	HMDB0127488	0.00483794	HMDB0127488	HMDB	3-(4-hydroxy-3,5-dimethoxyphenyl)prop-2-enoic acid	224.068	HMDB0127488	0
1788	248.64	1	M-2H	2-	HMDB0000874	0.00220807	HMDB0000874	HMDB	Tauroursodeoxycholic acid	499.297	HMDB0000874	12443252
1791	465	1	M-2H	2-	HMDB0001472	0.00504216	HMDB0001472	HMDB	Guanosine pentaphosphate adenosine	932.01	HMDB0001472	6852180
1811	297.12	1	M+FA-H	1-	HMDB0028893	0.000446298	HMDB0028893	HMDB	Histidinyl-Proline	252.122	HMDB0028893	14324830
1814	147.36	1	M-3H	3-	CID003563	0.0247434	CPD-12725	BioCyc	baicalin	445.077	0	40469168
1856	263.88	1	M-3H	3-	HMDB0042297	0.0194022	HMDB0042297	HMDB	TG(14:0/14:1(9Z)/20:5(5Z,8Z,11Z,14Z,17Z))	794.642	HMDB0042297	0
1859	120.12	1	M-2H	2-	HMDB0003424	0.00640831	HMDB0003424	HMDB	1-Hexadecanol	242.261	HMDB0003424	2682
1876	164.04	1	M-2H	2-	HMDB0128028	0.00054356	HMDB0128028	HMDB	6-(5-ethyl-2,3-dihydroxyphenoxy)-3,4,5-trihydroxyoxane-2-carboxylic acid	330.095	HMDB0128028	0
1902	120	1	M-2H	2-	HMDB0001125	0.00460184	HMDB0001125	HMDB	Inositol cyclic phosphate	242.019	HMDB0001125	122331
1948	625.56	1	2M-H	1-	KG_C10167	0.0219428	C10167	KEGG	(+)-Prosopinine	313.262	-	442654
1972	174.96	1	M+FA-H	1-	HMDB0062193	0.0029709	HMDB0062193	HMDB	2,2-dichloro-1,1-ethanediol	129.959	HMDB0062193	85275
1975	473.16	1	2M-H	1-	HMDB0037848	0.00121199	HMDB0037848	HMDB	N-(1-Deoxy-1-fructosyl)glycine	237.085	HMDB0037848	0
2000	361.2	1	M+FA-H	1-	HMDB0000344	0.00203356	HMDB0000344	HMDB	2-Methoxyestradiol-3-methylether	316.204	HMDB0000344	11301534
2011	244.08	1	M+FA-H	1-	HMDB0035177	0.00265711	HMDB0035177	HMDB	2-Acetyl-1,5,6,7-tetrahydro-6-hydroxy-7-(hydroxymethyl)-4H-azepine-4-one	199.084	HMDB0035177	0
2023	243.96	1	M-H	1-	CID002938	0.014365	CPD-13006	BioCyc	2-benzyl-thiohydroximate-O-sulfate	244.982	0	50986225
2028	177.12	1	M-2H	2-	HMDB0002685	0.00173206	HMDB0002685	HMDB	Prostaglandin F1a	356.256	HMDB0002685	5280939
2038	104.04	1	M-2H	2-	HMDB0033373	0.00197405	HMDB0033373	HMDB	2-Ethyl-1-hexanol sulfate	210.093	HMDB0033373	31364
2042	379.8	1	3M-H	1-	CID004724	0.000267964	CPD-9674	BioCyc	dichloroacetate	126.935	0	25975
2048	425.52	1	3M-H	1-	HMDB0062604	0.00346212	HMDB0062604	HMDB	3,5-dimethyloctane	142.172	HMDB0062604	139989
2049	200.88	1	M-H	1-	HMDB0039431	0.0200227	HMDB0039431	HMDB	1,2,4,5,7-Pentathiocane	201.907	HMDB0039431	522753
2058	192	1	M-H	1-	CID003363	0.0064223	CPD-18128	BioCyc	arabidopaldehyde	193.014	0	102515159
2059	355.32	1	M-H	1-	HMDB0061660	0.00176197	HMDB0061660	HMDB	2(R)-hydroxydocosanoic acid	356.329	HMDB0061660	0
2080	283.44	1	M-3H	3-	HMDB0015360	0.0108799	HMDB0015360	HMDB	Paclitaxel	853.331	HMDB0015360	36314
2087	411.12	1	M+FA-H	1-	HMDB0029830	0.000222404	HMDB0029830	HMDB	N-Caffeoyltryptophan	366.122	HMDB0029830	10428959
2113	272.88	1	M-H	1-	HMDB0039460	0.0233936	HMDB0039460	HMDB	Di-2-propenyl hexasulfide	273.911	HMDB0039460	9882013
2138	357.12	1	M-H	1-	HMDB0029651	0.000888798	HMDB0029651	HMDB	Phlorisobutyrophenone 2-glucoside	358.126	HMDB0029651	0
2152	747.24	1	2M-H	1-	HMDB0034942	0.00233618	HMDB0034942	HMDB	Geniposidic acid	374.121	HMDB0034942	323273
2153	325.2	1	M+FA-H	1-	HMDB0012535	0.00203356	HMDB0012535	HMDB	12S-HHT	280.204	HMDB0012535	5283141
2190	427.2	1	M-H	1-	HMDB0035610	0.00265558	HMDB0035610	HMDB	Taraxacolide 1-O-b-D-glucopyranoside	428.205	HMDB0035610	0
2193	297.24	1	2M-H	1-	HMDB0014337	0.00318362	HMDB0014337	HMDB	Phentermine	149.12	HMDB0014337	4771
2207	383.16	1	3M-H	1-	HMDB0062558	0.00294566	HMDB0062558	HMDB	Pyroglutamine	128.059	HMDB0062558	134508
2220	145.08	1	M-H	1-	HMDB0003701	0.00287947	HMDB0003701	HMDB	Dimethylbenzimidazole	146.084	HMDB0003701	675
2235	324.96	1	2M-H	1-	HMDB0041280	0.00746396	HMDB0041280	HMDB	Raphanusamic acid	162.976	HMDB0041280	3034757
2244	571.62	1	2M-H	1-	CID002763	0.0264551	CPD-17643	BioCyc	1,18-octadecane-diol	286.287	0	520529
2246	163.08	1	M+FA-H	1-	HMDB0029579	0.000179662	HMDB0029579	HMDB	Diisopropyl sulfide	118.082	HMDB0029579	12264
2248	162	1	M-H	1-	HMDB0006095	0.0052793	HMDB0006095	HMDB	3-Methylsulfinylpropyl isothiocyanate	163.013	HMDB0006095	10455
2298	439.2	1	2M-H	1-	HMDB0001104	0.00227753	HMDB0001104	HMDB	N-Acetyl-b-glucosaminylamine	220.106	HMDB0001104	439454
2306	344.04	1	M-H	1-	HMDB0001314	0.000149775	HMDB0001314	HMDB	Cyclic GMP	345.047	HMDB0001314	24316
2308	446.76	1	M-2H	2-	HMDB0061553	0.0228925	HMDB0061553	HMDB	PS(DiMe(11,3)/DiMe(11,5))	895.557	HMDB0061553	0
2321	201.24	1	2M-H	1-	HMDB0032323	0.00319126	HMDB0032323	HMDB	Hexylamine	101.12	HMDB0032323	8102
2330	378.84	1	M-3H	3-	HMDB0015581	0.0298202	HMDB0015581	HMDB	Iodipamide	1139.51	HMDB0015581	3739
2351	460.92	1	3M-H	1-	HMDB0041079	0.00022628	HMDB0041079	HMDB	(E)-S-1-Propenyl thiosulfate	153.976	HMDB0041079	101409344
2363	177.36	1	M-3H	3-	CID002163	0.00578907	LIPOYL-AMP	BioCyc	lipoyl-adenylate	535.096	HMDB59635	25245420
2394	313.68	1	M-2H	2-	HMDB0030531	0.00289903	HMDB0030531	HMDB	Janthitrem G	629.372	HMDB0030531	10394234
2429	331.08	1	M-H	1-	CID002901	0.0016825	CPD-7289	BioCyc	3-epihydroxymugineate	332.086	0	25201082
2440	399.12	1	M-2H	2-	HMDB0001956	0.000440192	HMDB0001956	HMDB	Heptacarboxylporphyrin III	800.254	HMDB0001956	0
2441	266.16	1	M-3H	3-	CID003672	0.0018071	CPD-15445	BioCyc	ginsenoside Rg1	801.5	0	441923
2518	255.12	1	2M-H	1-	HMDB0029751	0.00103529	HMDB0029751	HMDB	Naphthalene	128.063	HMDB0029751	931
2525	207.72	1	M-3H	3-	CID003392	0.0028534	CPD-10502	BioCyc	peonidin 3,5-diglucoside	626.185	0	5488811
2613	403.86	1	M-3H	3-	HMDB0030051	0.00866738	HMDB0030051	HMDB	Asparagoside H	1214.59	HMDB0030051	3042723
2619	425.4	1	M+FA-H	1-	HMDB0029695	2.3386e-05	HMDB0029695	HMDB	Hexacosanal	380.402	HMDB0029695	3084462
2688	435.96	1	M-3H	3-	HMDB0073656	0.0234744	HMDB0073656	HMDB	CL(i-13:0/i-22:0/i-12:0/i-14:0)	1310.93	HMDB0073656	0
2689	367.08	1	M+FA-H	1-	HMDB0037110	0.00233796	HMDB0037110	HMDB	4-(3,4-Dihydroxyphenyl)-2,3-dihydro-2,3-dihydroxy-1H-phenalen-1-one	322.084	HMDB0037110	0
2695	441	1	M+FA-H	1-	HMDB0031554	0.0127517	HMDB0031554	HMDB	Sucralose	396.015	HMDB0031554	5066234
2703	426.72	1	2M-H	1-	HMDB0040188	0.000748556	HMDB0040188	HMDB	1,1-Dibromo-2-propanone	213.863	HMDB0040188	540118
2734	188.04	1	M-2H	2-	HMDB0128848	0.00054356	HMDB0128848	HMDB	3-(4-hydroxy-3,5-dimethoxyphenyl)-1-(2,4,6-trihydroxy-3-methoxyphenyl)propane-1,2-dione	378.095	HMDB0128848	0
2739	748.8	1	3M-H	1-	HMDB0041188	0.0106869	HMDB0041188	HMDB	Bis(methylsulfonylmethyl) disulfide	249.946	HMDB0041188	194638
2740	239.04	1	M+FA-H	1-	HMDB0062783	0.000860362	HMDB0062783	HMDB	Aldehydo-L-iduronate	194.043	HMDB0062783	6857563
2759	266.76	1	M-2H	2-	HMDB0035480	0.0381266	HMDB0035480	HMDB	N-[(4E,8E)-1,3-dihydroxyoctadeca-4,8-dien-2-yl]hexadecanamide	535.496	HMDB0035480	0
2780	308.76	1	M-2H	2-	HMDB0010698	0.0404961	HMDB0010698	HMDB	CerP(d18:0/16:0)	619.494	HMDB0010698	5283582
2807	450.48	1	M-H	1-	HMDB0038842	0.0119714	HMDB0038842	HMDB	Longamide	451.475	HMDB0038842	14162529
2820	203.22	1	2M-H	1-	HMDB0002322	0.00205986	HMDB0002322	HMDB	Cadaverine	102.116	HMDB0002322	273
2823	716.64	1	3M-H	1-	HMDB0040095	0.0447538	HMDB0040095	HMDB	5-Ethyl-4-methyl-2-octylthiazole	239.171	HMDB0040095	85738135
2878	349.8	1	M-2H	2-	HMDB0011232	0.0422013	HMDB0011232	HMDB	PC(P-16:0/P-16:0)	701.572	HMDB0011232	0
2882	266.04	1	3M-H	1-	HMDB0143055	0.00437952	HMDB0143055	HMDB	(hydroxymethylidene)carbamic acid	89.0113	HMDB0143055	0
2904	211.8	1	M-3H	3-	HMDB0116636	0.00595207	HMDB0116636	HMDB	PG(a-13:0/a-13:0)	638.416	HMDB0116636	0
2908	233.76	1	M-3H	3-	HMDB0036338	0.0389803	HMDB0036338	HMDB	25-Acetyl-6,7-didehydrofevicordin F 3-glucoside	704.341	HMDB0036338	0
2950	296.16	1	M+FA-H	1-	CID003423	0.0029169	CPD-9876	BioCyc	(-)-heliannuol A	251.165	0	0
2975	510.72	1	M-3H	3-	HMDB0073140	0.00615365	HMDB0073140	HMDB	CL(i-13:0/a-21:0/i-18:0/a-25:0)[rac]	1535.18	HMDB0073140	0
2983	895.32	1	2M-H	1-	HMDB0035134	0.00162472	HMDB0035134	HMDB	Armillaridin	448.165	HMDB0035134	75629634
3025	424.8	1	3M-H	1-	HMDB0030879	6.99542e-05	HMDB0030879	HMDB	Methyl methylthio selenide	141.936	HMDB0030879	12916333
3046	478.92	1	2M-H	1-	HMDB0013724	0.0203637	HMDB0013724	HMDB	Thallium	239.943	HMDB0013724	24642
3047	511.08	1	2M-H	1-	HMDB0133689	0.00308664	HMDB0133689	HMDB	[(3-methyl-2-oxo-4-phenylbut-3-en-1-yl)oxy]sulfonic acid	256.041	HMDB0133689	0
3049	360.96	1	M-H	1-	HMDB0015408	0.0318994	HMDB0015408	HMDB	Bismuth Subsalicylate	361.999	HMDB0015408	53629521
3050	396	1	M+FA-H	1-	HMDB0127945	0.0156645	HMDB0127945	HMDB	[3-(3,5,7-trihydroxy-5H-chromen-2-yl)phenyl]oxidanesulfonic acid	351.017	HMDB0127945	0
3064	457.8	1	M-2H	2-	HMDB0112880	5.7436e-05	HMDB0112880	HMDB	PS(22:6(4Z,7Z,10Z,13Z,16Z,19Z)/24:1(15Z))	917.615	HMDB0112880	0
3070	475.08	1	2M-H	1-	HMDB0062793	0.00241794	HMDB0062793	HMDB	6-(2-amino-2-carboxyethyl)-4-hydroxybenzothiazole	238.041	HMDB0062793	12621609
3074	457.92	1	3M-H	1-	HMDB0003585	0.0162097	HMDB0003585	HMDB	Thiocysteine	152.992	HMDB0003585	439614
3086	639.36	1	M+FA-H	1-	HMDB0036872	0.00912569	HMDB0036872	HMDB	7,8-Dehydroastaxanthianthin	594.371	HMDB0036872	0
3142	346.08	1	M-H	1-	HMDB0240239	0.0012144	HMDB0240239	HMDB	Embramine	347.088	HMDB0240239	19105
3145	179.52	1	M-2H	2-	KG_C08418	0.0044394	C08418	KEGG	Glucoputranjivin	361.05	-	441524
3222	426.84	1	M-2H	2-	HMDB0008786	0.0135464	HMDB0008786	HMDB	PC(24:0/P-18:1(11Z))	855.708	HMDB0008786	53479483
3231	861.6	1	M+FA-H	1-	HMDB0055399	0.0250158	HMDB0055399	HMDB	TG(18:4(6Z,9Z,12Z,15Z)/14:1(9Z)/18:4(6Z,9Z,12Z,15Z))	816.627	HMDB0055399	0
3233	497.04	1	M-H	1-	HMDB0127272	0.000472686	HMDB0127272	HMDB	{4,5-dihydroxy-2-[5,6,7-trihydroxy-2-(4-hydroxyphenyl)-4-oxo-4H-chromen-8-yl]oxan-3-yl}oxidanesulfonic acid	498.047	HMDB0127272	0
3251	216.12	1	M+FA-H	1-	HMDB0005015	0.00413469	HMDB0005015	HMDB	Gabapentin	171.126	HMDB0005015	3446
3252	465.36	1	M-H	1-	CID003046	0.0014367	CPD-724	BioCyc	6alpha-hydroxy-castasterone	466.366	0	15542699
3253	441.84	1	M-3H	3-	HMDB0002174	0.0219601	HMDB0002174	HMDB	Cobalamin	1328.56	HMDB0002174	6857388
3285	351	1	M-H	1-	HMDB0030552	0.0146412	HMDB0030552	HMDB	Thelephoric acid	352.022	HMDB0030552	0
3303	215.04	1	M-H	1-	HMDB0135313	0.00163926	HMDB0135313	HMDB	(3-phenylpropoxy)sulfonic acid	216.046	HMDB0135313	0
3304	508.68	1	M-2H	2-	HMDB0112239	0.0140115	HMDB0112239	HMDB	Anteisoheptadecanoyl-CoA	1019.36	HMDB0112239	0
3305	251.04	1	2M-H	1-	HMDB0059882	6.719e-06	HMDB0059882	HMDB	Benzyl chloride	126.024	HMDB0059882	7503
3306	323.4	1	2M-H	1-	CID001377	0.00661216	CPD-1821	BioCyc	<i>sym</i>-homospermidine	162.197	HMDB31506	25245489
3309	789.48	1	M+FA-H	1-	CID005177	0.0005311	CPDIO2-9	BioCyc	1-18:3-2-16:4-monogalactosyldiacylglycerol	744.481	0	0
3310	599.52	1	3M-H	1-	KG_C02679	0.00206501	C02679	KEGG	Dodecanoic acid	200.178	-	3893
3311	673.44	1	M+FA-H	1-	HMDB0032086	0.0132322	HMDB0032086	HMDB	Muricoreacin	628.455	HMDB0032086	10258454
3314	265.08	1	M+FA-H	1-	CID001282	0.000326587	O-SUCCINYL-L-HOMOSERINE	BioCyc	O-succinyl-L-homoserine	220.082	0	25244127
3322	348.12	1	M+FA-H	1-	HMDB0013240	0.000111947	HMDB0013240	HMDB	Indoleacetyl glutamine	303.122	HMDB0013240	25200879
3350	279.84	1	M-3H	3-	HMDB0116604	0.0320313	HMDB0116604	HMDB	PG(22:6(4Z,7Z,10Z,13Z,16Z,19Z)/20:4(8Z,11Z,14Z,17Z))	842.51	HMDB0116604	0
3375	341.28	1	M-H	1-	HMDB0094683	0.00813233	HMDB0094683	HMDB	Trimethylsilyl heptadecanoic acid	342.295	HMDB0094683	0
3402	339.12	1	M+FA-H	1-	HMDB0000594	0.000222404	HMDB0000594	HMDB	gamma-Glutamylphenylalanine	294.122	HMDB0000594	111299
3412	159	1	2M-H	1-	HMDB0031332	0.000745511	HMDB0031332	HMDB	Chloromethyl methyl ether	80.0029	HMDB0031332	7864
3419	312.36	1	M-3H	3-	CID004424	0.0163969	12346-PENTAKIS-O-GALLOYL-BETA-D-GLUC	BioCyc	1,2,3,4,6-pentagalloylglucose	940.118	0	65238
3440	444	1	M+FA-H	1-	HMDB0000793	0.00504764	HMDB0000793	HMDB	Monoiodothyronine	398.997	HMDB0000793	53477717
3456	482.76	1	M-2H	2-	HMDB0116076	0.00462862	HMDB0116076	HMDB	CDP-DG(a-13:0/i-20:0)	967.53	HMDB0116076	0
3459	541.8	1	3M-H	1-	HMDB0004143	0.0124227	HMDB0004143	HMDB	Tantalum	180.948	HMDB0004143	4532223
3473	593.64	1	3M-H	1-	CID003061	0.0171998	CPD-7901	BioCyc	2-tridecanone	198.198	HMDB34148	11622
3480	116.52	1	M-2H	2-	HMDB0028728	0.00813141	HMDB0028728	HMDB	Asparaginyl-Cysteine	235.063	HMDB0028728	18218178
3481	440.76	1	M-2H	2-	HMDB0112835	0.00176311	HMDB0112835	HMDB	PS(22:5(4Z,7Z,10Z,13Z,16Z)/22:5(4Z,7Z,10Z,13Z,16Z))	883.536	HMDB0112835	0
3482	399.96	1	M+FA-H	1-	HMDB0060524	0.0451316	HMDB0060524	HMDB	3-Iodothyronamine	355.007	HMDB0060524	9950514
3497	418.92	1	3M-H	1-	HMDB0029716	0.00018165	HMDB0029716	HMDB	Liquid thiophthene	139.975	HMDB0029716	136062
3549	325.92	1	M-3H	3-	HMDB0010544	0.00142286	HMDB0010544	HMDB	TG(22:5(7Z,10Z,13Z,16Z,19Z)/18:1(9Z)/22:5(7Z,10Z,13Z,16Z,19Z))	980.783	HMDB0010544	53480586
3704	324.12	1	M+FA-H	1-	HMDB0028738	0.000111947	HMDB0028738	HMDB	Asparaginyl-Phenylalanine	279.122	HMDB0028738	18218184
3838	307.92	1	M+FA-H	1-	HMDB0033205	0.0192959	HMDB0033205	HMDB	Roxarsone	262.941	HMDB0033205	5104
3841	451.2	1	2M-H	1-	HMDB0037158	0.00089359	HMDB0037158	HMDB	3-[(2-Methyl-3-furanyl)thio]-4-heptanone	226.103	HMDB0037158	43598
3857	379.08	1	M-H	1-	CID004777	0.0023403	CPD-13456	BioCyc	diphyllin	380.09	0	100492
3893	747.48	1	2M-H	1-	HMDB0006472	0.00208133	HMDB0006472	HMDB	Calcitroic acid	374.246	HMDB0006472	12918533
3915	244.02	1	M+FA-H	1-	HMDB0003484	0.00277027	HMDB0003484	HMDB	O-Phosphohomoserine	199.025	HMDB0003484	151187
3923	189.96	1	M-H	1-	HMDB0061173	0.0134941	HMDB0061173	HMDB	p-Chlorobenzenesulfonamide	190.981	HMDB0061173	0
3945	393.36	1	M-2H	2-	HMDB0047930	0.00874661	HMDB0047930	HMDB	TG(14:1(9Z)/16:1(9Z)/o-18:0)	788.726	HMDB0047930	0
3969	114.12	1	M-H	1-	HMDB0031244	0.00882085	HMDB0031244	HMDB	Isobutylpropylamine	115.136	HMDB0031244	520943
4058	163.92	1	M-H	1-	HMDB0031151	0.0111595	HMDB0031151	HMDB	Dichloromaleimide	164.938	HMDB0031151	14513
4064	411.42	1	M+FA-H	1-	HMDB0038309	0.000754528	HMDB0038309	HMDB	xi-3-Methylpentacosane	366.423	HMDB0038309	189001
4121	673.08	1	2M-H	1-	HMDB0001919	0.00128828	HMDB0001919	HMDB	Famotidine	337.045	HMDB0001919	3325
4160	245.88	1	M-H	1-	HMDB0034898	0.0111418	HMDB0034898	HMDB	3,3-Dichloro-4-(dichloromethylene)-2,5-pyrrolidinedione	246.876	HMDB0034898	154800
4187	196.2	1	M-2H	2-	HMDB0062452	0.0334649	HMDB0062452	HMDB	17Z-hexacosenoic acid	394.381	HMDB0062452	5282775
4226	190.92	1	2M-H	1-	CID004537	0.00239259	|Pi|	BioCyc	phosphate	95.9612	HMDB00973	3681305
4291	489.12	1	M+FA-H	1-	HMDB0037913	0.000891106	HMDB0037913	HMDB	Artomunoxanthentrione	444.121	HMDB0037913	15725888
4303	334.92	1	2M-H	1-	HMDB0004045	0.00921385	HMDB0004045	HMDB	3-Sulfopyruvic acid	167.973	HMDB0004045	440717
4311	432.96	1	M+FA-H	1-	HMDB0060500	0.0107596	HMDB0060500	HMDB	NTP	387.973	HMDB0060500	0
4380	298.2	1	M-H	1-	CID003556	0.0061831	CPD-8725	BioCyc	dehydroabietate	299.201	0	25203731
4422	340.08	1	M-2H	2-	HMDB0041232	1.0916e-05	HMDB0041232	HMDB	8-Hydroxyhesperetin 7-[6-acetylglucosyl-(1-&gt;2)-glucoside]	682.175	HMDB0041232	0
4467	369	1	M-H	1-	HMDB0041831	6.6713e-05	HMDB0041831	HMDB	Azosemide	370.007	HMDB0041831	2273
4482	367.44	1	2M-H	1-	HMDB0030306	0.0045383	HMDB0030306	HMDB	3,3,4-Trimethyldecane	184.219	HMDB0030306	39499
4492	309.12	1	M+FA-H	1-	HMDB0041186	0.000891106	HMDB0041186	HMDB	Ilicifolinoside A	264.121	HMDB0041186	0
4548	222.96	1	2M-H	1-	HMDB0061711	0.00890381	HMDB0061711	HMDB	Methylphosphate	111.993	HMDB0061711	0
4579	353.16	1	M+FA-H	1-	HMDB0030496	0.000571178	HMDB0030496	HMDB	ACRL Toxin II	308.162	HMDB0030496	0
4589	331.92	1	3M-H	1-	CID003670	0.0325668	CPD-9734	BioCyc	2-oxopenta-3,4-dienoate	111.008	0	25203760
4592	363	1	2M-H	1-	HMDB0032124	0.014261	HMDB0032124	HMDB	(Z)-Methyl 3-(methylsulfinyl)-1-propenyl disulfide	181.989	HMDB0032124	10214435
4608	96.96	1	M-H	1-	HMDB0001448	0.000104162	HMDB0001448	HMDB	Sulfate	97.9674	HMDB0001448	1118
4629	348.96	1	2M-H	1-	HMDB0031573	0.0289215	HMDB0031573	HMDB	(R)-(E)-Sulforaphene	175.013	HMDB0031573	6433206
4640	257.16	1	2M-H	1-	HMDB0000070	0.00466125	HMDB0000070	HMDB	Pipecolic acid	129.079	HMDB0000070	849
4658	388.8	1	3M-H	1-	HMDB0034906	0.00382527	HMDB0034906	HMDB	Zinc dithionite	129.939	HMDB0034906	24490
4684	393.24	1	2M-H	1-	HMDB0040090	0.000187203	HMDB0040090	HMDB	5-Ethyl-4-methyl-2-pentylthiazole	197.124	HMDB0040090	55271531
4686	308.88	1	M+FA-H	1-	HMDB0041974	0.0348007	HMDB0041974	HMDB	Pentachlorophenol	263.847	HMDB0041974	992
4750	173.28	1	M-3H	3-	CID000291	0.0300737	CPD-8123	BioCyc	MoO<sub>2</sub>-molybdopterin cofactor	522.892	0	25202532
4773	410.16	1	M+FA-H	1-	HMDB0031754	0.000905529	HMDB0031754	HMDB	Nequinate	365.163	HMDB0031754	26383
4793	356.16	1	3M-H	1-	CID000100	0.00258018	CPD-10472	BioCyc	3-dimethylsulfoniopropionaldehyde	119.053	0	19824238
4822	721.5	1	M+FA-H	1-	HMDB0114783	0.00250731	HMDB0114783	HMDB	PA(14:0/20:0)	676.504	HMDB0114783	0
4859	166.08	1	M-2H	2-	HMDB0134962	0.00346834	HMDB0134962	HMDB	3-[3,4-dihydroxy-2-(4-hydroxy-3,7-dimethylocta-2,6-dien-1-yl)phenyl]propanoic acid	334.178	HMDB0134962	0
4895	383.4	1	M-H	1-	HMDB0041075	0.010539	HMDB0041075	HMDB	erythro-6,8-Pentacosanediol	384.397	HMDB0041075	85095318
4927	453.84	1	M-2H	2-	HMDB0114494	0.0241116	HMDB0114494	HMDB	PE-NMe2(22:2(13Z,16Z)/24:1(15Z))	909.719	HMDB0114494	0
4957	212.04	1	M-2H	2-	HMDB0038846	0.000543574	HMDB0038846	HMDB	(-)-Epiafzelechin 3-gallate	426.095	HMDB0038846	467295
4984	367.32	1	M-2H	2-	HMDB0042091	0.00352395	HMDB0042091	HMDB	TG(14:0/15:0/14:0)	736.658	HMDB0042091	0
4991	339.84	1	M-3H	3-	HMDB0035341	0.033172	HMDB0035341	HMDB	TR-Saponin A	1022.51	HMDB0035341	0
4993	135.36	1	M-3H	3-	HMDB0015108	0.0471202	HMDB0015108	HMDB	Ezetimibe	409.149	HMDB0015108	150311
5013	161.28	1	3M-H	1-	HMDB0041792	0.048754	HMDB0041792	HMDB	1,3-Butadiene	54.047	HMDB0041792	7845
5096	299.76	1	M-3H	3-	HMDB0034572	0.0326549	HMDB0034572	HMDB	Chrysophanol 1-tetraglucoside	902.269	HMDB0034572	0
5133	432.72	1	M-2H	2-	CID004607	0.0434662	CPD-9211	BioCyc	alpha-solanine	867.498	0	25245960
5142	255.24	1	2M-H	1-	HMDB0001140	0.00352562	HMDB0001140	HMDB	Octanal	128.12	HMDB0001140	454
5154	223.32	1	2M-H	1-	HMDB0094705	0.0384411	HMDB0094705	HMDB	6-Methyl-1-heptene	112.125	HMDB0094705	0
5181	354.84	1	2M-H	1-	HMDB0001061	0.0120462	HMDB0001061	HMDB	Iodate	177.912	HMDB0001061	84927
5188	280.92	1	3M-H	1-	HMDB0031331	0.00648789	HMDB0031331	HMDB	Chloroacetic acid	93.9822	HMDB0031331	300
5270	411.24	1	M-H	1-	HMDB0003752	0.000852081	HMDB0003752	HMDB	LysoPC(10:0)	412.246	HMDB0003752	5313971
5297	420.36	1	M-2H	2-	HMDB0011701	0.00181808	HMDB0011701	HMDB	TG(15:0/16:0/20:3(8Z,11Z,14Z))	842.736	HMDB0011701	53481033
5303	133.08	1	2M-H	1-	HMDB0031323	0.00143973	HMDB0031323	HMDB	3-Butenenitrile	67.0422	HMDB0031323	8009
5388	208.92	1	M+FA-H	1-	HMDB0060451	0.00193474	HMDB0060451	HMDB	Chloral hydrate	163.92	HMDB0060451	2707
5413	369.84	1	M-3H	3-	HMDB0040665	0.0196515	HMDB0040665	HMDB	Capsicoside C	1112.56	HMDB0040665	75225104
5509	193.2	1	M+FA-H	1-	CID000875	0.0204232	SPERMIDINE	BioCyc	spermidine	148.181	HMDB01257	6992097
5519	435	1	M-H	1-	HMDB0124760	0.00275638	HMDB0124760	HMDB	{2,6-dihydroxy-4-[4-hydroxy-7-(hydroxymethyl)-11-oxo-2,8-dioxatricyclo[7.3.1.0âµ,Â¹Â³]trideca-1(12),3,5(13),6,9-pentaen-3-yl]phenoxy}dihydroxyoxo-Î»â¶-sulfanylium	436.01	HMDB0124760	0
5523	373.92	1	3M-H	1-	HMDB0042052	0.011309	HMDB0042052	HMDB	Trimethylselenonium	124.987	HMDB0042052	91580
5593	201.96	1	M+FA-H	1-	HMDB0062289	0.0090937	HMDB0062289	HMDB	12,13-epoxy-9-alkoxy-10E-octadecenoate	156.953	HMDB0062289	7973
5641	340.56	1	M-2H	2-	HMDB0059644	0.000789181	HMDB0059644	HMDB	(6S)-6-beta-hydroxy-1,4,5,6-tetrahydronicotinamide-adenine dinucleotide	683.135	HMDB0059644	440516
5827	317.16	1	M-H	1-	KG_C09170	0.0019109	C09170	KEGG	Eseramine	318.169	-	442077
5854	628.68	1	3M-H	1-	HMDB0029643	0.0450516	HMDB0029643	HMDB	1,3,5-Trichloro-2-methoxybenzene	209.941	HMDB0029643	6884
5855	305.88	1	M-2H	2-	HMDB0014416	0.00492475	HMDB0014416	HMDB	Diatrizoate	613.77	HMDB0014416	2140
5868	326.04	1	M-3H	3-	CID002945	3.87e-05	CPD-12180	BioCyc	feruloylacetyl-CoA	981.142	0	46173441
5976	621.12	1	M+FA-H	1-	KG_C10237	0.0049821	C10237	KEGG	Proanthocyanidin A2	576.127	-	124025
5989	208.08	1	M-2H	2-	HMDB0014537	0.000554404	HMDB0014537	HMDB	Nimodipine	418.174	HMDB0014537	4497
6037	131.52	1	M-2H	2-	HMDB0041949	0.00407649	HMDB0041949	HMDB	Nitecapone	265.059	HMDB0041949	5464105
6085	182.16	1	M-2H	2-	HMDB0013213	0.00264526	HMDB0013213	HMDB	Alpha-Linoleoylcholine	366.337	HMDB0013213	53481656
6101	202.08	1	M-H	1-	HMDB0028797	0.00332811	HMDB0028797	HMDB	Glutaminylglycine	203.091	HMDB0028797	6992690
6103	244.2	1	M-3H	3-	CID004468	0.0205148	CPDIO2-6	BioCyc	1-16:0-2-18:2-diacylglycerol-trimethylhomoserine	735.601	0	0
6106	425.16	1	M+FA-H	1-	HMDB0029509	0.000571178	HMDB0029509	HMDB	Garcinone A	380.162	HMDB0029509	70689919
6116	265.8	1	M-3H	3-	HMDB0031826	0.0149315	HMDB0031826	HMDB	Fumonisin FP1	800.407	HMDB0031826	10605443
6118	255.48	1	M-3H	3-	HMDB0112331	0.0275694	HMDB0112331	HMDB	PS(15:0/20:4(5Z,8Z,11Z,14Z))	769.489	HMDB0112331	0
6148	765.36	1	2M-H	1-	HMDB0012211	0.00314714	HMDB0012211	HMDB	Dihydrozeatin-7-N-dihydrozeatin	383.18	HMDB0012211	53481388
6150	348.84	1	M-3H	3-	HMDB0115976	0.027524	HMDB0115976	HMDB	CDP-DG(18:2(9Z,12Z)/22:6(4Z,7Z,10Z,13Z,16Z,19Z))	1049.51	HMDB0115976	0
6166	234.84	1	2M-H	1-	HMDB0029596	0.009253	HMDB0029596	HMDB	Chloroform	117.914	HMDB0029596	6212
6169	345	1	2M-H	1-	CID004030	0.020231	CPD-9608	BioCyc	lawsone	173.024	0	25202955
4	376.32	1	M+ACN+H	1+	HMDB0002823	0.00099616	HMDB0002823	HMDB	Docosatrienoic acid	334.287	HMDB0002823	5312557
5	383.16	1	M+ACN+H	1+	KG_C09380	0.000142	C09380	KEGG	Cassythine	341.126	-	442190
14	112.8	1	2M+H	1+	CID000924	0.0385786	FE+2	BioCyc	Fe<SUP>2+</SUP>	55.9349	HMDB00692	27284
18	352.2	1	M+ACN+H	1+	CID004569	0.0007413	O-SINAPOYLCHOLINE	BioCyc	O-sinapoylcholine	310.165	HMDB29379	5280385
21	210.12	1	M+Na	1+	CID003557	0.0026424	10-HYDROXYDECANOATE	BioCyc	10-hydroxydecanoate	187.133	0	6991989
25	112.92	1	2M+H	1+	HMDB0000692	0.021419	HMDB0000692	HMDB	Fe2+	55.9349	HMDB0000692	27284
39	421.32	1	M+Na	1+	HMDB0040815	0.00107532	HMDB0040815	HMDB	Nb-Palmitoyltryptamine	398.33	HMDB0040815	3726592
49	118.08	1	M+3H	3+	HMDB0060061	0.000717685	HMDB0060061	HMDB	Sphingosine 1-phosphate (d16:1-P)	351.217	HMDB0060061	52931110
92	369.12	1	M+CH3OH+H	1+	CID000731	3.95381e-05	CPD-548	BioCyc	<i>S</i>-formylglutathione	336.087	HMDB01550	25246250
112	141.96	1	M+H	1+	CID000138	0.0299781	CARBAMOYL-P	BioCyc	carbamoyl-phosphate	140.983	HMDB01096	3423467
141	367.2	1	M+Na	1+	HMDB0014527	0.000801428	HMDB0014527	HMDB	Oxyphencyclimine	344.21	HMDB0014527	4642
142	103.92	1	M+2H	2+	HMDB0059903	0.0120914	HMDB0059903	HMDB	Dibromochloromethane	205.813	HMDB0059903	31296
164	367.44	1	M+H	1+	HMDB0038309	0.0101747	HMDB0038309	HMDB	xi-3-Methylpentacosane	366.423	HMDB0038309	189001
166	338.28	1	M+2H	2+	HMDB0012097	0.00917095	HMDB0012097	HMDB	SM(d18:1/14:0)	674.536	HMDB0012097	11433862
178	142.08	1	M+3H	3+	CID004337	0.0010283	CPD-9748	BioCyc	heliocide B4	423.217	0	25201866
179	338.52	1	M+3H	3+	HMDB0009964	0.00920003	HMDB0009964	HMDB	PIP(18:1(11Z)/18:3(6Z,9Z,12Z))	1012.53	HMDB0009964	0
181	311.52	1	M+2H	2+	HMDB0011671	0.00201322	HMDB0011671	HMDB	ADP-ribose 1"-2" cyclic phosphate	621.027	HMDB0011671	53481021
182	313.2	1	M+CH3OH+H	1+	CID003515	0.000936	CPD-13495	BioCyc	1-(3,4-dihydroxyphenyl)-5-hydroxy-3-decanone	280.167	0	54758610
184	142.44	1	M+3H	3+	HMDB0011144	0.00280303	HMDB0011144	HMDB	LysoPA(18:0e/0:0)	424.295	HMDB0011144	10432493
186	338.4	1	M+ACN+H	1+	HMDB0062787	0.0218695	HMDB0062787	HMDB	2,6,10,15-tetramethylheptadecane	296.344	HMDB0062787	41209
206	276.12	1	M+H	1+	HMDB0005766	0.000983809	HMDB0005766	HMDB	Norophthalmic acid	275.112	HMDB0005766	5489007
210	113.16	1	M+H	1+	HMDB0094705	0.0275272	HMDB0094705	HMDB	6-Methyl-1-heptene	112.125	HMDB0094705	0
217	354.36	1	M+ACN+H	1+	HMDB0062520	0.0233319	HMDB0062520	HMDB	3,7R,11R,15-tetramethyl-hexadecanoic acid	312.303	HMDB0062520	468706
218	385.2	1	M+H	1+	HMDB0031380	0.000937806	HMDB0031380	HMDB	(6beta,7alpha,12beta,13beta)-7-Hydroxy-11,16-dioxo-8,14-apianadien-22,6-olide	384.194	HMDB0031380	0
224	369.24	1	M+Na	1+	CID004471	2.27e-05	10-BETA-HYDROXYTAXA-42011-DIEN-5-ALPH	BioCyc	10beta-hydroxytaxa-4(20),11-dien-5alpha-yl acetate	346.251	0	443488
226	130.8	1	M+3H	3+	HMDB0030953	0.0124162	HMDB0030953	HMDB	Filfiline	389.366	HMDB0030953	0
230	577.56	1	2M+H	1+	HMDB0005943	0.00534035	HMDB0005943	HMDB	5b-Pregnanediol	288.282	HMDB0005943	12547
266	339.12	1	M+Na	1+	KG_C09186	0.0002966	C09186	KEGG	Sorgolactone	316.131	-	5281395
273	158.88	1	2M+H	1+	HMDB0002500	0.0180268	HMDB0002500	HMDB	Bromide	78.9183	HMDB0002500	259
277	130.92	1	M+H	1+	CID004885	0.0016609	TRICHLOROETHENE	BioCyc	trichloroethene	129.914	HMDB29593	6575
296	385.44	1	M+CH3OH+H	1+	HMDB0031069	0.000388264	HMDB0031069	HMDB	Isopentacosane	352.407	HMDB0031069	527459
297	577.44	1	2M+H	1+	HMDB0014442	0.00380033	HMDB0014442	HMDB	Bupivacaine	288.22	HMDB0014442	2474
329	355.08	1	M+Na	1+	CID004457	0.0011657	CPD-15473	BioCyc	pilosin	332.09	HMDB37096	12085264
330	172.92	1	M+CH3OH+H	1+	HMDB0013672	0.0189248	HMDB0013672	HMDB	Cerium	139.905	HMDB0013672	23974
349	112.68	1	M+3H	3+	HMDB0006824	0.0449114	HMDB0006824	HMDB	Dihydroneopterin phosphate	335.063	HMDB0006824	24771767
365	338.16	1	M+CH3OH+H	1+	HMDB0031929	0.000191977	HMDB0031929	HMDB	Zanthodioline	305.126	HMDB0031929	0
370	97.92	1	M+Na	1+	HMDB0002290	0.00918375	HMDB0002290	HMDB	Arsenic	74.9216	HMDB0002290	104734
428	129	1	2M+H	1+	CID003074	0.00192275	CPD-17426	BioCyc	methanesulfenate	63.9983	0	123554
429	439.32	1	M+Na	1+	KG_C03963	0.001744	C03963	KEGG	Sarsasapogenin	416.329	-	92095
430	422.28	1	M+ACN+H	1+	HMDB0002082	0.0100985	HMDB0002082	HMDB	Bisnorcholic acid	380.256	HMDB0002082	9547705
447	326.16	1	M+H	1+	KG_C10350	0.0001902	C10350	KEGG	Monocrotaline	325.153	-	9415
450	234.96	1	M+H	1+	HMDB0062252	0.0014293	HMDB0062252	HMDB	(alpha-D-mannosyl)7-beta-D-mannosyl-diacetylchitobiosyl-L-asparagine, isoform B (protein)	233.954	HMDB0062252	69676
453	258.84	1	M+3H	3+	HMDB0008240	0.0013939	HMDB0008240	HMDB	PC(18:4(6Z,9Z,12Z,15Z)/18:4(6Z,9Z,12Z,15Z))	773.5	HMDB0008240	52922911
454	88.92	1	M+H	1+	HMDB0003642	0.00710783	HMDB0003642	HMDB	Strontium	87.9056	HMDB0003642	104798
459	406.32	1	M+CH3OH+H	1+	HMDB0061639	0.00369494	HMDB0061639	HMDB	3-hydroxytridecanoyl carnitine	373.283	HMDB0061639	0
476	234.84	1	M+3H	3+	HMDB0007903	0.0013939	HMDB0007903	HMDB	PC(14:1(9Z)/16:1(9Z))	701.5	HMDB0007903	52922252
479	321.12	1	M+CH3OH+H	1+	PE_656	0.0019886	656	PhenolExplorer	Phlorin	288.085	-	476785
481	208.8	1	M+3H	3+	HMDB0039897	0.0112324	HMDB0039897	HMDB	Hydroxyhomodestruxin B	623.389	HMDB0039897	0
510	128.88	1	2M+H	1+	HMDB0015532	0.00721787	HMDB0015532	HMDB	Zinc	63.9291	HMDB0015532	32051
514	313.32	1	2M+H	1+	CID003099	0.00495035	CPD-4944	BioCyc	(+)-isomenthol	156.151	0	45056
519	439.44	1	M+H	1+	CID004161	0.0101747	CPD-14262	BioCyc	3,20-dimethyl-1,2,21,22-tetradehydro-2,3,20,21-tetrahydrobotryococcene	438.423	0	14274988
521	195.96	1	M+H	1+	HMDB0013671	0.0120437	HMDB0013671	HMDB	Platinum	194.965	HMDB0013671	23939
525	302.16	1	M+ACN+H	1+	HMDB0032857	0.000192328	HMDB0032857	HMDB	Glycerol tripropanoate	260.126	HMDB0032857	8763
544	413.28	1	M+2H	2+	HMDB0061422	0.00128634	HMDB0061422	HMDB	PC(DiMe(9,3)/MonoMe(11,3))	824.544	HMDB0061422	0
556	129.12	1	M+3H	3+	CID004838	0.0010587	DESMOSTEROL-CPD	BioCyc	desmosterol	384.339	HMDB02719	439577
560	352.08	1	M+Na	1+	HMDB0038575	0.000831383	HMDB0038575	HMDB	(Z)-N-Feruloyl-5-hydroxyanthranilic acid	329.09	HMDB0038575	10087955
570	276	1	M+2H	2+	HMDB0062327	0.00354145	HMDB0062327	HMDB	1-Phosphatidyl-1D-myo-inositol 3,4-bisphosphate	549.989	HMDB0062327	46878419
582	579.48	1	M+H	1+	HMDB0029957	0.0180648	HMDB0029957	HMDB	Squamocin K	578.455	HMDB0029957	0
598	226.2	1	M+2H	2+	CID003667	0.0145317	CPD-723	BioCyc	6-deoxocastasterone	450.371	HMDB33984	13870433
603	311.04	1	M+H	1+	HMDB0031778	0.000670841	HMDB0031778	HMDB	Diflubenzuron	310.032	HMDB0031778	37123
624	159	1	M+CH3OH+H	1+	HMDB0013780	0.00334874	HMDB0013780	HMDB	Dimethyl trisulfide	125.963	HMDB0013780	19310
627	149.04	1	M+2H	2+	HMDB0041059	0.000115454	HMDB0041059	HMDB	N-Methoxyspirobrassinol methyl ether	296.065	HMDB0041059	10040237
629	493.32	1	M+CH3OH+H	1+	HMDB0030909	0.00402929	HMDB0030909	HMDB	2,3-Secoporrigenin	460.282	HMDB0030909	0
630	701.64	1	M+H	1+	HMDB0006729	0.0169068	HMDB0006729	HMDB	CE(22:4(7Z,10Z,13Z,16Z))	700.616	HMDB0006729	16061341
631	110.97	1	M+H	1+	HMDB0033212	0.00074872	HMDB0033212	HMDB	Dimethyl selenide	109.963	HMDB0033212	11648
635	156.12	1	M+2H	2+	HMDB0014449	0.00422738	HMDB0014449	HMDB	Desogestrel	310.23	HMDB0014449	40973
636	148.92	1	M+Na	1+	HMDB0011620	0.000964821	HMDB0011620	HMDB	Arsenite	125.93	HMDB0011620	545
641	352.68	1	M+3H	3+	HMDB0045057	0.0314082	HMDB0045057	HMDB	TG(18:0/24:1(15Z)/24:1(15Z))	1054.99	HMDB0045057	0
672	220.08	1	M+2H	2+	HMDB0129155	0.00127221	HMDB0129155	HMDB	3-(3-hydroxyphenyl)-2-(4-hydroxyphenyl)-4-[(E)-2-(4-hydroxyphenyl)ethenyl]-2,3-dihydro-1-benzofuran-6-ol	438.147	HMDB0129155	0
674	440.4	1	M+ACN+H	1+	HMDB0040909	0.00982457	HMDB0040909	HMDB	2-Hydroxy-22-methyltetracosanoic acid	398.376	HMDB0040909	23427392
679	223.2	1	M+CH3OH+H	1+	CID000156	0.00162006	N6N6N6-TRIMETHYL-L-LYSINE	BioCyc	<i>N</i><sup>6</sup>,<i>N</i><sup>6</sup>,<i>N</i><sup>6</sup>-trimethyl-L-lysine	190.168	0	0
721	467.52	1	M+H	1+	HMDB0032682	0.0377318	HMDB0032682	HMDB	10-Hydroxy-16-hentriacontanone	466.475	HMDB0032682	22561416
723	591.36	1	2M+H	1+	HMDB0014333	0.00200359	HMDB0014333	HMDB	Esmolol	295.178	HMDB0014333	59768
724	149.88	1	M+Na	1+	CID002933	0.0136731	CPD-387	BioCyc	iodide	126.904	HMDB12238	30165
731	219.24	1	M+2H	2+	HMDB0029993	0.00104246	HMDB0029993	HMDB	2-Methyl-3-nonacosanone	436.464	HMDB0029993	0
736	159.12	1	M+3H	3+	HMDB0035144	0.00363272	HMDB0035144	HMDB	(3beta,17alpha,23S,24S)-17,23-Epoxy-3,24,29-trihydroxy-27-norlanost-8-en-15-one	474.335	HMDB0035144	0
745	947.52	1	M+H	1+	KG_C17800	0.0009868	C17800	KEGG	Astragaloside V	946.514	-	71448939
767	280.92	1	2M+H	1+	HMDB0012258	0.0109033	HMDB0012258	HMDB	Methylarsonate	139.945	HMDB0012258	8948
768	771.48	1	M+CH3OH+H	1+	HMDB0034818	0.00893608	HMDB0034818	HMDB	(3b,22a)-12-Oleanene-3,22,24,29-tetrol 3-[arabinosyl-(1-&gt;3)-arabinoside]	738.455	HMDB0034818	0
771	549.48	1	2M+H	1+	HMDB0005935	0.00668667	HMDB0005935	HMDB	Androstenol	274.23	HMDB0005935	101989
773	425.28	1	M+ACN+H	1+	HMDB0030186	0.000131873	HMDB0030186	HMDB	(E,E,E)-Sylvatine	383.246	HMDB0030186	0
781	284.28	1	M+ACN+H	1+	HMDB0003424	0.0147899	HMDB0003424	HMDB	1-Hexadecanol	242.261	HMDB0003424	2682
787	141	1	M+Na	1+	HMDB0039786	0.00193187	HMDB0039786	HMDB	Dihydro-4-mercapto-3(2H)-furanone	118.009	HMDB0039786	0
791	258.96	1	M+CH3OH+H	1+	HMDB0060363	0.0170762	HMDB0060363	HMDB	2,5-Dichloro-4-oxohex-2-enedioate	225.944	HMDB0060363	5282172
792	412.8	1	M+2H	2+	HMDB0009146	0.0236816	HMDB0009146	HMDB	PE(18:3(6Z,9Z,12Z)/24:1(15Z))	823.609	HMDB0009146	53479680
813	479.4	1	M+2H	2+	HMDB0005466	0.00214473	HMDB0005466	HMDB	TG(20:1(11Z)/20:4(5Z,8Z,11Z,14Z)/20:4(5Z,8Z,11Z,14Z))	956.783	HMDB0005466	9545583
814	110.88	1	2M+H	1+	HMDB0001333	0.00168899	HMDB0001333	HMDB	Manganese	54.938	HMDB0001333	27854
816	381.12	1	M+H	1+	CID000230	4.12886e-05	S-LACTOYL-GLUTATHIONE	BioCyc	(<i>R</i>)-<i>S</i>-lactoylglutathione	380.113	HMDB01066	25244530
818	564.48	1	M+ACN+H	1+	HMDB0041205	0.0388619	HMDB0041205	HMDB	Panaxydol linoleate	522.407	HMDB0041205	0
819	310.08	1	M+Na	1+	CID004165	0.00118	CPD-3502	BioCyc	(2R,3S)-2,7-dihydroxy-4'-methoxyisoflavanone	287.092	0	9860663
821	427.35	1	M+ACN+H	1+	HMDB0062517	0.00302577	HMDB0062517	HMDB	Pentadecanoylcarnitine	385.319	HMDB0062517	123132011
822	663.42	1	2M+H	1+	HMDB0014924	0.0043676	HMDB0014924	HMDB	Marimastat	331.211	HMDB0014924	119031
824	521.31	1	M+CH3OH+H	1+	HMDB0030119	0.000864534	HMDB0030119	HMDB	Perulactone B	488.277	HMDB0030119	0
825	605.64	1	2M+H	1+	CID000258	0.0104648	CPD-13612	BioCyc	sphinganine	302.306	0	0
833	142.92	1	M+Na	1+	HMDB0029570	0.00373162	HMDB0029570	HMDB	Dichlorodifluoromethane	119.935	HMDB0029570	6391
840	242.04	1	M+ACN+H	1+	HMDB0015366	0.00104185	HMDB0015366	HMDB	Sevoflurane	200.007	HMDB0015366	5206
842	102	1	M+ACN+H	1+	HMDB0035659	0.000578777	HMDB0035659	HMDB	Silica	59.9668	HMDB0035659	24261
855	185.16	1	M+2H	2+	HMDB0037826	0.0024605	HMDB0037826	HMDB	(E)-26,27-Dinorergosta-4,22-dien-3-one	368.308	HMDB0037826	0
884	479.46	1	M+2H	2+	HMDB0046022	0.00814596	HMDB0046022	HMDB	TG(20:0/22:2(13Z,16Z)/o-18:0)	956.914	HMDB0046022	0
885	629.28	1	2M+H	1+	HMDB0032650	0.00285648	HMDB0032650	HMDB	Litcubinine	314.139	HMDB0032650	0
886	647.4	1	M+2H	2+	HMDB0029974	0.00015784	HMDB0029974	HMDB	Simonin V	1292.79	HMDB0029974	0
887	465.48	1	M+H	1+	HMDB0035531	0.0134038	HMDB0035531	HMDB	8,10-Hentriacontanedione	464.459	HMDB0035531	13915231
888	535.44	1	M+Na	1+	HMDB0092941	0.00670937	HMDB0092941	HMDB	DG(8:0/20:0/0:0)	512.444	HMDB0092941	0
895	219.96	1	M+Na	1+	HMDB0004138	0.00423709	HMDB0004138	HMDB	Gold	196.967	HMDB0004138	114945
899	363.84	1	M+3H	3+	HMDB0034869	0.00579259	HMDB0034869	HMDB	Betavulgaroside IX	1088.5	HMDB0034869	0
902	223.32	1	M+3H	3+	HMDB0059647	0.00978792	HMDB0059647	HMDB	Adenosine 5'-pentaphosphate	666.928	HMDB0059647	193491
914	369.34	1	M+CH3OH+H	1+	HMDB0062219	0.00366667	HMDB0062219	HMDB	13Z,16Z-docosadienoic acid	336.303	HMDB0062219	5312554
917	288.24	1	M+H	1+	CID004470	0.0047764	CPD-8726	BioCyc	isopimaradienol	287.237	0	15586713
919	175.08	1	M+H	1+	HMDB0037155	0.00127542	HMDB0037155	HMDB	4,4'-Thiobis-2-butanone	174.071	HMDB0037155	61989
922	255.24	1	2M+H	1+	KG_C08303	0.00541735	C08303	KEGG	Galegine	127.111	-	10983
974	575.4	1	2M+H	1+	HMDB0028712	0.000634509	HMDB0028712	HMDB	Arginyl-Isoleucine	287.196	HMDB0028712	433625
975	441.42	1	M+CH3OH+H	1+	HMDB0029997	0.0102217	HMDB0029997	HMDB	10,12-Heptacosanedione	408.397	HMDB0029997	0
976	303.84	1	M+ACN+H	1+	HMDB0031489	0.00185756	HMDB0031489	HMDB	1,1,1,3,3,3-Hexachloro-2-propanone	261.808	HMDB0031489	8303
978	161.04	1	M+Na	1+	HMDB0031314	0.00045429	HMDB0031314	HMDB	Benzyl methyl sulfide	138.05	HMDB0031314	13016
992	120.96	1	M+Na	1+	HMDB0029571	0.00177556	HMDB0029571	HMDB	1,2-Dichloroethane	97.969	HMDB0029571	11
998	102.12	1	M+H	1+	HMDB0032323	0.00772278	HMDB0032323	HMDB	Hexylamine	101.12	HMDB0032323	8102
1003	173.04	1	M+Na	1+	CID003470	0.0020481	|D-Xylopyranose|	BioCyc	D-xylopyranose	150.053	0	0
1009	430.32	1	M+H	1+	HMDB0000712	0.00369319	HMDB0000712	HMDB	Hexadecanedioic acid mono-L-carnitine ester	429.309	HMDB0000712	566787
1010	453.84	1	M+2H	2+	HMDB0114522	0.0219155	HMDB0114522	HMDB	PE-NMe2(22:4(7Z,10Z,13Z,16Z)/24:1(15Z))	905.687	HMDB0114522	0
1015	245.88	1	M+3H	3+	HMDB0042098	0.0242538	HMDB0042098	HMDB	TG(14:0/15:0/14:1(9Z))	734.642	HMDB0042098	0
1017	281.16	1	M+CH3OH+H	1+	HMDB0031876	0.000526328	HMDB0031876	HMDB	Prenyl glucoside	248.126	HMDB0031876	14239303
1033	325.14	1	M+CH3OH+H	1+	HMDB0041309	0.000588768	HMDB0041309	HMDB	(2S,4S)-Monatin	292.106	HMDB0041309	9926066
1054	633.48	1	2M+H	1+	HMDB0000253	0.00387802	HMDB0000253	HMDB	Pregnenolone	316.24	HMDB0000253	8955
1056	603.36	1	M+H	1+	HMDB0040671	0.0072262	HMDB0040671	HMDB	Physapruin B	602.345	HMDB0040671	0
1057	479.52	1	M+H	1+	HMDB0039535	0.00134627	HMDB0039535	HMDB	3-Tritriacontanone	478.511	HMDB0039535	545660
1063	144	1	M+Na	1+	HMDB0000574	0.00896716	HMDB0000574	HMDB	L-Cysteine	121.02	HMDB0000574	5862
1067	663.24	1	2M+H	1+	HMDB0014723	0.00269078	HMDB0014723	HMDB	Nizatidine	331.114	HMDB0014723	3033637
1068	589.44	1	2M+H	1+	HMDB0004668	0.00313163	HMDB0004668	HMDB	13-OxoODE	294.219	HMDB0004668	6446027
1070	372.06	1	M+ACN+H	1+	HMDB0040599	0.00649383	HMDB0040599	HMDB	(Â±)-Fenarimol	330.033	HMDB0040599	43226
1071	647.28	1	M+H	1+	KG_C09102	0.0050442	C09102	KEGG	Gniditrin	646.278	-	5281368
1072	231	1	M+H	1+	HMDB0015251	0.00104813	HMDB0015251	HMDB	Diazoxide	229.992	HMDB0015251	3019
1073	109.2	1	2M+H	1+	HMDB0041792	0.0494103	HMDB0041792	HMDB	1,3-Butadiene	54.047	HMDB0041792	7845
1078	351.72	1	M+3H	3+	HMDB0001165	0.0308754	HMDB0001165	HMDB	Keratan	1052.11	HMDB0001165	446715
1086	293.16	1	2M+H	1+	HMDB0037621	0.00017191	HMDB0037621	HMDB	4-Methyl-4-(methylthio)-2-pentanone	146.077	HMDB0037621	4682590
1091	201.84	1	M+3H	3+	HMDB0055999	0.00713567	HMDB0055999	HMDB	DG(15:0/0:0/20:4n6)	602.491	HMDB0055999	0
1095	106.92	1	M+H	1+	HMDB0013670	0.00923911	HMDB0013670	HMDB	Palladium	105.903	HMDB0013670	23938
1113	281.04	1	M+H	1+	HMDB0034303	0.00128652	HMDB0034303	HMDB	1-Methoxyspirobrassinin	280.034	HMDB0034303	11425998
1170	239.04	1	M+CH3OH+H	1+	CID004051	0.0002371	CPD-13911	BioCyc	4-O-oxalyl-L-threonate	206.006	0	90659104
1185	229.92	1	M+ACN+H	1+	HMDB0031258	0.00547838	HMDB0031258	HMDB	Lenthionine	187.892	HMDB0031258	67521
1196	138.96	1	2M+H	1+	HMDB0002077	0.00258195	HMDB0002077	HMDB	Chlorite	68.9738	HMDB0002077	197148
1197	81.96	1	M+2H	2+	HMDB0042048	0.00123376	HMDB0042048	HMDB	Trichloroacetic acid	161.904	HMDB0042048	6421
1213	69.96	1	M+2H	2+	HMDB0004142	0.000204887	HMDB0004142	HMDB	Barium	137.905	HMDB0004142	104810
1214	239.28	1	M+CH3OH+H	1+	CID000847	0.000537184	SPERMINE	BioCyc	spermine	206.247	HMDB01256	446718
1223	199.2	1	2M+H	1+	CID004065	0.00413709	CPD-394	BioCyc	N-methylputrescine	99.0922	HMDB03661	21668242
1232	232.08	1	M+ACN+H	1+	HMDB0240294	0.00155924	HMDB0240294	HMDB	2-O-Methylascorbic acid	190.048	HMDB0240294	0
1234	224.16	1	M+2H	2+	HMDB0030913	0.00223095	HMDB0030913	HMDB	Cepagenin	446.303	HMDB0030913	13939863
1264	244.08	1	M+Na	1+	CID003776	2.04e-05	CPDQT-414	BioCyc	(E)-N-hydroxy-8-(methylsulfanyl)octimidothioate	221.091	0	44237310
1265	120	1	M+ACN+H	1+	HMDB0013860	0.0210654	HMDB0013860	HMDB	Chloroacetaldehyde	77.9872	HMDB0013860	33
1291	323.16	1	M+ACN+H	1+	KG_C10150	0.000142	C10150	KEGG	Harzianopyridone	281.126	-	54697782
1322	105	1	M+2H	2+	HMDB0004628	0.00881215	HMDB0004628	HMDB	Lead	207.977	HMDB0004628	73212
1371	186	1	M+Na	1+	HMDB0006095	0.00177329	HMDB0006095	HMDB	3-Methylsulfinylpropyl isothiocyanate	163.013	HMDB0006095	10455
1394	55.68	1	M+3H	3+	HMDB0032741	0.0147835	HMDB0032741	HMDB	S-2-Propenyl 1-propanesulfinothioate	164.033	HMDB0032741	20209224
1427	653.4	1	2M+H	1+	HMDB0061835	0.00230626	HMDB0061835	HMDB	Heptaethylene glycol	326.194	HMDB0061835	79718
1438	217.08	1	M+ACN+H	1+	HMDB0000812	0.0018936	HMDB0000812	HMDB	N-Acetyl-L-aspartic acid	175.048	HMDB0000812	65065
1486	228.24	1	M+ACN+H	1+	HMDB0011626	0.00781705	HMDB0011626	HMDB	Dodecanol	186.198	HMDB0011626	8193
1501	432.36	1	M+2H	2+	HMDB0043219	0.000378053	HMDB0043219	HMDB	TG(15:0/16:1(9Z)/22:6(4Z,7Z,10Z,13Z,16Z,19Z))	862.705	HMDB0043219	0
1630	98.88	1	M+H	1+	HMDB0001302	0.0326866	HMDB0001302	HMDB	Molybdenum	97.9054	HMDB0001302	185498
1644	207.24	1	2M+H	1+	HMDB0031413	0.00541732	HMDB0031413	HMDB	Diethylenetriamine	103.111	HMDB0031413	8111
1672	193.2	1	M+H	1+	HMDB0061832	0.00492013	HMDB0061832	HMDB	1-Acetyl-2-methylcyclopentene	192.188	HMDB0061832	0
1692	279.24	1	M+2H	2+	HMDB0032126	0.00101186	HMDB0032126	HMDB	zeta-Carotene epoxide	556.464	HMDB0032126	0
1704	217.92	1	M+2H	2+	HMDB0059636	0.0257512	HMDB0059636	HMDB	3-(3,5-Diiodo-4-hydroxyphenyl)lactate	433.851	HMDB0059636	440310
1772	274.32	1	M+H	1+	HMDB0039492	0.0234852	HMDB0039492	HMDB	1,17-Diamino-4,9,13-triazaheptadecane	273.289	HMDB0039492	10265329
1785	191.16	1	2M+H	1+	HMDB0032973	0.00286456	HMDB0032973	HMDB	2,5-Dimethyl-1H-pyrrole	95.0735	HMDB0032973	12265
1814	235.2	1	M+Na	1+	HMDB0030924	0.00323662	HMDB0030924	HMDB	2-Tetradecanone	212.214	HMDB0030924	75364
1889	211.08	1	M+2H	2+	HMDB0013846	0.00108543	HMDB0013846	HMDB	E-3179	420.147	HMDB0013846	170214
1931	520.32	1	M+ACN+H	1+	HMDB0031896	0.0068694	HMDB0031896	HMDB	Erinacine D	478.293	HMDB0031896	9912965
1932	192	1	M+Na	1+	CID003697	0.0029163	CPD-13085	BioCyc	3,5-didehydroshikimate	169.014	0	52940206
2046	213.96	1	M+Na	1+	HMDB0061173	0.00998814	HMDB0061173	HMDB	p-Chlorobenzenesulfonamide	190.981	HMDB0061173	0
2057	493.44	1	2M+H	1+	HMDB0034557	0.00313163	HMDB0034557	HMDB	8,8-Diethoxy-2,6-dimethyl-2-octanol	246.219	HMDB0034557	5463911
2094	165	1	M+Na	1+	HMDB0029719	0.00193187	HMDB0029719	HMDB	Methyl thiophene-2-carboxylate	142.009	HMDB0029719	79340
2106	173.16	1	2M+H	1+	HMDB0006478	0.00319891	HMDB0006478	HMDB	Iso-Valeraldehyde	86.0732	HMDB0006478	11552
2133	121.08	1	M+2H	2+	HMDB0015407	0.00194092	HMDB0015407	HMDB	Pirbuterol	240.147	HMDB0015407	4845
2290	453.36	1	M+H	1+	HMDB0000483	0.00253475	HMDB0000483	HMDB	5b-Cholestane-3a,7a,12a,23S,25-pentol	452.35	HMDB0000483	53477695
2291	407.28	1	M+CH3OH+H	1+	HMDB0030198	0.00053718	HMDB0030198	HMDB	(-)-Folicanthine	374.247	HMDB0030198	604246
2294	521.28	1	2M+H	1+	HMDB0011170	0.000845102	HMDB0011170	HMDB	gamma-Glutamylisoleucine	260.137	HMDB0011170	22885096
2296	341.04	1	2M+H	1+	HMDB0001460	0.00028517	HMDB0001460	HMDB	Diethylthiophosphate	170.017	HMDB0001460	655
2298	357	1	2M+H	1+	HMDB0033206	0.00113901	HMDB0033206	HMDB	Arsenobetaine	177.998	HMDB0033206	47364
2300	345	1	M+Na	1+	HMDB0014589	0.00154492	HMDB0014589	HMDB	Chloramphenicol	322.012	HMDB0014589	5959
2301	163.08	1	M+H	1+	HMDB0037620	0.00127542	HMDB0037620	HMDB	Ethyl 4-(methylthio)butyrate	162.071	HMDB0037620	5463935
2314	141.84	1	M+3H	3+	HMDB0040908	0.0130089	HMDB0040908	HMDB	4-Methylnonacosane	422.485	HMDB0040908	22223831
2432	689.4	1	M+ACN+H	1+	HMDB0029336	0.00208292	HMDB0029336	HMDB	Nummularine A	647.368	HMDB0029336	0
2438	153	1	2M+H	1+	HMDB0031188	0.00192344	HMDB0031188	HMDB	Ethanethioic acid	75.9983	HMDB0031188	10484
2446	228.12	1	M+Na	1+	HMDB0004231	0.000631001	HMDB0004231	HMDB	Pantothenol	205.131	HMDB0004231	4678
2450	195.24	1	M+CH3OH+H	1+	CID001377	0.00949371	CPD-1821	BioCyc	<i>sym</i>-homospermidine	162.197	HMDB31506	25245489
2462	244.2	1	M+ACN+H	1+	CID003703	0.0059768	CPD-11391	BioCyc	alpha-curcumene	202.172	0	92139
2467	609.48	1	2M+H	1+	HMDB0001043	0.00387802	HMDB0001043	HMDB	Arachidonic acid	304.24	HMDB0001043	444899
2468	314.04	1	M+ACN+H	1+	HMDB0128634	0.00711173	HMDB0128634	HMDB	[(7-hydroxy-1-oxo-1H-isochromen-3-yl)methoxy]sulfonic acid	271.999	HMDB0128634	0
2469	244.8	1	2M+H	1+	HMDB0060344	0.0403638	HMDB0060344	HMDB	2-Bromoacetaldehyde	121.937	HMDB0060344	105131
2474	327.24	1	M+ACN+H	1+	HMDB0014790	0.00309729	HMDB0014790	HMDB	Pentazocine	285.209	HMDB0014790	441278
2475	192.96	1	M+Na	1+	CID001147	0.00123661	L-SELENOCYSTEINE	BioCyc	L-selenocysteine	169.972	HMDB03288	25245418
2500	131.04	1	M+2H	2+	HMDB0128951	0.00303389	HMDB0128951	HMDB	6-[(1Z)-2-hydroxy-3-oxobut-1-en-1-yl]-7-methoxy-2H-chromen-2-one	260.068	HMDB0128951	0
2523	325.08	1	M+Na	1+	CID004519	0.000497	INDOLE-3-ACETYL-GLU	BioCyc	indole-3-acetyl-L-glutamate	302.09	0	7097226
2544	353.52	1	M+3H	3+	HMDB0006993	0.0387532	HMDB0006993	HMDB	CDP-DG(18:1(11Z)/22:3(10Z,13Z,16Z))	1057.58	HMDB0006993	53477936
2575	202.2	1	M+2H	2+	CID003951	0.0007244	CPD-710	BioCyc	campestanol	402.386	0	119394
2591	369.48	1	M+3H	3+	HMDB0060216	0.015484	HMDB0060216	HMDB	3-Hydroxydocosanoyl-CoA	1105.43	HMDB0060216	72193818
2593	84.96	1	M+H	1+	HMDB0031548	0.000632398	HMDB0031548	HMDB	Dichloromethane	83.9534	HMDB0031548	6344
2608	191.04	1	M+Na	1+	HMDB0013159	0.00271683	HMDB0013159	HMDB	2,3-Diaminosalicylic acid	168.053	HMDB0013159	53481699
2634	219	1	M+H	1+	HMDB0011725	0.00421539	HMDB0011725	HMDB	5-Sulfosalicylic acid	217.989	HMDB0011725	7322
2685	123	1	M+Na	1+	HMDB0059596	0.00281733	HMDB0059596	HMDB	ETF	100.014	HMDB0059596	6409
2717	321.36	1	2M+H	1+	HMDB0037634	0.0300248	HMDB0037634	HMDB	xi-1-Ethoxy-1-pentyloxyethane	160.146	HMDB0037634	114523
2761	142.2	1	M+H	1+	HMDB0015651	0.0409713	HMDB0015651	HMDB	Isometheptene	141.152	HMDB0015651	22297
2776	332.04	1	M+CH3OH+H	1+	CID001396	0.000703243	AMINO-HYDROXYMETHYL-METHYLPYRIMIDINE-PP	BioCyc	4-amino-2-methyl-5-diphosphomethylpyrimidine	299.007	0	25245586
2777	467.37	1	M+CH3OH+H	1+	HMDB0003533	0.00310386	HMDB0003533	HMDB	3a,7a,12a-Trihydroxy-5b-cholestan-26-al	434.34	HMDB0003533	439479
2809	222.96	1	M+Na	1+	HMDB0031292	0.0164369	HMDB0031292	HMDB	Octafluorocyclobutane	199.987	HMDB0031292	8263
2815	131.16	1	M+H	1+	HMDB0062730	0.00572911	HMDB0062730	HMDB	N(1)-isopropyl-2-methylpropan-1,2-diamine	130.147	HMDB0062730	79532
2892	408.84	1	M+2H	2+	HMDB0009742	0.0113503	HMDB0009742	HMDB	PE(24:0/P-18:0)	815.677	HMDB0009742	53480014
2924	339.36	1	M+ACN+H	1+	HMDB0031810	0.0229975	HMDB0031810	HMDB	Tridemorph	297.303	HMDB0031810	32518
2926	214.92	1	2M+H	1+	HMDB0062504	0.029111	HMDB0062504	HMDB	nitrosoperoxycarbonate	106.985	HMDB0062504	53356689
2928	355.2	1	M+ACN+H	1+	KG_C09423	0.0016044	C09423	KEGG	Erysotrine	313.168	-	442219
2960	310.2	1	M+Na	1+	HMDB0000791	0.00113578	HMDB0000791	HMDB	L-Octanoylcarnitine	287.21	HMDB0000791	11953814
2989	415.44	1	M+CH3OH+H	1+	HMDB0032642	0.0109529	HMDB0032642	HMDB	5-Methyl-5-pentacosanol	382.417	HMDB0032642	0
3013	209.04	1	M+Na	1+	HMDB0041026	0.00204813	HMDB0041026	HMDB	Erinapyrone C	186.053	HMDB0041026	0
3027	114.12	1	M+2H	2+	HMDB0031078	0.00421218	HMDB0031078	HMDB	Pentadecanal	226.23	HMDB0031078	17697
3037	409.44	1	M+H	1+	HMDB0029690	0.000390014	HMDB0029690	HMDB	Octacosanal	408.433	HMDB0029690	3084376
3119	411.3	1	2M+H	1+	HMDB0015072	0.000308335	HMDB0015072	HMDB	Diethylpropion	205.147	HMDB0015072	7029
3161	397.32	1	M+2H	2+	HMDB0048322	0.00132782	HMDB0048322	HMDB	TG(14:1(9Z)/20:5(5Z,8Z,11Z,14Z,17Z)/14:1(9Z))	792.627	HMDB0048322	0
3178	243.24	1	M+H	1+	HMDB0041588	0.00814929	HMDB0041588	HMDB	2,6,10-Trimethyldodecanoic acid	242.225	HMDB0041588	15765185
3217	205.08	1	M+2H	2+	HMDB0005018	0.000251973	HMDB0005018	HMDB	Amlodipine	408.145	HMDB0005018	2162
3259	771.6	1	M+ACN+H	1+	HMDB0007963	0.00108783	HMDB0007963	HMDB	PC(15:0/P-18:1(11Z))	729.567	HMDB0007963	53478665
3260	607.44	1	M+ACN+H	1+	HMDB0011497	0.00456039	HMDB0011497	HMDB	LysoPE(0:0/24:0)	565.411	HMDB0011497	53480946
3265	365.28	1	M+Na	1+	HMDB0094683	0.00462633	HMDB0094683	HMDB	Trimethylsilyl heptadecanoic acid	342.295	HMDB0094683	0
3269	719.52	1	M+CH3OH+H	1+	HMDB0115508	0.00212574	HMDB0115508	HMDB	PA(15:0/20:2(11Z,14Z))	686.489	HMDB0115508	0
3277	69.72	1	M+3H	3+	HMDB0041445	0.00373755	HMDB0041445	HMDB	Agrocybenine	206.142	HMDB0041445	23278458
3278	107.04	1	M+3H	3+	HMDB0014620	0.00242768	HMDB0014620	HMDB	Chlorpromazine	318.096	HMDB0014620	2726
3288	237.12	1	M+Na	1+	HMDB0003581	0.000965352	HMDB0003581	HMDB	Dethiobiotin	214.132	HMDB0003581	445027
3289	241.92	1	M+ACN+H	1+	HMDB0031252	0.0472476	HMDB0031252	HMDB	3-Iodopropanoic acid	199.933	HMDB0031252	8856
3315	577.32	1	2M+H	1+	HMDB0028704	0.00176249	HMDB0028704	HMDB	Arginyl-Asparagine	288.155	HMDB0028704	9900579
3325	661.44	1	2M+H	1+	KG_C20218	0.0031316	C20218	KEGG	Cannabielsoin	330.219	-	162113
3326	198.96	1	M+H	1+	HMDB0040457	0.0177179	HMDB0040457	HMDB	3-Bromosulfolane	197.935	HMDB0040457	95637
3327	663.36	1	2M+H	1+	HMDB0039766	0.00200359	HMDB0039766	HMDB	Pandamarilactone 31	331.178	HMDB0039766	0
3333	615.6	1	M+CH3OH+H	1+	HMDB0011146	0.00777574	HMDB0011146	HMDB	DG(16:0e/18:0/0:0)	582.559	HMDB0011146	18603089
3334	332.28	1	M+CH3OH+H	1+	HMDB0013300	0.000465873	HMDB0013300	HMDB	Pentadecanoylglycine	299.246	HMDB0013300	53481663
3340	258.72	1	M+3H	3+	HMDB0134936	0.0243942	HMDB0134936	HMDB	[2-({4,5-dihydroxy-2-[4-(7-hydroxy-4-oxo-3,4-dihydro-2H-1-benzopyran-2-yl)phenoxy]-6-(hydroxymethyl)oxan-3-yl}oxy)-4-hydroxy-4-[(1H-indole-3-carbonyloxy)methyl]oxolan-3-yl]oxidanesulfonic acid	773.163	HMDB0134936	0
3341	261.24	1	M+CH3OH+H	1+	KG_C06424	0.0024289	C06424	KEGG	Tetradecanoic acid	228.209	-	11005
3349	158.16	1	M+CH3OH+H	1+	CID004170	0.0060652	CPD-9424	BioCyc	gamma-coniceine	125.12	0	25203721
3350	445.2	1	M+Na	1+	HMDB0035066	0.00147013	HMDB0035066	HMDB	2',4,4'-Trihydroxy-6'-methoxy-3',5'-diprenylchalcone	422.209	HMDB0035066	23250008
3385	321.24	1	M+Na	1+	KG_C08365	2.27e-05	C08365	KEGG	Ricinoleic acid	298.251	-	643684
3389	674.64	1	M+Na	1+	HMDB0011768	0.00214899	HMDB0011768	HMDB	Cer(d18:0/24:0)	651.653	HMDB0011768	5283577
3392	494.52	1	M+ACN+H	1+	HMDB0029995	0.00955067	HMDB0029995	HMDB	15-Hentriacontanol	452.496	HMDB0029995	71356240
3394	140.04	1	M+2H	2+	HMDB0033626	0.00165255	HMDB0033626	HMDB	D-Erythroascorbic acid 1'-a-D-xylopyranoside	278.064	HMDB0033626	0
3414	352.8	1	M+2H	2+	HMDB0010169	0.0100238	HMDB0010169	HMDB	SM(d18:1/16:0)	703.575	HMDB0010169	5283590
3434	411.24	1	M+H	1+	KG_C08772	0.0022608	C08772	KEGG	Nigakihemiacetal A	410.23	-	441803
3436	365.16	1	M+Na	1+	CID003436	0.0002524	CPD-15798	BioCyc	(S)-tetrahydropapaverine	342.171	0	6921819
3437	443.16	1	2M+H	1+	HMDB0062182	0.00418471	HMDB0062182	HMDB	N-lactoyl-Methionine	221.072	HMDB0062182	0
3452	183	1	M+H	1+	HMDB0032124	0.00334699	HMDB0032124	HMDB	(Z)-Methyl 3-(methylsulfinyl)-1-propenyl disulfide	181.989	HMDB0032124	10214435
3454	197.16	1	M+2H	2+	HMDB0030898	0.0024605	HMDB0030898	HMDB	(22E, 24x)-Ergosta-4,6,8,22-tetraen-3-one	392.308	HMDB0030898	0
3471	467.16	1	2M+H	1+	CID004831	0.00502005	CPD-6801	BioCyc	aloesone	233.081	0	5317700
3473	341.16	1	M+H	1+	HMDB0036157	0.000524578	HMDB0036157	HMDB	15-Deacetylneosolaniol	340.152	HMDB0036157	10337297
3480	411.48	1	M+H	1+	HMDB0034380	0.0239685	HMDB0034380	HMDB	1-Octacosanol	410.449	HMDB0034380	68406
3481	661.56	1	2M+H	1+	HMDB0011533	0.000648904	HMDB0011533	HMDB	MG(0:0/16:0/0:0)	330.277	HMDB0011533	123409
3483	407.4	1	M+H	1+	HMDB0035950	0.0116371	HMDB0035950	HMDB	Nervonoylacetone	406.381	HMDB0035950	15463584
3487	215.04	1	M+H	1+	HMDB0135284	0.00273732	HMDB0135284	HMDB	{[(2E)-3-phenylprop-2-en-1-yl]oxy}sulfonic acid	214.03	HMDB0135284	0
3490	239.16	1	M+ACN+H	1+	HMDB0062766	0.00147942	HMDB0062766	HMDB	4-ethylamino-6-isopropylamino-1,3,5-triazin-2-ol	197.128	HMDB0062766	16553
3492	311.16	1	M+CH3OH+H	1+	HMDB0011112	0.000142374	HMDB0011112	HMDB	N1-(alpha-D-ribosyl)-5,6-dimethyl-benzimidazole	278.127	HMDB0011112	440780
3503	485.28	1	M+CH3OH+H	1+	HMDB0015213	0.000131522	HMDB0015213	HMDB	Diphenoxylate	452.246	HMDB0015213	13505
3507	308.64	1	M+2H	2+	HMDB0015490	0.030824	HMDB0015490	HMDB	Paromomycin	615.296	HMDB0015490	165580
3509	337.08	1	M+CH3OH+H	1+	HMDB0001570	0.000460308	HMDB0001570	HMDB	Thymidine 3',5'-cyclic monophosphate	304.046	HMDB0001570	53477735
3515	208.92	1	M+Na	1+	HMDB0062395	0.0008618	HMDB0062395	HMDB	4-Bromo-3,5-cyclohexadiene-1,2-dione	185.932	HMDB0062395	11954065
3532	370.2	1	M+ACN+H	1+	KG_C08588	0.0012751	C08588	KEGG	Crocetin	328.167	-	5281232
3546	203.16	1	M+ACN+H	1+	HMDB0006078	0.0028221	HMDB0006078	HMDB	Putreanine	161.129	HMDB0006078	53477800
3563	109.08	1	M+2H	2+	HMDB0029140	0.00194092	HMDB0029140	HMDB	Valyl-Valine	216.147	HMDB0029140	409682
3564	207	1	M+Na	1+	CID001207	0.00289253	DIHYDROXY-BUTANONE-P	BioCyc	1-deoxy-L-glycero-tetrulose 4-phosphate	184.014	0	21983291
3572	117	1	M+Na	1+	HMDB0004983	0.00193187	HMDB0004983	HMDB	Dimethyl sulfone	94.0089	HMDB0004983	6213
3594	495.48	1	M+CH3OH+H	1+	HMDB0035953	0.0028409	HMDB0035953	HMDB	(Z)-22-Hentriacontene-2,4-dione	462.444	HMDB0035953	15463586
3613	421.2	1	M+3H	3+	HMDB0036481	0.00069624	HMDB0036481	HMDB	Assamsaponin G	1260.58	HMDB0036481	0
3620	224.04	1	M+2H	2+	HMDB0135728	0.00171873	HMDB0135728	HMDB	(3-{8,8-dimethyl-2-oxo-2H,8H-pyrano[2,3-f]chromen-3-yl}-2-hydroxy-6-methoxyphenyl)oxidanesulfonic acid	446.067	HMDB0135728	0
3650	213	1	M+Na	1+	HMDB0003974	0.000570546	HMDB0003974	HMDB	Oxalosuccinic acid	190.011	HMDB0003974	972
3675	336.48	1	M+3H	3+	HMDB0002865	0.018252	HMDB0002865	HMDB	Oxytocin	1006.44	HMDB0002865	53477758
3678	265.32	1	2M+H	1+	CID001199	0.0188691	AGMATHINE	BioCyc	agmatine	132.137	HMDB01432	5257176
3702	301.08	1	M+ACN+H	1+	HMDB0001109	0.000460659	HMDB0001109	HMDB	Glucosamine-1P	259.046	HMDB0001109	9965052
3709	297.12	1	2M+H	1+	HMDB0031717	0.000559232	HMDB0031717	HMDB	3-(Methylthio)propyl acetate	148.056	HMDB0031717	85519
3714	184.92	1	M+CH3OH+H	1+	HMDB0031330	0.0110984	HMDB0031330	HMDB	Carbon tetrachloride	151.875	HMDB0031330	5943
3744	354.96	1	M+H	1+	HMDB0014381	0.00513756	HMDB0014381	HMDB	Pipobroman	353.958	HMDB0014381	4842
3755	106.08	1	M+3H	3+	HMDB0094676	0.00237097	HMDB0094676	HMDB	Val-Val-Val	315.216	HMDB0094676	0
3757	437.16	1	M+H	1+	HMDB0034143	0.000524578	HMDB0034143	HMDB	Albanin B	436.152	HMDB0034143	0
3759	463.2	1	M+ACN+H	1+	HMDB0015164	0.00241834	HMDB0015164	HMDB	Topotecan	421.164	HMDB0015164	60700
3767	217.2	1	2M+H	1+	HMDB0061897	0.00246007	HMDB0061897	HMDB	(Z)-1,3-Octadiene	108.094	HMDB0061897	6432393
3769	116.04	1	M+3H	3+	CID004399	0.0007468	CPD-15476	BioCyc	8-hydroxy-salvigenin	345.097	0	3083783
3774	117.96	1	M+CH3OH+H	1+	HMDB0001327	0.0147208	HMDB0001327	HMDB	Rubidium	84.9118	HMDB0001327	105153
3782	59.04	1	M+2H	2+	HMDB0032411	0.000521234	HMDB0032411	HMDB	2-Methyl-1-methylthio-2-butene	116.066	HMDB0032411	5362832
3798	147.12	1	M+H	1+	HMDB0031660	0.000202166	HMDB0031660	HMDB	Dibutyl sulfide	146.113	HMDB0031660	11002
3799	435.12	1	M+CH3OH+H	1+	CID000554	0.000318552	R-4-PHOSPHOPANTOTHENOYL-L-CYSTEINE	BioCyc	R-4'-phosphopantothenoyl-L-cysteine	402.086	HMDB01117	25245609
3823	100.92	1	2M+H	1+	CID004721	0.0359667	CPD-845	BioCyc	methyl chloride	49.9923	0	6327
3850	599.46	1	2M+H	1+	HMDB0032996	0.00145844	HMDB0032996	HMDB	2-Undecyl-4(1H)-quinolinone	299.225	HMDB0032996	10063343
3855	168.12	1	M+CH3OH+H	1+	CID000111	0.00953887	L-CANALINE	BioCyc	L-canaline	135.077	HMDB12251	25246035
3877	196.92	1	2M+H	1+	HMDB0001448	0.0110181	HMDB0001448	HMDB	Sulfate	97.9674	HMDB0001448	1118
3880	192.12	1	M+2H	2+	HMDB0240273	0.00233613	HMDB0240273	HMDB	Pyrvinium	382.228	HMDB0240273	0
3890	409.32	1	M+Na	1+	KG_C10797	0.0010753	C10797	KEGG	Cyclobuxine D	386.33	-	260437
3899	295.08	1	M+CH3OH+H	1+	HMDB0013924	0.000774782	HMDB0013924	HMDB	Thienodihydropyridinium	262.046	HMDB0013924	71314787
3912	112.56	1	M+2H	2+	CID003737	0.0084092	CPD-11506	BioCyc	tetraketide pyrone	223.097	0	44237388
3915	259.08	1	M+Na	1+	HMDB0015037	0.00017167	HMDB0015037	HMDB	Didanosine	236.091	HMDB0015037	50599
3917	340.92	1	M+Na	1+	HMDB0032856	0.00228637	HMDB0032856	HMDB	3,3',4,4'-Tetrachloroazobenzene	317.929	HMDB0032856	0
3937	188.04	1	M+Na	1+	CID004562	0.0043938	MELILOTATE	BioCyc	melilotate	165.055	HMDB33752	6930705
3961	348.96	1	2M+H	1+	HMDB0060455	0.00437146	HMDB0060455	HMDB	cis-2-Chloro-4-carboxymethylenebut-2-en-1,4-olide	173.972	HMDB0060455	190225
3963	189.12	1	M+2H	2+	HMDB0002294	0.000464066	HMDB0002294	HMDB	Resolvin D2	376.225	HMDB0002294	16061136
3964	349.08	1	2M+H	1+	CID004880	0.0046612	HYDROXYNAPHTHOQUINONE	BioCyc	juglone	174.032	HMDB30773	3806
3990	111.12	1	M+H	1+	HMDB0040966	0.00317625	HMDB0040966	HMDB	1,3-Octadiene	110.11	HMDB0040966	517653
3998	236.88	1	2M+H	1+	HMDB0029596	0.0219813	HMDB0029596	HMDB	Chloroform	117.914	HMDB0029596	6212
4003	319.08	1	M+Na	1+	HMDB0060759	0.00017167	HMDB0060759	HMDB	4-Carboxynevirapine	296.091	HMDB0060759	10709035
4025	90.12	1	M+H	1+	HMDB0032231	0.0286628	HMDB0032231	HMDB	Dimethylethanolamine	89.0841	HMDB0032231	7902
4027	327.12	1	M+Na	1+	KG_C09293	0.0002966	C09293	KEGG	Angustibalin	304.131	-	442142
4033	370.08	1	M+CH3OH+H	1+	HMDB0001919	0.00156277	HMDB0001919	HMDB	Famotidine	337.045	HMDB0001919	3325
4035	318.96	1	M+Na	1+	HMDB0031780	0.000645262	HMDB0031780	HMDB	Dithianon	295.971	HMDB0031780	18771
4039	416.88	1	2M+H	1+	HMDB0060364	0.00335048	HMDB0060364	HMDB	2,5-Dichloro-carboxymethylenebut-2-en-4-olide	207.933	HMDB0060364	0
4087	223.92	1	M+Na	1+	HMDB0000731	0.0457835	HMDB0000731	HMDB	Cysteine-S-sulfate	200.977	HMDB0000731	115015
4105	409.08	1	2M+H	1+	HMDB0032026	0.000621722	HMDB0032026	HMDB	Sinalexin	204.036	HMDB0032026	85760249
4106	171.12	1	M+H	1+	HMDB0032251	0.000202166	HMDB0032251	HMDB	(+/-)-2,8-Epithio-cis-p-menthane	170.113	HMDB0032251	109332
4186	531.96	1	M+CH3OH+H	1+	HMDB0061740	0.0269455	HMDB0061740	HMDB	Perfluorooctane sulfonamide	498.953	HMDB0061740	0
4232	275.88	1	M+ACN+H	1+	HMDB0039432	0.0331924	HMDB0039432	HMDB	1,2,4,5,7,8-Hexathionane	233.879	HMDB0039432	580002
4250	312.24	1	M+H	1+	HMDB0014948	0.00779965	HMDB0014948	HMDB	Biperiden	311.225	HMDB0014948	2381
4254	316.2	1	M+Na	1+	CID003540	0.0008756	CPD-8679	BioCyc	colneleate	293.212	0	25245832
4270	309.12	1	M+H	1+	CID004127	0.0006932	CPDQT-426	BioCyc	ascorbigen	308.113	HMDB29839	358022
4305	467.4	1	M+2H	2+	HMDB0005471	0.00214473	HMDB0005471	HMDB	TG(18:2(9Z,12Z)/20:1(11Z)/20:4(5Z,8Z,11Z,14Z))	932.783	HMDB0005471	9545051
4332	370.38	1	M+ACN+H	1+	HMDB0031288	0.0120512	HMDB0031288	HMDB	1,21-Heneicosanediol	328.334	HMDB0031288	22052859
4374	383.76	1	M+2H	2+	HMDB0007951	0.0253873	HMDB0007951	HMDB	PC(15:0/20:5(5Z,8Z,11Z,14Z,17Z))	765.531	HMDB0007951	52922332
4382	663.48	1	2M+H	1+	HMDB0061636	0.000479079	HMDB0061636	HMDB	3-hydroxydecanoyl carnitine	331.236	HMDB0061636	0
4384	250.2	1	M+3H	3+	HMDB0008991	0.000357098	HMDB0008991	HMDB	PE(18:0/18:0)	747.578	HMDB0008991	447078
4445	406.2	1	M+H	1+	HMDB0041907	0.00275059	HMDB0041907	HMDB	Imidapril	405.19	HMDB0041907	5464343
4452	124.92	1	M+2H	2+	HMDB0040187	0.00152668	HMDB0040187	HMDB	1,1-Dibromo-1-chloro-2-propanone	247.824	HMDB0040187	5323807
4456	288.36	1	M+H	1+	HMDB0039491	0.0478132	HMDB0039491	HMDB	1,18-Diamino-5,9,14-triazaoctadecane	287.305	HMDB0039491	9994246
4470	209.16	1	M+CH3OH+H	1+	CID000662	0.000811079	ARG	BioCyc	L-arginine	176.127	HMDB00517	1549073
4497	641.52	1	M+H	1+	HMDB0056035	0.00606821	HMDB0056035	HMDB	DG(16:0/0:0/22:6n3)	640.507	HMDB0056035	0
4508	235.08	1	M+Na	1+	HMDB0028843	0.00015647	HMDB0028843	HMDB	Glycyl-Histidine	212.091	HMDB0028843	417360
4509	71.52	1	M+2H	2+	HMDB0037168	0.000606739	HMDB0037168	HMDB	2-Propanoylthiazole	141.025	HMDB0037168	65288
4543	406.44	1	M+ACN+H	1+	HMDB0040527	0.000722264	HMDB0040527	HMDB	1-Hexacosene	364.407	HMDB0040527	29303
4544	325.32	1	M+ACN+H	1+	HMDB0034146	0.00133051	HMDB0034146	HMDB	Octadecanamide	283.288	HMDB0034146	31292
4616	411.12	1	M+ACN+H	1+	HMDB0060882	0.00132026	HMDB0060882	HMDB	6-Hydroxy-R-acenocoumarol	369.085	HMDB0060882	0
4617	481.44	1	M+ACN+H	1+	HMDB0013297	0.00363483	HMDB0013297	HMDB	Pentacosanoylglycine	439.403	HMDB0013297	53481662
4618	483.24	1	2M+H	1+	HMDB0000027	0.00113227	HMDB0000027	HMDB	Tetrahydrobiopterin	241.117	HMDB0000027	1125
4639	107.16	1	M+CH3OH+H	1+	HMDB0000002	0.0421164	HMDB0000002	HMDB	1,3-Diaminopropane	74.0844	HMDB0000002	428
4669	495.36	1	M+3H	3+	HMDB0056503	0.00765077	HMDB0056503	HMDB	CL(16:0/18:0/18:0/22:5(4Z,7Z,10Z,13Z,16Z))	1483.05	HMDB0056503	0
4673	309.24	1	M+Na	1+	HMDB0031042	2.2754e-05	HMDB0031042	HMDB	Avocadene	286.251	HMDB0031042	158573
4699	241.08	1	M+Na	1+	HMDB0006248	0.000512232	HMDB0006248	HMDB	gamma-Glutamylalanine	218.09	HMDB0006248	440103
4731	467.28	1	2M+H	1+	HMDB0028960	0.00119471	HMDB0028960	HMDB	Lysyl-Serine	233.138	HMDB0028960	11183890
4737	343.44	1	M+3H	3+	HMDB0006290	0.0310447	HMDB0006290	HMDB	Alpha-Linolenoyl-CoA	1027.33	HMDB0006290	53477815
4782	285.84	1	M+3H	3+	HMDB0033641	0.0046108	HMDB0033641	HMDB	(3b,21b)-12-Oleanene-3,21,28-triol 28-[arabinosyl-(1-&gt;3)-arabinosyl-(1-&gt;3)-arabinoside]	854.503	HMDB0033641	0
4789	143.88	1	M+Na	1+	HMDB0004118	0.0130311	HMDB0004118	HMDB	Antimony	120.904	HMDB0004118	104894
4793	483	1	M+H	1+	HMDB0001342	0.0034612	HMDB0001342	HMDB	Thymidine 5'-triphosphate	481.989	HMDB0001342	64968
4871	96.84	1	2M+H	1+	HMDB0001966	0.0315869	HMDB0001966	HMDB	Titanium	47.9479	HMDB0001966	114942
4905	536.4	1	M+ACN+H	1+	HMDB0030423	0.00546207	HMDB0030423	HMDB	28-Homobrassinolide	494.361	HMDB0030423	4285635
4906	643.56	1	M+CH3OH+H	1+	HMDB0071115	0.00926863	HMDB0071115	HMDB	TG(10:0/i-12:0/i-12:0)	610.517	HMDB0071115	0
4926	247.08	1	M+Na	1+	HMDB0004328	0.00015647	HMDB0004328	HMDB	Temurin	224.091	HMDB0004328	75324
5006	425.16	1	M+Na	1+	CID004805	0.0029325	CPD-17594	BioCyc	O4,O5--dimethylthujaplicatin	402.168	0	641789
5042	593.28	1	2M+H	1+	HMDB0015038	0.00165731	HMDB0015038	HMDB	Methdilazine	296.135	HMDB0015038	14677
5044	357.36	1	M+H	1+	HMDB0041070	0.0127214	HMDB0041070	HMDB	erythro-6,8-Tricosanediol	356.365	HMDB0041070	73074749
5046	689.34	1	M+CH3OH+H	1+	HMDB0034433	0.000794252	HMDB0034433	HMDB	Riboflavine 2',3',4',5'-tetrabutanoate	656.306	HMDB0034433	5065
5222	437.4	1	M+CH3OH+H	1+	PE_691	0.0010741	691	PhenolExplorer	5-Heneicosylresorcinol	404.365	-	0
5373	533.4	1	2M+H	1+	CID003764	0.0081795	CPD-8838	BioCyc	juvenile hormone III	266.188	0	5281523
5375	318	1	M+Na	1+	HMDB0014724	0.00590202	HMDB0014724	HMDB	Diclofenac	295.017	HMDB0014724	3033
5383	401.28	1	M+ACN+H	1+	KG_C08656	0.0001319	C08656	KEGG	Ajaconine	359.246	-	441706
5405	275.16	1	M+ACN+H	1+	HMDB0013125	0.000142023	HMDB0013125	HMDB	Hydroxypropionylcarnitine	233.126	HMDB0013125	53481699
5452	189.24	1	M+CH3OH+H	1+	HMDB0031445	0.0187157	HMDB0031445	HMDB	Undecane	156.188	HMDB0031445	14257
5483	673.56	1	2M+H	1+	HMDB0112067	0.00991578	HMDB0112067	HMDB	3,4-Dimethyl-5-pentyl-2-furandecanoic acid	336.266	HMDB0112067	0
5684	218.04	1	M+Na	1+	CID003266	0.0002976	L-IDONATE	BioCyc	L-idonate	195.05	0	5459956
5709	124.08	1	M+2H	2+	HMDB0000413	0.00127221	HMDB0000413	HMDB	3-Hydroxydodecanedioic acid	246.147	HMDB0000413	16663321
5710	281.28	1	M+H	1+	HMDB0034496	0.00389297	HMDB0034496	HMDB	6,10,14-Trimethyl-2-methylenepentadecanal	280.277	HMDB0034496	23286475
5787	261.84	1	M+3H	3+	HMDB0035011	0.0165186	HMDB0035011	HMDB	Momordicoside D	782.482	HMDB0035011	0
5797	166.2	1	M+ACN+H	1+	HMDB0031415	0.0409734	HMDB0031415	HMDB	2,6-Dimethyl-2,4-heptadiene	124.125	HMDB0031415	56999211
5820	207.12	1	M+2H	2+	HMDB0030157	0.000464066	HMDB0030157	HMDB	Austalide K	412.225	HMDB0030157	13942822
5859	189	1	M+Na	1+	CID003454	0.0027144	CPD-13719	BioCyc	dimethylselenopropanoate-amine	166.013	0	90658890
5884	371.16	1	M+ACN+H	1+	KG_C10722	0.000142	C10722	KEGG	Melicopicine	329.126	-	101253
5887	283.08	1	M+Na	1+	HMDB0032924	0.00116573	HMDB0032924	HMDB	3-Furanmethanol glucoside	260.09	HMDB0032924	78302646
5913	227.28	1	M+H	1+	HMDB0030284	0.00667171	HMDB0030284	HMDB	6-Propyltridecane	226.266	HMDB0030284	521567
5916	137.04	1	M+Na	1+	HMDB0036491	0.00045429	HMDB0036491	HMDB	Di-2-propenyl sulfide	114.05	HMDB0036491	11617
5922	523.44	1	2M+H	1+	KG_C10139	0.0070987	C10139	KEGG	Cryptophorine	261.209	-	5281684
5938	204.96	1	M+Na	1+	HMDB0014706	3.864e-05	HMDB0014706	HMDB	Succimer	181.971	HMDB0014706	9354
5941	360	1	M+3H	3+	HMDB0046423	0.00708016	HMDB0046423	HMDB	TG(22:0/24:0/22:5(4Z,7Z,10Z,13Z,16Z))	1076.97	HMDB0046423	0
5951	206.88	1	M+H	1+	HMDB0035871	0.0246547	HMDB0035871	HMDB	Hexathiepane	205.848	HMDB0035871	87012
5954	236.76	1	M+3H	3+	HMDB0006537	0.00974799	HMDB0006537	HMDB	(a-D-mannosyl)2-b-D-mannosyl-N-acetylglucosamine	707.248	HMDB0006537	53477854
5973	204.12	1	M+H	1+	HMDB0094663	0.000306986	HMDB0094663	HMDB	1H-Indole, 3-methyl-1- (trimethylsilyl)-	203.113	HMDB0094663	0
5978	353.04	1	M+ACN+H	1+	HMDB0013974	0.00541314	HMDB0013974	HMDB	4'-Hydroxydiclofenac	311.012	HMDB0013974	116545
5979	225.12	1	M+Na	1+	HMDB0094713	0.000965348	HMDB0094713	HMDB	N-Acetylisoputreanine	202.132	HMDB0094713	0
6016	521.4	1	M+H	1+	HMDB0041203	0.00110287	HMDB0041203	HMDB	Ginsenoyne A linoleate	520.392	HMDB0041203	0
6019	496.44	1	M+2H	2+	HMDB0044023	0.00391141	HMDB0044023	HMDB	TG(16:0/24:0/22:6(4Z,7Z,10Z,13Z,16Z,19Z))	990.862	HMDB0044023	0
6042	168.96	1	M+H	1+	HMDB0030877	0.00153793	HMDB0030877	HMDB	Methyl (2-propenylthio) selenide	167.951	HMDB0030877	14933479
6094	371.64	1	M+2H	2+	HMDB0033689	0.0412731	HMDB0033689	HMDB	Pelargonidin 3-(2glu glucosylrutinoside)	741.224	HMDB0033689	0
6095	74.88	1	M+H	1+	HMDB0002501	0.048457	HMDB0002501	HMDB	Germanium	73.9212	HMDB0002501	73608878
6136	282	1	M+Na	1+	CID003546	0.0134809	CPD-6886	BioCyc	1,3,5,6-tetrahydroxyxanthone	259.024	0	25201156
6140	165.12	1	M+2H	2+	HMDB0035919	0.000464066	HMDB0035919	HMDB	Corchorifatty acid F	328.225	HMDB0035919	44559173
6150	840.72	1	M+H	1+	HMDB0004977	0.00872439	HMDB0004977	HMDB	Glucosylceramide (d18:1/26:0)	839.721	HMDB0004977	20057359
6152	363.72	1	M+2H	2+	HMDB0112309	0.00133386	HMDB0112309	HMDB	PS(14:1(9Z)/18:4(6Z,9Z,12Z,15Z))	725.427	HMDB0112309	0
6153	227.16	1	M+ACN+H	1+	HMDB0032201	0.0023604	HMDB0032201	HMDB	cis- and trans-5-Ethyl-4-methyl-2-(2-butyl)-thiazoline	185.124	HMDB0032201	0
6154	96	1	M+2H	2+	HMDB0059724	0.00814599	HMDB0059724	HMDB	Pyrocatechol sulfate	189.994	HMDB0059724	3083879

## Sheet: Sheet4
Supplementary Table S4: The metabolites identified from ethanolic extract of H.alternata at MS1 level using XCMS analyais
Rex et.al.Role of Hemigraphis alternata in Wound Healing: Metabolomic Profiling and Molecular Insights into Mechanisms
Query mass	compound ID	Compound name	kegg ID	Formula	Monoisotopic mass	Adduct	Adduct type	Adduct m/z	Delta(ppm)
117	HMDB0173815	3-methanesulfinylpropanoic acid	n/a	C4H8O3S	136.019	M-H20-H	-	117.001	9
325.32	HMDB0031319	2,3,7,11,15-Pentamethylhexadecanoic acid	n/a	C21H42O2	326.318	M-H	-	325.311	27
116.04	HMDB0181210	2-({2-[(carboxyimino)(hydroxy)methyl]-5-methylphenyl}methanimidamido)-3-hydroxy-2,3-dimethylbutanoic acid	n/a	C16H21N3O6	351.143	M-3H	-	116.04	3
116.94	HMDB0030878	Methyl 2-propenyl selenide	n/a	C4H8Se	135.979	M-H20-H	-	116.961	177
198	HMDB0032846	5-Chloro-6-methoxy-2(3H)-benzoxazolone	n/a	C8H6ClNO3	199.004	M-H	-	197.996	18
116.1	HMDB0039213	Tetradecanoic acid Li salt	n/a	C14H27LiO2	234.217	M-2H	-	116.101	11
325.2	HMDB0186480	{[(10E,12E,14E,16E,18E,20E,22E,24E,26E)-6-hydroxy-2,6,10,14,19,23,27,31-octamethyldotriaconta-2,10,12,14,16,18,20,22,24,26,30-undecaen-7-yl]oxy}sulfonic acid	n/a	C40H60O5S	652.416	M-2H	-	325.201	2
116.88	HMDB0004118	Antimony	n/a	Sb	120.904	M-H	-	116.875	45
311.28	HMDB0093954	DG(i-18:0/0:0/i-18:0)	n/a	C39H76O5	624.569	M-2H	-	311.277	8
195.96	HMDB0181350	3-(dichloromethyl)-3,5-dihydroxy-3,4-dihydro-2H-pyrrol-2-one	n/a	C5H5Cl2NO3	196.965	M-H	-	195.957	13
116.16	HMDB0041082	(5Z,8Z)-1,5,8-Heptadecatriene	n/a	C17H30	234.235	M-2H	-	116.11	430
266.16	HMDB0165399	{2,6,11,15-tetramethyl-5-oxo-14-[(5Z)-5-(propan-2-yl)hept-5-en-2-yl]tetracyclo[8.7.0.0Â²,â·.0Â¹Â¹,Â¹âµ]heptadec-1(10)-en-9-yl}oxidanesulfonic acid	n/a	C31H50O5S	534.338	M-2H	-	266.162	6
115.92	HMDB0039648	1,2,3,5,6,8-Hexathionane	n/a	C3H6S6	233.879	M-2H	-	115.932	107
311.16	HMDB0139667	N-(4-amino-3-hydroxybutyl)-3-(4-hydroxy-3,5-dimethoxyphenyl)propanimidic acid	n/a	C15H24N2O5	312.169	M-H	-	311.161	4
325.44	HMDB0172587	4-({[({[5-(6-amino-9H-purin-9-yl)-3,4-dihydroxyoxolan-2-yl]methoxy}(hydroxy)phosphoryl)oxy](hydroxy)phosphoryl}oxy)-2-hydroxy-N-[2-({2-[(11E)-icos-11-enoylsulfanyl]ethyl}-C-hydroxycarbonimidoyl)ethyl]-3,3-dimethylbutanimidic acid	n/a	C41H71N7O14P2S	979.425	M-3H	-	325.468	86
311.4	HMDB0003938	(S)-Hydroxydecanoyl-CoA	C05264	C31H54N7O18P3S	937.246	M-3H	-	311.408	26
195.84	HMDB0032475	Polyoxyethylene dioleate	n/a	C38H70O4	590.527	M-3H	-	195.835	25
221.16	HMDB0034102	N-Nitrosotomatidine	n/a	C27H44N2O3	444.335	M-2H	-	221.16	1
196.08	HMDB0037298	1,3,8-Trihydroxy-4-methyl-2,7-diprenylxanthone	n/a	C24H26O5	394.178	M-2H	-	196.082	9
208.08	HMDB0014537	Nimodipine	C07267	C21H26N2O7	418.174	M-2H	-	208.08	1
221.28	HMDB0062023	2,6,10-Trimethyltetradecane	n/a	C17H36	240.282	M-H20-H	-	221.263	75
175.08	HMDB0038920	(S)-3-Mercaptohexyl acetate	n/a	C8H16O2S	176.087	M-H	-	175.08	1
208.2	HMDB0160001	(1S,2S,10S,11S,15R)-14-(5,6-dimethylheptan-2-yl)-2,15-dimethyltetracyclo[8.7.0.0Â²,â·.0Â¹Â¹,Â¹âµ]heptadecane-5,17-diol	n/a	C28H50O2	418.381	M-2H	-	208.183	80
311.34	HMDB0062116	henicosan-1-ol	n/a	C21H44O	312.339	M-H	-	311.332	26
325.14	HMDB0015552	Acepromazine	n/a	C19H22N2OS	326.145	M-H	-	325.138	6
266.04	HMDB0149799	{4-[(Z)-2-[3-(3,5-dihydroxyphenyl)-6-hydroxy-2-(4-hydroxyphenyl)-2,3-dihydro-1-benzofuran-4-yl]ethenyl]phenyl}oxidanesulfonic acid	n/a	C28H22O9S	534.098	M-2H	-	266.042	7
161.04	HMDB0035400	1-Tridecene-3,5,7,9,11-pentayne	C08464	C13H6	162.047	M-H	-	161.04	2
117.36	HMDB0145500	28621-80-9	n/a	C19H17NO6	355.106	M-3H	-	117.361	11
325.56	HMDB0132093	(6-carboxy-3,4,5-trihydroxyoxan-2-yl)[2-(3,4-dihydroxy-5-methoxyphenyl)-5-hydroxy-3-{[3,4,5-trihydroxy-6-(hydroxymethyl)oxan-2-yl]oxy}-7H-chromen-7-ylidene]oxidanium	n/a	C28H31O18	655.15	M-2H	-	325.561	2
266.34	HMDB0145452	6-{1-[1-({3-bromo-2-[2-(trifluoromethanesulfonamido)phenyl]-1-benzofuran-5-yl}methyl)-4-cyclopropyl-5-(C-hydroxycarbonimidoyl)-1H-imidazol-2-yl]ethoxy}-3,4,5-trihydroxyoxane-2-carboxylic acid	n/a	C31H30BrF3N4O11S	802.077	M-3H	-	266.352	44
116.28	HMDB0031815	Dicloralurea	n/a	C5H6Cl6N2O3	351.851	M-3H	-	116.276	31
116.76	HMDB0015358	Levomethadyl Acetate	C08012	C23H31NO2	353.235	M-3H	-	116.738	189
162.96	HMDB0015162	Methoxyflurane	C07517	C3H4Cl2F2O	163.961	M-H	-	162.953	40
163.08	HMDB0014736	Labetalol	C07063	C19H24N2O3	328.179	M-2H	-	163.082	13
311.52	HMDB0061616	PS(MONOME(13,5)/DIME(11,5))	n/a	C51H88NO12P	937.604	M-3H	-	311.528	24
117.3	HMDB0060524	3-Iodothyronamine	n/a	C14H14INO2	355.007	M-3H	-	117.328	242
132.96	HMDB0037290	3-Methyl-1,2,4-trithiane	n/a	C4H8S3	151.979	M-H20-H	-	132.96	3
116.4	HMDB0060041	11b-PGE2	n/a	C20H32O5	352.225	M-3H	-	116.401	9
160.92	HMDB0029201	Hafnium	n/a	Hf	179.947	M-H20-H	-	160.928	51
133.08	HMDB0039990	2-Methyl-6-(1-propenyl)pyrazine	n/a	C8H10N2	134.084	M-H	-	133.077	22
309	HMDB0135171	[2-hydroxy-3-(phenoxycarbonyl)phenyl]oxidanesulfonic acid	n/a	C13H10O7S	310.015	M-H	-	309.007	24
221.4	HMDB0129113	2-amino-4-({1-[(carboxymethyl)-C-hydroxycarbonimidoyl]-2-[(4-{[8-(1,2-dihydroxypropan-2-yl)-2-oxo-2H,8H,9H-furo[2,3-h]chromen-9-yl]oxy}-3-methyl-4-oxobutan-2-yl)sulfanyl]ethyl}-C-hydroxycarbonimidoyl)butanoic acid	n/a	C29H37N3O13S	667.205	M-3H	-	221.394	26
311.1	HMDB0184676	[(2S,15R)-14-{4-[(carboxymethyl)-C-hydroxycarbonimidoyl]butan-2-yl}-2,15-dimethyl-5,16-bis(sulfooxy)tetracyclo[8.7.0.0Â²,â·.0Â¹Â¹,Â¹âµ]heptadecan-9-yl]oxidanyl	n/a	C26H42NO12S2	624.215	M-2H	-	311.1	0
311.04	HMDB0124992	6-(3,4-dihydroxybenzoyloxy)-3,4,5-trihydroxyoxane-2-carboxylic acid	n/a	C13H14O10	330.059	M-H20-H	-	311.04	1
115.8	HMDB0031126	3,4-Dimethyl-5-pentyl-2-furanundecanoic acid	n/a	C22H38O3	350.282	M-3H	-	115.753	402
278.88	HMDB0113192	PE-NMe(18:2(9Z,12Z)/24:1(15Z))	n/a	C48H90NO8P	839.64	M-3H	-	278.873	26
309.12	HMDB0060958	2-hydroxymexiletine	n/a	C17H20N4OS	328.136	M-H20-H	-	309.117	8
161.16	HMDB0041081	(Z)-1,5-Tridecadiene	n/a	C13H24	180.188	M-H20-H	-	161.169	58
175.2	HMDB0031069	Isopentacosane	n/a	C25H52	352.407	M-2H	-	175.196	22
174.96	HMDB0040363	(Â±)-Glycerol 1-monophosphate Mg salt (1:1)	n/a	C3H7MgO6P	193.983	M-H20-H	-	174.965	27
325.5	HMDB0006971	CDP-DG(16:0/18:1(9Z))	n/a	C46H83N3O15P2	979.53	M-3H	-	325.503	8
116.7	HMDB0162670	16,17-dimethoxy-5,7-dioxa-13-azapentacyclo[11.8.0.0,.0,.0,]henicosa-1(21),2,4(8),9,15(20),16,18-heptaen-14-ol	n/a	C20H19NO5	353.126	M-3H	-	116.701	13
278.94	HMDB0182960	3-chloro-4,6-dihydroxy-2-[(sulfooxy)methyl]benzoic acid	n/a	C8H7ClO8S	297.955	M-H20-H	-	278.937	12
196.2	HMDB0035554	4,6-Hexacosanedione	n/a	C26H50O2	394.381	M-2H	-	196.183	85
116.64	HMDB0014098	5'-Hydroxytenoxicam	n/a	C13H11N3O5S2	353.014	M-3H	-	116.664	206
132.9	HMDB0062272	1,2-Diacylglycerol-LD-SM-pool	n/a	Sm	151.92	M-H20-H	-	132.901	10
197.88	HMDB0006725	CE(14:0)	n/a	C41H72O2	596.553	M-3H	-	197.844	183
117.48	HMDB0029418	S-Cysteinosuccinic acid	n/a	C7H11NO6S	237.031	M-2H	-	117.508	239
161.28	HMDB0061723	Carbovir Triphosphate	n/a	C11H16N5O11P3	487.006	M-3H	-	161.328	298
133.14	HMDB0032712	1,4-Undecadiene	n/a	C11H20	152.157	M-H20-H	-	133.138	14
339.3	HMDB0034842	Faradiol palmitate	n/a	C46H80O3	680.611	M-2H	-	339.298	6
339.36	HMDB0034285	12-Tricosanol	n/a	C23H48O	340.371	M-H	-	339.363	10
311.64	HMDB0001198	Leukotriene C4	C02166	C30H47N3O9S	625.303	M-2H	-	311.644	14
279	HMDB0177986	[(8-hydroxy-3-methyl-1,4-dioxo-1,4-dihydronaphthalen-2-yl)methoxy]sulfonic acid	n/a	C12H10O7S	298.015	M-H20-H	-	278.996	13
339.24	HMDB0039762	1,1'-[1,11-Undecanediylbis(oxy)]bisbenzene	n/a	C23H32O2	340.24	M-H	-	339.233	21
325.68	HMDB0040704	Allodesmosine	n/a	C30H51N6O10	655.367	M-2H	-	325.669	34
116.52	HMDB0181164	{[1-oxo-1-(1,4,5,6-tetrahydropyridin-2-yl)propan-2-yl]oxy}sulfonic acid	n/a	C8H13NO5S	235.051	M-2H	-	116.518	13
103.8	HMDB0040982	1,20-Eicosanediol	n/a	C20H42O2	314.318	M-3H	-	103.766	332
116.34	HMDB0128382	2,5-dihydroxy-4-methoxy-3-(3,4,5-trihydroxybenzoyloxy)benzoic acid	n/a	C15H12O10	352.043	M-3H	-	116.34	3
163.2	HMDB0030930	1-Tridecene	n/a	C13H26	182.203	M-H20-H	-	163.185	92
326.16	HMDB0030224	Murrayacinine	n/a	C23H23NO2	345.173	M-H20-H	-	326.154	17
309.24	HMDB0031045	Avocadene 4-acetate	n/a	C19H36O4	328.261	M-H20-H	-	309.243	10
118.08	HMDB0094648	2-({2-[(2-amino-1-hydroxy-4-methylpentylidene)amino]-1-hydroxy-4-methylpentylidene}amino)-4-methylpentanoic acid	n/a	C18H35N3O4	357.263	M-3H	-	118.08	3
149.94	HMDB0003288	Selenocysteine	C05688	C3H7NO2Se	168.964	M-H20-H	-	149.946	39
326.34	HMDB0031203	N-Heptanoylsolamine	n/a	C19H41N3O	327.325	M-H	-	326.318	68
326.28	HMDB0039954	Macamide B	n/a	C23H39NO	345.303	M-H20-H	-	326.285	15
221.04	HMDB0038765	(3''-Apiosyl-6''-malonyl)astragalin	n/a	C29H30O18	666.143	M-3H	-	221.04	2
175.32	HMDB0127934	[5-(5,7-dihydroxy-3-{[3,4,5-trihydroxy-6-(hydroxymethyl)oxan-2-yl]oxy}-5H-chromen-2-yl)-2-hydroxyphenyl]oxidanesulfonic acid	n/a	C21H21O14S	529.065	M-3H	-	175.348	158
146.04	HMDB0139318	2-({[5,14-dihydroxy-7,12-dimethyl-6-(3-methylbut-2-en-1-yl)-10-oxo-2,9-dioxatricyclo[9.4.0.0Â³,â¸]pentadeca-1(11),3(8),4,6,12,14-hexaen-15-yl](hydroxy)methylidene}amino)acetic acid	n/a	C23H23NO8	441.142	M-3H	-	146.04	1
117.54	HMDB0015352	Ketamine	C07525	C13H16ClNO	237.092	M-2H	-	117.539	11
162.84	HMDB0061380	4Fe-4S	n/a	Fe4H12S8	491.61	M-3H	-	162.863	140
311.7	HMDB0040627	3'-(2'',3'',4'',6''-Tetrakisgalloylglucosyl)-phloroacetophenone	n/a	C42H34O25	938.139	M-3H	-	311.706	18
117.96	HMDB0163413	[(2-ethyl-4-hydroxy-5-oxo-2,5-dihydrofuran-3-yl)methoxy]sulfonic acid	n/a	C7H10O7S	238.015	M-2H	-	118	340
190.98	HMDB0155178	(2,6-dihydroxy-4,5-dihydropyrimidin-5-yl)oxidanesulfonic acid	n/a	C4H6N2O6S	209.995	M-H20-H	-	190.976	20
117.6	HMDB0164379	1-{4-[(2E)-4-methyl-5-oxooxolan-2-ylidene]butyl}pyrrolidin-2-one	n/a	C13H19NO3	237.136	M-2H	-	117.561	332
279.12	HMDB0143802	(12aS)-9-{[2-(tert-butylamino)-1-hydroxyethylidene]amino}-7-(dimethylamino)-3,10,12,12a-tetrahydroxy-1,4,11-trioxo-1,2,3,4,4a,5,5a,6,11,11a,12,12a-dodecahydrotetracene-2-carboximidic acid	n/a	C27H36N4O9	560.248	M-2H	-	279.117	11
278.76	HMDB0176477	(3,4,5-trihydroxy-6-{[7,18,19-trihydroxy-11-(4-hydroxy-3-methoxyphenyl)-18-(hydroxymethyl)-3,13-dioxo-2,14,17-trioxatetracyclo[14.2.1.0â´,Â¹Â².0âµ,Â¹â°]nonadeca-5,7,9-trien-8-yl]oxy}oxan-2-yl)methyl 2-(2-hydroxy-3H-indol-3-yl)acetate	n/a	C40H41NO19	839.227	M-3H	-	278.735	89
326.4	HMDB0006627	Sialyl Lex tetra	n/a	C37H62N2O28	982.349	M-3H	-	326.442	130
207.12	HMDB0014940	Alfentanil	C08005	C21H32N6O3	416.254	M-2H	-	207.12	2
339.48	HMDB0015455	Quinupristin	C08032	C53H67N9O10S	1021.47	M-3H	-	339.484	11
396	HMDB0153047	{3,5,6-trihydroxy-2-[3-methoxy-4-(sulfooxy)phenyl]-7H-chromen-7-ylidene}oxidanium	n/a	C16H13O10S	397.022	M-H	-	396.015	38
395.88	HMDB0040617	Helianthoside B	n/a	C58H94O25	1190.61	M-3H	-	395.862	45
311.76	HMDB0014927	Gadopentetic acid	n/a	C28H54GdN5O20	938.26	M-3H	-	311.746	44
165	HMDB0061265	Ifosforamide Aziridinium	n/a	C4H11ClN2O2P	185.025	M-H20-H	-	164.999	6
239.88	HMDB0094502	DG(i-22:0/i-21:0/0:0)	n/a	C46H90O5	722.679	M-3H	-	239.886	24
265.32	HMDB0175547	6,10-dimethyl-2-(4-methylpentyl)undecan-1-ol	n/a	C19H40O	284.308	M-H20-H	-	265.29	115
146.16	HMDB0172179	(2E)-3,7,11-trimethyl-5-methylidenehexadec-2-en-1-ol	n/a	C20H38O	294.292	M-2H	-	146.139	145
120	HMDB0001125	Inositol cyclic phosphate	C04299	C6H11O8P	242.019	M-2H	-	120.002	19
207.96	HMDB0170171	3-hydroxy-N-(sulfooxy)pent-4-enimidothioic acid	n/a	C5H9NO5S2	226.992	M-H20-H	-	207.974	66
119.94	HMDB0060360	2,3,5-Trichlorodienelactone	C18242	C6HCl3O4	241.894	M-2H	-	119.94	2
190.92	HMDB0029643	1,3,5-Trichloro-2-methoxybenzene	C11510	C7H5Cl3O	209.941	M-H20-H	-	190.922	12
179.04	HMDB0001087	5-Methylthioribose	C03089	C6H12O4S	180.046	M-H	-	179.038	9
395.76	HMDB0012911	CoA-18-COOH-15E-dinor-LTE4	n/a	C42H65N8O22P3S2	1190.29	M-3H	-	395.755	13
160.8	HMDB0041421	Sarcodon scabrosus Depsipeptide	n/a	C23H39N3O8	485.274	M-3H	-	160.751	307
150.36	HMDB0173702	2-amino-4-({1-[(carboxymethyl)-C-hydroxycarbonimidoyl]-2-({[3-(methylsulfanyl)propyl]thio(carbonoimidyl)}sulfanyl)ethyl}-C-hydroxycarbonimidoyl)butanoic acid	n/a	C15H26N4O6S3	454.101	M-3H	-	150.36	1
163.32	HMDB0128130	6-{[2-(2,4-dihydroxy-3-methoxyphenyl)-3,5-dihydroxy-5H-chromen-7-yl]oxy}-3,4,5-trihydroxyoxane-2-carboxylic acid	n/a	C22H21O13	493.098	M-3H	-	163.359	237
161.1	HMDB0030200	Hovenine A	n/a	C27H42N4O4	486.321	M-3H	-	161.1	3
239.94	HMDB0164038	[(4-hydroxy-2,2-dioxo-1,2Î»â¶,3-oxathiazin-6-yl)methoxy]sulfonic acid	n/a	C4H5NO8S2	258.946	M-H20-H	-	239.927	53
265.08	HMDB0135067	8-[1-(2,4-dihydroxyphenyl)-2-hydroxy-3-(3-hydroxyphenyl)propyl]-2-(3-hydroxyphenyl)-3,4-dihydro-2H-1-benzopyran-3,5,7-triol	n/a	C30H28O9	532.173	M-2H	-	265.079	2
311.94	HMDB0045950	TG(20:0/20:3n6/18:1(11Z))	n/a	C61H110O6	938.83	M-3H	-	311.936	12
103.74	HMDB0041220	Dibutyl decanedioate	n/a	C18H34O4	314.246	M-3H	-	103.741	12
326.1	HMDB0031796	Isofenphos	C11002	C15H24NO4PS	345.116	M-H20-H	-	326.098	6
132.84	HMDB0034789	Phosphoryl chloride	n/a	Cl3OP	151.875	M-H20-H	-	132.857	127
145.92	HMDB0031151	Dichloromaleimide	n/a	C4HCl2NO2	164.938	M-H20-H	-	145.92	0
326.04	HMDB0151194	6-(4-{7-[(6-carboxy-3,4,5-trihydroxyoxan-2-yl)oxy]-3,5,6-trihydroxy-4-oxo-4H-chromen-2-yl}phenoxy)-3,4,5-trihydroxyoxane-2-carboxylic acid	n/a	C27H26O19	654.107	M-2H	-	326.046	19
159	HMDB0126633	3,4,8,9,10-pentahydroxy-6-oxo-6H-benzo[c]chromene-1-carboxylic acid	n/a	C14H8O9	320.017	M-2H	-	159.001	7
352.92	HMDB0014381	Pipobroman	C07362	C10H16Br2N2O2	353.958	M-H	-	352.951	87
118.14	HMDB0060482	Hexadecenal	C06123	C16H30O	238.23	M-2H	-	118.108	275
117.9	HMDB0034827	Nitrogen chloride (NCl3)	n/a	Cl3N	118.91	M-H	-	117.902	20
146.28	HMDB0166685	6-[4-carboxy-2,6-dichloro-3-(hydroxymethyl)-5-methoxyphenoxy]-3,4,5-trihydroxyoxane-2-carboxylic acid	n/a	C15H16Cl2O11	442.007	M-3H	-	146.328	331
198.12	HMDB0060442	beta-Alanyl-L-lysine	C05341	C9H19N3O3	217.143	M-H20-H	-	198.124	21
135.12	HMDB0038121	1,7,7-Trimethyltricyclo[2.2.1.02,6]heptane	C20241	C10H16	136.125	M-H	-	135.118	15
395.94	HMDB0004898	Ganglioside GA2 (d18:1/25:0)	C06135	C63H118N2O18	1190.84	M-3H	-	395.939	3
158.04	HMDB0164733	3,4,5-trihydroxy-6-{[1-(hydroxymethyl)-4-oxocyclohex-2-en-1-yl]oxy}oxane-2-carboxylic acid	n/a	C13H18O9	318.095	M-2H	-	158.04	2
196.32	HMDB0150979	(2-hydroxy-5-{4,6,6'-trihydroxy-4'-[(E)-2-(4-hydroxyphenyl)ethenyl]-2'-oxo-2H,2'H-3,3'-spirobi[[1]benzofuran]-2-yl}phenyl)oxidanesulfonic acid	n/a	C29H20O12S	592.068	M-3H	-	196.349	146
265.92	HMDB0047889	TG(14:1(9Z)/14:1(9Z)/20:1(11Z))	n/a	C51H92O6	800.689	M-3H	-	265.889	116
236.16	HMDB0035144	(3beta,17alpha,23S,24S)-17,23-Epoxy-3,24,29-trihydroxy-27-norlanost-8-en-15-one	n/a	C29H46O5	474.335	M-2H	-	236.16	0
312	HMDB0145446	1-({3-bromo-2-[2-(trifluoromethanesulfonamido)phenyl]-1-benzofuran-5-yl}methyl)-4-cyclopropyl-2-(2-hydroxyethyl)-1H-imidazole-5-carboximidic acid	n/a	C25H22BrF3N4O5S	626.045	M-2H	-	312.015	48
191.16	HMDB0034399	N2-gamma-L-Glutamyl-L-ornithine	n/a	C27H44O	384.339	M-2H	-	191.162	12
150.3	HMDB0015629	Sitaxentan	n/a	C18H15ClN2O6S2	454.006	M-3H	-	150.328	187
120.12	HMDB0166492	2-Hexadecanol	n/a	C16H34O	242.261	M-2H	-	120.123	27
148.08	HMDB0015643	Artemether	n/a	C16H26O5	298.178	M-2H	-	148.082	12
353.04	HMDB0163534	6-[(2,5-dihydroxy-5-methyl-1,4-dithian-2-yl)methoxy]-3,4,5-trihydroxyoxane-2-carboxylic acid	n/a	C12H20O9S2	372.055	M-H20-H	-	353.036	10
207	HMDB0032684	Lactyltrimethylammonium betaine	n/a	C6H13AsO3	208.008	M-H	-	207.001	4
103.68	HMDB0061179	Rofecoxib	C07590	C17H14O4S	314.061	M-3H	-	103.68	2
147	HMDB0168276	2-[2-(8-hydroxy-1,4-dioxo-1,4-dihydronaphthalen-2-yl)prop-2-enoyl]-3-(sulfooxy)benzoic acid	n/a	C20H12O10S	444.015	M-3H	-	146.998	15
179.16	HMDB0031905	Chatenaytrienin 3	n/a	C37H64O2	540.491	M-3H	-	179.156	21
199.92	HMDB0033955	Acesulfame K	n/a	C4H5KNO4S	201.958	M-H	-	199.943	115
356.94	HMDB0162554	{[1,1-dichloro-5-(3,5-dihydroxyphenyl)-4-oxopentan-2-yl]oxy}sulfonic acid	n/a	C11H12Cl2O7S	357.968	M-H	-	356.961	58
312.48	HMDB0035468	Melilotussaponin O2	n/a	C47H72O19	940.467	M-3H	-	312.482	5
122.88	HMDB0013715	Neodymium	n/a	Nd	141.908	M-H20-H	-	122.889	76
134.88	HMDB0004142	Barium	C13881	Ba	137.905	M-H	-	134.883	25
157.92	HMDB0015265	Tiludronate	C08141	C7H9ClO6P2S	317.928	M-2H	-	157.957	234
265.44	HMDB0144503	(1R,18Z)-1,14-dihydroxy-23,25-dimethoxy-12-[1-(3-methoxy-4-oxocyclohexyl)prop-1-en-2-yl]-13,19,27-trimethyl-21-methylidene-17-(prop-2-en-1-yl)-11,28-dioxa-4-azatricyclo[22.3.1.0â´,â¹]octacos-18-ene-2,3,10,16-tetrone	n/a	C44H65NO12	799.451	M-3H	-	265.476	137
311.58	HMDB0178373	2-amino-4-({1-[(carboxymethyl)-C-hydroxycarbonimidoyl]-2-{[1-hydroxy-3-(4-hydroxyphenyl)-5-methoxy-4-oxo-2,4-dihydro-1H-phenalen-2-yl]sulfanyl}ethyl}-C-hydroxycarbonimidoyl)butanoic acid	n/a	C30H31N3O10S	625.173	M-2H	-	311.579	2
131.16	HMDB0031037	14-Heptacosanol	n/a	C27H56O	396.433	M-3H	-	131.137	175
195.72	HMDB0033679	Pelargonidin 3-sophoroside	C16305	C28H33O14	593.187	M-3H	-	195.714	28
191.1	HMDB0036010	Cinnzeylanol	n/a	C20H32O7	384.215	M-2H	-	191.1	1
240.12	HMDB0185978	3,4,5-trihydroxy-6-{[(2S,15S)-4-hydroxy-2,15-dimethyl-5-oxotetracyclo[8.7.0.0Â²,â·.0Â¹Â¹,Â¹âµ]heptadecan-14-yl]oxy}oxane-2-carboxylic acid	n/a	C25H38O9	482.252	M-2H	-	240.119	6
196.44	HMDB0001898	Mesobilirubinogen	C05790	C33H44N4O6	592.326	M-3H	-	196.435	27
104.04	HMDB0033373	2-Ethyl-1-hexanol sulfate	n/a	C8H18O4S	210.093	M-2H	-	104.039	9
147.12	HMDB0059834	Pentylbenzene	n/a	C11H16	148.125	M-H	-	147.118	14
158.16	HMDB0031506	4,4'-Diaminodibutylamine	C06366	C8H21N3	159.174	M-H	-	158.166	40
240.24	HMDB0031282	erythro-7,9-Dotriacontanediol	n/a	C32H66O2	482.506	M-2H	-	240.246	24
200.04	HMDB0127230	5,6,7-trihydroxy-2-phenyl-8-(3,4,5-trihydroxyoxan-2-yl)-4H-chromen-4-one	n/a	C20H18O9	402.095	M-2H	-	200.04	1
206.88	HMDB0011765	Cer(d18:0/22:0)	n/a	C40H81NO3	623.622	M-3H	-	206.867	65
165.12	HMDB0030935	9,10,13-Trihydroxystearic acid	n/a	C18H36O5	332.256	M-2H	-	165.121	5
115.14	HMDB0033908	(Â±)-2-Heptanol	n/a	C7H16O	116.12	M-H	-	115.113	236
123	HMDB0164998	({2,5,6,8-tetrahydroxy-4-oxo-2H,3H,4H-naphtho[2,3-b]pyran-2-yl}methoxy)sulfonic acid	n/a	C14H12O10S	372.015	M-3H	-	122.998	18
199.8	HMDB0164096	6-{[15-(5,6-dimethylhept-5-en-2-yl)-7,12,16-trimethylpentacyclo[9.7.0.0Â¹,Â³.0Â³,â¸.0Â¹Â²,Â¹â¶]octadecan-6-yl]oxy}-3,4,5-trihydroxyoxane-2-carboxylic acid	n/a	C36H58O7	602.418	M-3H	-	199.799	6
104.88	HMDB0002659	Silver	C06710	Ag	106.905	M-H	-	104.891	100
104.94	HMDB0012259	Methylarsonite	C07295	CH5AsO2	123.951	M-H20-H	-	104.932	75
279.24	HMDB0036875	Phytoene 1,2-epoxide	n/a	C40H64O	560.496	M-2H	-	279.241	2
122.94	HMDB0039433	1,2,4-Trithiolane	n/a	C2H4S3	123.948	M-H	-	122.94	2
147.96	HMDB0030524	2(3H)-Benzothiazolethione	C14437	C7H5NS2	166.986	M-H20-H	-	147.968	54
297.84	HMDB0176054	6-[(8a-carboxy-4,4,6a,6b,11,11,14b-heptamethyl-1,2,3,4,4a,5,6,6a,6b,7,8,8a,9,10,11,12,12a,14,14a,14b-icosahydropicen-3-yl)oxy]-3,4-bis({[3,4-dihydroxy-5-(hydroxymethyl)oxolan-2-yl]oxy})-5-hydroxyoxane-2-carboxylic acid	n/a	C46H72O17	896.477	M-3H	-	297.818	73
263.88	HMDB0181395	3,3-dichloro-4-[dichloro(hydroxy)methyl]-5-hydroxy-3,4-dihydro-2H-pyrrol-2-one	n/a	C5H3Cl4NO3	264.887	M-H	-	263.879	2
123.12	HMDB0061920	Prop-2-enylcyclohexane	n/a	C9H16	124.125	M-H	-	123.118	17
176.88	HMDB0015290	Halothane	C07515	C2HBrClF3	195.89	M-H20-H	-	176.872	46
188.04	HMDB0132217	2-(2,3-dihydroxy-4-methoxyphenyl)-5,7-dihydroxy-6,8-dimethoxy-3,4-dihydro-2H-1-benzopyran-4-one	n/a	C18H18O9	378.095	M-2H	-	188.04	1
160.08	HMDB0094699	(2R)-2-amino-3-(trimethylsilyl)propanoic acid	n/a	C6H15NO2Si	161.087	M-H	-	160.08	0
200.16	HMDB0062674	bis(2-methylundecan-2-yl) disulfide	n/a	C24H50S2	402.335	M-2H	-	200.16	2
149.88	HMDB0029628	Chlorthal	n/a	C8H2Cl4O4	301.871	M-2H	-	149.928	321
177.12	HMDB0002685	Prostaglandin F1a	C06475	C20H36O5	356.256	M-2H	-	177.121	5
207.24	HMDB0030284	6-Propyltridecane	n/a	C16H34	226.266	M-H20-H	-	207.248	37
222.12	HMDB0160994	3,4,5-trihydroxy-6-{[(9Z)-2-hydroxyhexadec-9-enoyl]oxy}oxane-2-carboxylic acid	n/a	C22H38O9	446.252	M-2H	-	222.119	7
307.8	HMDB0034870	Spinacoside C	n/a	C46H70O19	926.451	M-3H	-	307.81	32
159.96	HMDB0164036	4-hydroxy-6-(hydroxymethyl)-1,2Î»â¶,3-oxathiazine-2,2-dione	n/a	C4H5NO5S	178.989	M-H20-H	-	159.97	65
266.88	HMDB0013408	PC(O-16:0/22:0)	n/a	C46H94NO7P	803.677	M-3H	-	266.885	19
178.92	HMDB0040457	Yuccagenin	n/a	C4H7BrO2S	197.935	M-H20-H	-	178.917	19
235.98	HMDB0014406	Anagrelide	n/a	C10H7Cl2N3O	254.997	M-H20-H	-	235.978	8
326.64	HMDB0165918	4-[(7-{5-[(2-acetyl-7-hydroxy-6-methoxy-2-methyl-1,2,3,4-tetrahydro-2Î»âµ-isoquinolin-1-yl)methyl]-2-hydroxyphenoxy}-6-methoxy-2-methyl-1,2,3,4-tetrahydroisoquinolin-1-yl)methyl]-4-hydroxycyclohexa-2,5-dien-1-one	n/a	C38H43N2O8	655.302	M-2H	-	326.644	11
327.3	HMDB0043545	TG(15:0/22:2(13Z,16Z)/24:0)	n/a	C64H120O6	984.908	M-3H	-	327.296	14
279.3	HMDB0011619	Arachidyl alcohol	n/a	C20H42O	298.324	M-H20-H	-	279.305	19
163.44	HMDB0061702	2-Palmitoylglycerophosphocholine	n/a	C24H51NO7P	496.34	M-3H	-	163.432	48
297	HMDB0168966	{[(3E,11Z)-1-chlorotrideca-3,11-dien-5,7,9-triyn-2-yl]oxy}sulfonic acid	n/a	C13H11ClO4S	298.007	M-H	-	296.999	2
187.98	HMDB0146588	(4-{9-hydroxy-8-oxo-2H,8H-[1,3]dioxolo[4,5-g]chromen-7-yl}phenyl)oxidanesulfonic acid	n/a	C16H10O9S	378.005	M-2H	-	187.995	80
189	HMDB0180804	3-[5-(prop-1-yn-1-yl)thiophen-2-yl]oxirane-2-carboxylic acid	n/a	C10H8O3S	208.019	M-H20-H	-	189.001	5
233.88	HMDB0006737	CE(22:2(13Z,16Z))	C02530	C49H84O2	704.647	M-3H	-	233.875	21
200.94	HMDB0041797	2,4-Dichlorophenoxyacetic acid	C03664	C8H6Cl2O3	219.969	M-H20-H	-	200.951	55
161.94	HMDB0181379	chloro(3-chloro-5-hydroxy-2-oxo-3,4-dihydro-2H-pyrrol-4-yl)methanide	n/a	C5H4Cl2NO2	179.962	M-H20-H	-	161.951	70
115.08	HMDB0035477	Tridecyl phloretate	n/a	C22H36O3	348.266	M-3H	-	115.082	13
160.14	HMDB0062468	O-behenoylcarnitine	n/a	C29H57NO4	483.429	M-3H	-	160.136	27
200.88	HMDB0037545	2,4-Dibromo-1-(4-bromophenoxy)benzene	n/a	C12H7Br3O	403.805	M-2H	-	200.895	75
162.12	HMDB0031049	Avocadyne 4-acetate	n/a	C19H34O4	326.246	M-2H	-	162.116	27
104.1	HMDB0032525	Tetradec-2-enal	n/a	C14H26O	210.198	M-2H	-	104.092	78
219.96	HMDB0181152	[2-(3,4-dihydro-2H-1,4-thiazin-5-yl)-2-oxoethoxy]sulfonic acid	n/a	C6H9NO5S2	238.992	M-H20-H	-	219.974	63
179.34	HMDB0162884	2-[carboxy({[(2Z)-1-hydroxy-2-(2-imino-2,3-dihydro-1,3-thiazol-4-yl)-2-(methoxyimino)ethylidene]amino})methyl]-5-[(furan-2-carbonylsulfanyl)methyl]-3,6-dihydro-2H-1,3-thiazine-4-carboxylic acid	n/a	C19H19N5O8S3	541.04	M-3H	-	179.339	4
279.84	HMDB0116604	PG(22:6(4Z,7Z,10Z,13Z,16Z,19Z)/20:4(8Z,11Z,14Z,17Z))	n/a	C48H75O10P	842.51	M-3H	-	279.829	38
295.8	HMDB0163995	6-({8a-carboxy-2-hydroxy-4,6a,6b,11,11,14b-hexamethyl-4-[(sulfooxy)methyl]-1,2,3,4,4a,5,6,6a,6b,7,8,8a,9,10,11,12,12a,14,14a,14b-icosahydropicen-3-yl}oxy)-3,5-dihydroxy-4-[(3,4,5-trihydroxy-6-methyloxan-2-yl)oxy]oxane-2-carboxylic acid	n/a	C42H66O18S	890.397	M-3H	-	295.792	28
255.24	HMDB0033166	Octyl octanoate	n/a	C16H32O2	256.24	M-H	-	255.233	28
191.34	HMDB0012278	5-[(5-phospho-1-deoxy-D-ribulos-1-ylimino)methylamino]-1-(5-phospho-D-ribosyl)imidazole-4-carboxamide	C04916	C15H25N5O15P2	577.082	M-3H	-	191.353	70
221.94	HMDB0040147	2-Bromo-1H-indole-3-carboxaldehyde	n/a	C9H6BrNO	222.963	M-H	-	221.956	72
151.08	HMDB0000907	Sulfolithocholic acid	n/a	C24H40O6S	456.255	M-3H	-	151.078	16
236.1	HMDB0164594	4-({2-[(6-carboxy-3,4,5-trihydroxyoxan-2-yl)oxy]-1-hydroxy-4-methylpentylidene}amino)-5,8-dihydroxy-7-(3-hydroxy-2-methylpropyl)-3-(propan-2-yl)-2-oxa-6,9-diazabicyclo[10.2.2]hexadeca-1(14),5,8,12,15-pentaene-10-carboxylic acid	n/a	C33H49N3O14	711.321	M-3H	-	236.1	1
188.88	HMDB0033208	Dimethyl diselenide	n/a	C2H6Se2	189.88	M-H	-	188.873	39
179.4	HMDB0041921	2-methyl-3-(2-methylphenyl)-3,4-dihydroquinazolin-4-one [2-(diphenylmethoxy)ethyl]dimethylamine hydrochloride	n/a	C33H36ClN3O2	541.25	M-3H	-	179.409	52
163.14	HMDB0158834	15-hydroxy-3,7,11,15-tetramethylhexadecanoic acid	n/a	C20H40O3	328.298	M-2H	-	163.142	10
146.88	HMDB0041796	2,2,2-Trichloroethanol	C07490	C2H3Cl3O	147.925	M-H	-	146.918	256
235.92	HMDB0015612	Gallium nitrate	n/a	GaN3O9	254.889	M-H20-H	-	235.871	209
178.98	HMDB0169216	({6'-formyl-3,3'-dihydroxy-4,4'-dioxo-4H,4'H-[2,2'-bipyran]-6-yl}methoxy)sulfonic acid	n/a	C12H8O11S	359.979	M-2H	-	178.982	12
162.72	HMDB0139515	3,4,5-trihydroxy-6-[4-(2-{[2-hydroxy-2-(4-methoxyphenyl)ethyl]-C-hydroxycarbonimidoyl}ethyl)phenoxy]oxane-2-carboxylic acid	n/a	C24H29NO10	491.179	M-3H	-	162.719	5
200.34	HMDB0187548	3,4,5-trihydroxy-6-{[4-hydroxy-2-({[hydroxy(phosphonooxy)phosphoryl]oxy}methyl)-5-(6-hydroxy-9H-purin-9-yl)oxolan-3-yl]oxy}oxane-2-carboxylic acid	n/a	C16H22N4O17P2	604.046	M-3H	-	200.341	6
355.2	HMDB0116851	CL(8:0/8:0/10:0/18:2(9Z,11Z))	n/a	C53H98O17P2	1068.63	M-3H	-	355.202	6
297.6	HMDB0144648	6-[2-(2-chloro-1-{4-[2-(diethylamino)ethoxy]phenyl}-2-phenylethenyl)phenoxy]-3,4,5-trihydroxyoxane-2-carboxylic acid	n/a	C32H36ClNO8	597.213	M-2H	-	297.599	3
265.68	HMDB0145477	3-({3-bromo-2-[2-(trifluoromethanesulfonamido)phenyl]-1-benzofuran-5-yl}methyl)-1-(6-carboxy-3,4,5-trihydroxyoxan-2-yl)-2-ethyl-4-(C-hydroxycarbonimidoyl)-5-(1-hydroxycyclopropyl)-1H-imidazol-3-ium	n/a	C31H31BrF3N4O11S	803.084	M-3H	-	265.68	0
120.3	HMDB0140812	[dihydroxy(oxo)-Î»â¶-sulfanylidene][4-(3,5,6-trihydroxy-7-oxo-7H-chromen-2-yl)phenyl]oxidanium	n/a	C15H11O9S	367.012	M-3H	-	120.323	189
179.28	HMDB0160456	CHEMBL556518	n/a	C15H13I2NO5	540.888	M-3H	-	179.289	49
261.96	HMDB0032286	Ammonium ferric citrate	n/a	C6H9FeNO7	262.973	M-H	-	261.966	21
161.4	HMDB0062552	(2S)-1-[(2S)-6-amino-2-{[(2S)-3-carboxy-2-{[(2S)-1,3-dihydroxy-2-[(1-hydroxyethylidene)amino]propylidene]amino}-1-hydroxypropylidene]amino}hexanoyl]pyrrolidine-2-carboxylic acid	n/a	C20H33N5O9	487.228	M-3H	-	161.402	12
166.08	HMDB0032700	3-(2-Methylpropanoyloxy)-8-(3-methylbutanoyloxy)-9,10-epoxy-p-mentha-1,3,5-triene	n/a	C19H26O5	334.178	M-2H	-	166.082	10
265.5	HMDB0113275	PE-NMe(18:4(6Z,9Z,12Z,15Z)/22:5(7Z,10Z,13Z,16Z,19Z))	n/a	C46H74NO8P	799.515	M-3H	-	265.498	8
148.92	HMDB0030880	Methyl 1-propene-1-sulfenoselenoate	n/a	C4H8SSe	167.951	M-H20-H	-	148.933	86
313.14	HMDB0015055	Spectinomycin	C02078	C14H24N2O7	332.158	M-H20-H	-	313.14	0
240.36	HMDB0145940	(6-carboxy-3,4,5-trihydroxyoxan-2-yl)({3-[(6-{[(2-carboxyacetyl)oxy]methyl}-3,4,5-trihydroxyoxan-2-yl)oxy]-5-hydroxy-2-(3,4,5-trihydroxyphenyl)-7H-chromen-7-ylidene})oxidanium	n/a	C30H31O21	727.135	M-3H	-	240.364	16
207.84	HMDB0007092	DG(15:0/22:6(4Z,7Z,10Z,13Z,16Z,19Z)/0:0)	n/a	C40H66O5	626.491	M-3H	-	207.823	81
263.94	HMDB0041951	Nitrofen	C11065	C12H7Cl2NO3	282.98	M-H20-H	-	263.962	83
295.92	HMDB0054335	TG(20:4(5Z,8Z,11Z,14Z)/O-18:0/18:3(9Z,12Z,15Z))	n/a	C59H102O5	890.773	M-3H	-	295.917	10
175.92	HMDB0181347	4-(dichloromethylidene)-3,5-dihydroxy-3,4-dihydro-2H-pyrrol-2-one	n/a	C5H3Cl2NO3	194.949	M-H20-H	-	175.931	60
114.96	HMDB0029720	2-Thiophenethiol	n/a	C4H4S2	115.975	M-H	-	114.968	71
147.3	HMDB0037198	D-Gluconic acid Mn(II) salt	n/a	C12H22MnO14	445.039	M-3H	-	147.339	265
166.14	HMDB0031099	(all-Z)-7,10,13-Docosatrienoic acid	n/a	C22H38O2	334.287	M-2H	-	166.136	22
106.14	HMDB0011638	Tetradecanol	n/a	C14H30O	214.23	M-2H	-	106.108	306
161.76	HMDB0175524	6-[(14-carboxy-2,6,10-trimethyl-14-methylidenetetradecan-6-yl)oxy]-3,4,5-trihydroxyoxane-2-carboxylic acid	n/a	C25H44O9	488.299	M-3H	-	161.759	7
216.9	HMDB0166675	dichloroorsellinic acid	n/a	C8H6Cl2O4	235.964	M-H20-H	-	216.946	212
208.14	HMDB0166493	6-(hexadecan-2-yloxy)-3,4,5-trihydroxyoxane-2-carboxylic acid	n/a	C22H42O7	418.293	M-2H	-	208.139	4
100.32	HMDB0174727	[(3-{[(2E)-3-(methylsulfanyl)prop-2-en-1-yl]disulfanyl}butan-2-yl)oxy]sulfonic acid	n/a	C8H16O4S4	303.993	M-3H	-	100.324	38
133.5	HMDB0006456	N-Acetyl-L-glutamyl 5-phosphate	C04133	C7H12NO8P	269.03	M-2H	-	133.508	58
276.96	HMDB0031780	Dithianon	C18574	C14H4N2O2S2	295.971	M-H20-H	-	276.953	25
191.94	HMDB0015142	Tioconazole	C08082	C16H13Cl3N2OS	385.981	M-2H	-	191.983	226
161.88	HMDB0012260	Molybdate	C06232	H2MoO4	163.9	M-H	-	161.885	31
193.14	HMDB0038523	Methyl 2-(10-heptadecenyl)-6-hydroxybenzoate	n/a	C25H40O3	388.298	M-2H	-	193.142	8
179.1	HMDB0171106	TRIBUTYL CITRATE	n/a	C18H32O7	360.215	M-2H	-	179.1	1
195.12	HMDB0060730	20, 22-Dihydrodigoxigenin	n/a	C23H36O5	392.256	M-2H	-	195.121	4
233.28	HMDB0036345	3-Cyclohexyldodecane	n/a	C18H36	252.282	M-H20-H	-	233.263	72
120.36	HMDB0157338	(2E)-4-[(6-carboxy-3,4,5-trihydroxyoxan-2-yl)oxy]oct-2-enedioic acid	n/a	C14H20O11	364.101	M-3H	-	120.36	4
298.2	HMDB0061635	3-hydroxynonanoyl carnitine	n/a	C16H31NO5	317.22	M-H20-H	-	298.202	6
181.14	HMDB0186513	(8E)-3,7-dimethyl-9-(2,6,6-trimethylcyclohex-1-en-1-yl)nona-2,4,6,8-tetraen-1-yl (6Z,9Z,12Z)-octadeca-6,9,12-trienoate	n/a	C38H58O2	546.444	M-3H	-	181.141	3
279.96	HMDB0029807	[Nitrilotris(methylene)]trisphosphonic acid	n/a	C3H12NO9P3	298.972	M-H20-H	-	279.954	21
99.78	HMDB0240330	3-hydroxystearate	n/a	C18H35O3	299.259	M-3H	-	99.7531	270
149.76	HMDB0184084	(2R,4aS,6aS,12bS,14aS,14bR)-10-hydroxy-2,4a,6a,9,12b,14a-hexamethyl-11-oxo-1,2,3,4,4a,5,6,6a,11,12,12a,12b,13,14,14a,14b-hexadecahydropicene-2-carboxylic acid	n/a	C29H40O4	452.293	M-3H	-	149.757	20
236.04	HMDB0166043	2,6-dihydroxy-4-methyl-5H,10H-benzo[g]quinoline-5,10-dione	n/a	C14H9NO4	255.053	M-H20-H	-	236.035	22
247.98	HMDB0060964	5-Chloro-4-(2-imidazolin-4-on-2-ylamino)-2,1,3-benzothiazdiazole	n/a	C9H6ClN5OS	266.998	M-H20-H	-	247.98	1
187.8	HMDB0033334	Antibiotic X 14889D	n/a	C33H58O7	566.418	M-3H	-	187.799	6
217.14	HMDB0036469	3,7,7,10-Tetramethyl-12-thiabicyclo[9.1.0]dodeca-3,7-diene	n/a	C15H24S	236.16	M-H20-H	-	217.141	7
279.9	HMDB0011698	N-hexacosanoylsphingosine-1-phosphocholine	n/a	C49H99N2O6P	842.724	M-3H	-	279.901	3
164.76	HMDB0161193	4-[(2S,15S)-2,15-dimethyl-5-oxotetracyclo[8.7.0.0Â²,â·.0Â¹Â¹,Â¹âµ]heptadecan-14-yl]-4-hydroxy-N-(2-sulfoethyl)pentanimidic acid	n/a	C26H43NO6S	497.281	M-3H	-	164.753	42
165.96	HMDB0060998	6-hydroxychlorzoxazone	n/a	C7H4ClNO3	184.988	M-H20-H	-	165.97	58
126	HMDB0163586	1-(5-hydroxy-4,5-dihydro-1,3-thiazol-2-yl)ethan-1-one	n/a	C5H7NO2S	145.02	M-H20-H	-	126.001	11
100.38	HMDB0060352	2-Polyprenyl-3-methyl-5-hydroxy-6-methoxy-1,4-benzoquinone	C17562	C18H24O4	304.167	M-3H	-	100.382	19
243.84	HMDB0185351	3,4,5-trihydroxy-6-{[(10E,12E,14E,16E,18E,22Z,26E)-2,6,10,14,19,23,27,31-octamethyldotriaconta-2,6,10,12,14,16,18,22,26,30-decaen-8-yl]oxy}oxane-2-carboxylic acid	n/a	C46H70O7	734.512	M-3H	-	243.83	41
157.8	HMDB0038244	Panaxatriol	n/a	C30H52O4	476.387	M-3H	-	157.788	75
114.9	HMDB0035702	3H-1,2-Dithiole-3-thione	n/a	C3H2S3	133.932	M-H20-H	-	114.913	117
133.74	HMDB0172400	3,4,5-trihydroxy-6-[(14-oxotetradecan-2-yl)oxy]oxane-2-carboxylic acid	n/a	C20H36O8	404.241	M-3H	-	133.74	2
164.94	HMDB0036350	Methyl 2-propenyl tetrasulfide	n/a	C4H8S4	183.951	M-H20-H	-	164.932	46
163.8	HMDB0159807	(8E)-3,7-dimethyl-9-(2,6,6-trimethylcyclohex-1-en-1-yl)nona-2,4,6,8-tetraen-1-yl (5Z)-tetradec-5-enoate	n/a	C34H54O2	494.412	M-3H	-	163.797	19
312.9	HMDB0114630	PE-NMe2(24:0/24:1(15Z))	n/a	C55H108NO8P	941.781	M-3H	-	312.92	63
293.28	HMDB0181946	(11E)-icos-11-ene-1,10-diol	n/a	C20H40O2	312.303	M-H20-H	-	293.284	15
275.94	HMDB0015018	Chlorothiazide	C07461	C7H6ClN3O4S2	294.949	M-H20-H	-	275.93	35
144.12	HMDB0039804	3-Hexylpyridine	n/a	C11H17N	163.136	M-H20-H	-	144.118	16
100.44	HMDB0002196	Bismuth	C15471	Bi	208.98	M-2H	-	100.461	210
101.04	HMDB0006236	Phenylacetaldehyde	C00601	C8H8O	120.058	M-H20-H	-	101.039	9
136.92	HMDB0031185	1,2,4,5-Tetrathiane	n/a	C2H4S4	155.92	M-H20-H	-	136.901	137
101.1	HMDB0033676	(Â±)-3-Methyl-1-pentanol	n/a	C6H14O	102.104	M-H	-	101.097	28
240.84	HMDB0011350	PE(P-16:0/20:3(5Z,8Z,11Z))	n/a	C41H76NO7P	725.536	M-3H	-	240.838	8
175.68	HMDB0124757	7-{3-[(6-carboxy-3,4,5-trihydroxyoxan-2-yl)oxy]-4,5-dihydroxyphenyl}-6,11-dihydroxy-3-(hydroxymethyl)-2Î»â´,8-dioxatricyclo[7.3.1.0âµ,Â¹Â³]trideca-1,3,5(13),6,9,11-hexaen-2-ylium	n/a	C24H21O14	533.093	M-3H	-	175.683	17
158.52	HMDB0154925	{[1-hydroxy-1-(4-hydroxy-2-imino-1,2,7,8-tetrahydropteridin-6-yl)propan-2-yl]oxy}sulfonic acid	n/a	C9H13N5O6S	319.059	M-2H	-	158.522	13
100.92	HMDB0014791	Magnesium sulfate	n/a	MgO4S	119.937	M-H20-H	-	100.918	16
102.9	HMDB0060344	2-Bromoacetaldehyde	C14870	C2H3BrO	121.937	M-H20-H	-	102.918	178
141.96	HMDB0036980	Zinc sulfate heptahydrate	n/a	H14O11SZn	285.955	M-2H	-	141.97	71
100.56	HMDB0014410	Crotamiton	n/a	C13H17NO	203.131	M-2H	-	100.558	18
100.5	HMDB0167384	SCHEMBL6333930	n/a	C7H9NO4S	203.025	M-2H	-	100.505	53
99.48	HMDB0000731	Cysteine-S-sulfate	C05824	C3H7NO5S2	200.977	M-2H	-	99.481	10
277.74	HMDB0001086	Uroporphyrinogen III	C01051	C40H44N4O16	836.275	M-3H	-	277.751	40
101.28	HMDB0170187	N,3-bis(sulfooxy)pent-4-enimidothioic acid	n/a	C5H9NO8S3	306.949	M-3H	-	101.309	287
101.34	HMDB0061312	clopidogrel carboxylic acid	n/a	C15H14ClNO2S	307.043	M-3H	-	101.341	5
99.54	HMDB0240212	(alpha-keto-dimethyl-delta-N,N-Dimethylguanidynol) valeric acid	n/a	C8H15N3O3	201.111	M-2H	-	99.5484	84
100.74	HMDB0160119	[(1S,2R,10R,11S,15S)-5,13-dihydroxy-2,15-dimethyltetracyclo[8.7.0.0Â²,â·.0Â¹Â¹,Â¹âµ]heptadec-7-en-14-yl]oxidanyl	n/a	C19H29O3	305.212	M-3H	-	100.73	100
100.68	HMDB0167318	3,4,5-trihydroxy-6-[(1-isothiocyanatobut-3-en-2-yl)oxy]oxane-2-carboxylic acid	n/a	C11H15NO7S	305.057	M-3H	-	100.678	16
99.36	HMDB0061131	Carboxybupranolol, 4-chloro-3-[3-(1,1-dimethylethylamino)-2-hydroxy-propyloxy]benzoic acid	n/a	C14H20ClNO4	301.108	M-3H	-	99.3621	21
89.04	HMDB0001858	p-Cresol	C01468	C7H8O	108.058	M-H20-H	-	89.0391	10
455.1	HMDB0037945	Epicatechin 3-O-(3-O-methylgallate)	n/a	C23H20O10	456.106	M-H	-	455.098	4
101.4	HMDB0158031	[(2S,15S)-5,13-dihydroxy-2,15-dimethyltetracyclo[8.7.0.0Â²,â·.0Â¹Â¹,Â¹âµ]heptadecan-14-yl]oxidanyl	n/a	C19H31O3	307.227	M-3H	-	101.402	18
97.38	HMDB0042026	Tertatolol	n/a	C16H25NO2S	295.161	M-3H	-	97.3796	4
97.44	HMDB0039853	3,5,6-Trichloro-2-pyridinol	n/a	C5H2Cl3NO	196.92	M-2H	-	97.4528	132
93.12	HMDB0061904	(E)-2-Octene	n/a	C8H16	112.125	M-H20-H	-	93.1068	142
101.52	HMDB0038461	1-Isothiocyanato-6-(methylsulfinyl)hexane	n/a	C8H15NOS2	205.06	M-2H	-	101.522	24
98.04	HMDB0000738	Indole	C00463	C8H7N	117.058	M-H20-H	-	98.0395	6
91.08	HMDB0031019	2-Dodecanone	n/a	C12H24O	184.183	M-2H	-	91.0841	45
99.3	HMDB0037833	Ficin	n/a	CH2FI2N	300.826	M-3H	-	99.2681	322
90.96	HMDB0032739	S-Methyl methanesulfinothioate	n/a	C2H6OS2	109.986	M-H20-H	-	90.9676	84
101.64	HMDB0031727	Alphachloralose	C05654	C8H11Cl3O6	307.962	M-3H	-	101.647	67
220.68	HMDB0013154	12-Hydroxy-12-octadecanoylcarnitine	n/a	C25H49NO5	443.361	M-2H	-	220.673	31
102.12	HMDB0031413	Diethylenetriamine	n/a	C4H13N3	103.111	M-H	-	102.104	160
93.36	HMDB0155237	9-[4-hydroxy-5-(hydroxymethyl)oxolan-2-yl]-2-(hydroxyamino)-9H-purin-6-ol	n/a	C10H13N5O5	283.092	M-3H	-	93.3566	36
88.08	HMDB0171603	1-amino-2-methylpropan-2-ol	n/a	C4H11NO	89.0841	M-H	-	88.0768	36
97.56	HMDB0062766	4-ethylamino-6-isopropylamino-1,3,5-triazin-2-ol	C06552	C8H15N5O	197.128	M-2H	-	97.5566	35
98.1	HMDB0062716	Cyclohexylammonium	n/a	C6H14N	100.113	M-H	-	98.0981	20
91.38	HMDB0028824	4-amino-4-[(5-amino-1-carboxypentyl)-C-hydroxycarbonimidoyl]butanoate	n/a	C11H20N3O5	274.14	M-3H	-	91.3801	1
97.5	HMDB0003705	Phosphoguanidinoacetate	C03166	C3H8N3O5P	197.02	M-2H	-	97.5028	29
91.32	HMDB0041893	Fenitrothion	C14442	C9H12NO5PS	277.017	M-3H	-	91.3319	130
101.7	HMDB0094647	Mono-(2-ethyl-5-carboxypentyl) phthalate	n/a	C16H20O6	308.126	M-3H	-	101.701	14
102.36	HMDB0170764	3,4,5-trihydroxy-6-[4-(prop-2-en-1-yl)phenoxy]oxane-2-carboxylic acid	n/a	C15H18O7	310.105	M-3H	-	102.361	11
78.96	HMDB0059921	Trimetaphosphoric acid	C02466	H3O9P3	239.899	M-3H	-	78.9591	12
90.54	HMDB0154785	5-(2-Aminoethyl)-3-methoxybenzene-1,2-diol	n/a	C9H13NO3	183.09	M-2H	-	90.5375	28
59.7	HMDB0036191	4-Hydroxy-4-methyl-7-decenoic acid gamma-lactone	n/a	C11H18O2	182.131	M-3H	-	59.703	49
68.76	HMDB0036031	Labienoxime	n/a	C13H23NO	209.178	M-3H	-	68.7187	601
93.54	HMDB0240627	1-Carboxyethylvaline	n/a	C8H15NO4	189.1	M-2H	-	93.5428	30
90.3	HMDB0039460	Di-2-propenyl hexasulfide	n/a	C6H10S6	273.911	M-3H	-	90.2963	41
68.88	HMDB0002501	Germanium	C15472	Ge	73.9212	M-H	-	68.8848	70
102.54	HMDB0060608	N-isopropylterephthalamic acid	n/a	C11H13NO3	207.09	M-2H	-	102.537	24
86.94	HMDB0001989	Tungsten	C00753	W	183.951	M-2H	-	86.9391	11
87.9	HMDB0013667	Yttrium	n/a	Y	88.9058	M-H	-	87.8986	16
91.74	HMDB0175408	(5E,9Z)-4-hydroxy-6,10,14-trimethylpentadeca-5,9,13-trien-2-one	n/a	C18H30O2	278.225	M-3H	-	91.7343	63
68.64	HMDB0167320	[(1-isothiocyanatobut-3-en-2-yl)oxy]sulfonic acid	n/a	C5H7NO4S2	208.982	M-3H	-	68.6533	193
338.28	HMDB0061639	3-hydroxytridecanoyl carnitine	n/a	C20H39NO5	373.283	M+H-2H2O	+	338.27	29
338.4	HMDB0061782	Heneicosane	n/a	C21H44	296.344	M+ACN+H	+	338.378	65
149.04	HMDB0029733	2-Ethyl-5-methylthiophene	n/a	C7H10S	126.05	M+Na	+	149.04	3
352.32	HMDB0181950	(11E)-13-hydroxyicos-11-enal	n/a	C20H38O2	310.287	M+ACN+H	+	352.321	3
383.28	HMDB0166495	6-(hexadecyloxy)-3,4,5-trihydroxyoxane-2-carboxylic acid	n/a	C22H42O7	418.293	M+H-2H2O	+	383.28	1
352.44	HMDB0031788	Hexakis(2-methyl-2-phenylpropyl)distannoxane	C15435	C60H78OSn2	1054.41	M+3H	+	352.477	105
148.92	HMDB0011620	Arsenite	n/a	AsH3O3	125.93	M+Na	+	148.919	6
338.52	HMDB0009995	PIP(18:3(6Z,9Z,12Z)/18:1(9Z))	C00626	C48H86O18P2	1012.53	M+3H	+	338.517	9
383.4	HMDB0035632	6-Hydroxy-4-pentacosanone	n/a	C25H50O2	382.381	M+H	+	383.388	30
112.92	HMDB0041796	2,2,2-Trichloroethanol	C07490	C2H3Cl3O	147.925	M+H-2H2O	+	112.912	69
149.16	HMDB0032543	(+/-)-2,4,8-Trimethyl-7-nonen-2-ol	n/a	C12H24O	184.183	M+H-2H2O	+	149.17	67
163.08	HMDB0038084	Ethyl 3-(methylthio)butanoate	n/a	C7H14O2S	162.071	M+H	+	163.079	8
338.16	HMDB0015159	Mycophenolic acid	C20380	C17H20O6	320.126	M+NH4	+	338.16	1
112.8	HMDB0031678	Pipericine	n/a	C22H41NO	335.319	M+3H	+	112.78	175
352.2	HMDB0040461	1,5-Dibutyl methyl hydroxycitrate	n/a	C15H26O8	334.163	M+NH4	+	352.197	10
301.08	HMDB0029437	Nopalinic acid	C01683	C10H18N2O6	262.116	M+K	+	301.08	1
352.56	HMDB0040505	Soyasaponin aa	n/a	C53H82O21	1054.53	M+3H	+	352.519	117
163.2	HMDB0001257	Spermidine	C00315	C7H19N3	145.158	M+NH4	+	163.192	51
113.16	HMDB0094705	6-methylhept-1-ene	n/a	C8H16	112.125	M+H	+	113.132	243
406.32	HMDB0184840	[(1S,2R,10S,11S,15R)-2,15-dimethyl-14-(6-methylhept-5-en-2-yl)tetracyclo[8.7.0.0Â²,â·.0Â¹Â¹,Â¹âµ]heptadec-7-en-5-yl]oxidanyl	n/a	C27H43O	383.331	M+Na	+	406.321	1
113.04	HMDB0000567	Cinnamic acid	C10438	C9H8O2	148.052	M+H-2H2O	+	113.04	2
300.96	HMDB0174251	{3-[(propane-1-sulfinyl)sulfanyl]propoxy}sulfonic acid	n/a	C6H14O5S3	262	M+K	+	300.963	12
406.44	HMDB0040527	1-Hexacosene	n/a	C26H52	364.407	M+ACN+H	+	406.441	2
301.2	HMDB0015415	Oxtriphylline	n/a	C12H21N5O3	283.164	M+NH4	+	301.198	6
383.16	HMDB0029326	Gravacridonediol	n/a	C19H19NO5	341.126	M+ACN+H	+	383.16	0
338.64	HMDB0043379	TG(15:0/24:1(15Z)/24:1(15Z))	n/a	C66H124O6	1012.94	M+3H	+	338.654	41
339.24	HMDB0159856	[(2R,15S)-6,13,14-trihydroxy-2,15-dimethyltetracyclo[8.7.0.0Â²,â·.0Â¹Â¹,Â¹âµ]heptadec-7-en-5-yl]oxidanyl	n/a	C19H29O4	321.207	M+NH4	+	339.24	1
141.9	HMDB0034827	Nitrogen chloride (NCl3)	n/a	Cl3N	118.91	M+Na	+	141.899	8
339.36	HMDB0047708	TG(24:0/O-18:0/22:1(13Z))	n/a	C67H130O5	1014.99	M+3H	+	339.338	65
353.4	HMDB0031069	Isopentacosane	n/a	C25H52	352.407	M+H	+	353.414	40
406.2	HMDB0041907	Imidapril	n/a	C20H27N3O6	405.19	M+H	+	406.197	7
352.14	HMDB0030651	Mukurozidiol	C09141	C17H18O7	334.105	M+NH4	+	352.139	3
311.28	HMDB0035678	3-Hydroxy-1-phenyl-1-heptadecanone	n/a	C23H38O2	346.287	M+H-2H2O	+	311.274	18
311.4	HMDB0032678	2-Methylheneicosane	n/a	C22H46	310.36	M+H	+	311.367	105
353.28	HMDB0038525	3-(10-Heptadecenyl)phenol	n/a	C23H38O	330.292	M+Na	+	353.281	4
384.36	HMDB0183442	2-hydroxyhenicosanoic acid	n/a	C21H42O3	342.313	M+ACN+H	+	384.347	33
131.04	HMDB0149477	{[1-methyl-6-(methyloxidaniumylidene)-2-oxo-4,5-diphenylpiperidin-1-ium-3-yl]oxy}trioxo-Î»â¶-sulfanuide	n/a	C19H20NO6S	390.101	M+3H	+	131.041	6
130.92	HMDB0029593	Trichloroethylene	C06790	C2HCl3	129.914	M+H	+	130.922	13
353.34	HMDB0046365	TG(22:0/20:0/24:1(15Z))	n/a	C69H132O6	1057	M+3H	+	353.341	4
339.48	HMDB0033029	delta5-Demissine	n/a	C50H81NO20	1015.54	M+3H	+	339.519	115
112.74	HMDB0030193	N-2-[4-(3,3-Dimethylallyloxy)phenyl]ethylcinnamide	n/a	C22H25NO2	335.189	M+3H	+	112.737	29
235.2	HMDB0030924	2-Tetradecanone	n/a	C14H28O	212.214	M+Na	+	235.203	14
141.96	HMDB0034905	Zinc carbonate	n/a	CO3Zn	123.914	M+NH4	+	141.948	87
142.08	HMDB0041940	N'-nitrosonornicotine	C16452	C9H11N3O	177.09	M+H-2H2O	+	142.078	18
311.34	HMDB0029586	Octadecylamine	n/a	C18H39N	269.308	M+ACN+H	+	311.342	7
72.72	HMDB0013279	N-Nonanoylglycine	n/a	C11H21NO3	215.152	M+3H	+	72.7247	64
369.36	HMDB0031203	N-Heptanoylsolamine	n/a	C19H41N3O	327.325	M+ACN+H	+	369.359	3
352.08	HMDB0010328	Tyramine glucuronide	C03033	C14H19NO7	313.116	M+K	+	352.079	2
89.76	HMDB0030965	9-Octadecenal	n/a	C18H34O	266.261	M+3H	+	89.7609	10
113.94	HMDB0012974	Hypothiocyanite	n/a	CHNOS	74.9779	M+K	+	113.941	9
71.76	HMDB0062790	2,7,10-trimethyldodecane	n/a	C15H32	212.25	M+3H	+	71.7574	36
384.48	HMDB0038309	xi-3-Methylpentacosane	n/a	C26H54	366.423	M+NH4	+	384.456	61
406.56	HMDB0036316	Assamsaponin E	n/a	C59H92O26	1216.59	M+3H	+	406.537	58
112.68	HMDB0184044	[4-hydroxy-7-(1-hydroxy-2-oxoethyl)-2-imino-1H,2H-thieno[3,2-g]pteridin-6-yl]dimethylsulfanium	n/a	C12H12N5O3S2	338.038	M+3H	+	112.679	7
114.12	HMDB0000583	Docosanamide	n/a	C22H45NO	339.35	M+3H	+	114.124	35
384.24	HMDB0037062	Sporotrichiol	n/a	C20H30O6	366.204	M+NH4	+	384.238	5
71.88	HMDB0000599	Chromium	C19368	Cr	51.9405	M+Na	+	71.9079	388
89.88	HMDB0013667	Yttrium	n/a	Y	88.9058	M+H	+	89.9131	368
72.96	HMDB0034790	Phosphine	n/a	H3P	33.9972	M+K	+	72.9604	5
132	HMDB0060260	Urate radical	n/a	C5H3N4O3	167.021	M+H-2H2O	+	132.008	59
384.54	HMDB0040874	1,2-Dimethyl-4-(6-methyl-4-heptenyl)-1,3-cyclohexadiene	n/a	C56H94O24	1150.61	M+3H	+	384.545	13
148.8	HMDB0013154	12-Hydroxy-12-octadecanoylcarnitine	n/a	C25H49NO5	443.361	M+3H	+	148.794	38
369.48	HMDB0060216	3-Hydroxydocosanoyl-CoA	n/a	C43H78N7O18P3S	1105.43	M+3H	+	369.485	14
353.52	HMDB0006993	CDP-DG(18:1(11Z)/22:3(10Z,13Z,16Z))	n/a	C52H89N3O15P2	1057.58	M+3H	+	353.533	37
369.24	HMDB0036722	ent-17-Acetoxy-16b-kauran-19-al	n/a	C22H34O3	346.251	M+Na	+	369.24	0
71.64	HMDB0059917	1,2-Ethanediyldicarbamodithioic acid	n/a	C4H8N2S4	211.957	M+3H	+	71.6596	274
367.32	HMDB0011143	MG(O-18:0/0:0/0:0)	n/a	C21H44O3	344.329	M+Na	+	367.318	5
352.68	HMDB0047345	TG(24:0/24:1(15Z)/18:1(9Z))	n/a	C69H130O6	1054.99	M+3H	+	352.67	30
114	HMDB0169492	3-hydroxy-N-(sulfooxy)-3-[(sulfooxy)methyl]pentanimidothioic acid	n/a	C6H13NO9S3	338.975	M+3H	+	113.999	9
383.1	HMDB0029117	Tyrosyl-Tyrosine	n/a	C18H20N2O5	344.137	M+K	+	383.1	1
338.04	HMDB0001016	D-4'-Phosphopantothenate	C03492	C9H18NO8P	299.077	M+K	+	338.04	0
130.8	HMDB0030953	Filfiline	n/a	C26H47NO	389.366	M+3H	+	130.796	32
384.3	HMDB0015374	Bepridil	C06847	C24H34N2O	366.267	M+NH4	+	384.301	2
129	HMDB0031520	2-Mercaptopropanoic acid	n/a	C3H6O2S	106.009	M+Na	+	128.998	15
311.16	HMDB0139663	N-(4-amino-3-hydroxybutyl)-3-(4-hydroxy-3,5-dimethoxyphenyl)prop-2-enimidic acid	n/a	C15H22N2O5	310.153	M+H	+	311.16	0
367.44	HMDB0061867	Hexacosane	n/a	C26H54	366.423	M+H	+	367.43	28
113.88	HMDB0001302	Molybdenum	C00150	Mo	97.9054	M+NH4	+	113.925	392
131.16	HMDB0032537	trans-2-trans-4-Nonadiene	n/a	C12H22	166.172	M+H-2H2O	+	131.159	4
369.18	HMDB0015314	Naloxone	C07252	C19H21NO4	327.147	M+ACN+H	+	369.181	2
309	HMDB0156244	3,4,5-trihydroxy-6-{[2-(phosphonooxy)prop-2-enoyl]oxy}oxane-2-carboxylic acid	n/a	C9H13O12P	344.014	M+H-2H2O	+	309.002	6
71.7	HMDB0032039	Benzoin	C01408	C14H12O2	212.084	M+3H	+	71.7019	26
185.16	HMDB0037864	4-Ethyl-5-pentyloxazole	n/a	C10H17NO	167.131	M+NH4	+	185.165	26
384.12	HMDB0149439	2,4-dihydroxy-5-methoxy-5-(methylamino)-3,4-diphenylpentanoic acid	n/a	C19H23NO5	345.158	M+K	+	384.121	2
384.18	HMDB0031535	Dihydro-5-pentyl-2(3H)-furanone	n/a	C20H22O5	342.147	M+ACN+H	+	384.181	1
235.08	HMDB0028843	Glycyl-Histidine	n/a	C8H12N4O3	212.091	M+Na	+	235.08	1
90	HMDB0000251	Taurine	C00245	C2H7NO3S	125.015	M+H-2H2O	+	90.002	22
205.14	HMDB0039974	(1S,2S,4R,8R)-p-Menthane-1,2,8,9-tetrol	n/a	C10H20O4	204.136	M+H	+	205.143	17
97.8	HMDB0174078	2-cis-Geranylgeraniol	n/a	C20H34O	290.261	M+3H	+	97.7609	400
313.2	HMDB0011127	(2S)-1-[(9Z,12Z,15Z)-octadeca-9,12,15-trienoyloxy]-3-{[(2R,5R,6R)-3,4,5-trihydroxy-6-({[(2R,5R,6R)-3,4,5-trihydroxy-6-(hydroxymethyl)oxan-2-yl]oxy}methyl)oxan-2-yl]oxy}propan-2-yl (9Z,12Z,15Z)-octadeca-9,12,15-trienoate	n/a	C51H84O15	936.581	M+3H	+	313.201	3
407.4	HMDB0030953	Filfiline	n/a	C26H47NO	389.366	M+NH4	+	407.4	1
89.94	HMDB0002290	Arsenic	C06269	As	74.9216	M+NH4	+	89.9336	71
301.32	HMDB0034146	Octadecanamide	C13846	C18H37NO	283.288	M+NH4	+	301.321	4
353.16	HMDB0029972	Coriandrone D	n/a	C18H24O7	352.152	M+H	+	353.159	1
338.76	HMDB0011121	trans-2-Enoyl-OPC6-CoA	C16332	C37H58N7O18P3S	1013.28	M+3H	+	338.766	19
275.94	HMDB0037120	1,3,5-Trichloro-(2-methylsulfonyl)benzene	n/a	C7H5Cl3O2S	257.908	M+NH4	+	275.941	5
577.44	HMDB0186649	3-[(3E,5E,7E,9E,11E,13E,15E,17E,19E,23E)-3,7,11,16,20,24,28-heptamethylnonacosa-3,5,7,9,11,13,15,17,19,23,27-undecaen-1-yl]-2,2-dimethyloxirane	n/a	C40H58O	554.449	M+Na	+	577.438	3
407.28	HMDB0038242	Ascorbyl stearate	n/a	C24H42O7	442.293	M+H-2H2O	+	407.28	1
128.88	HMDB0002659	Silver	C06710	Ag	106.905	M+Na	+	128.887	55
275.88	HMDB0010626	PG(18:1(11Z)/22:4(7Z,10Z,13Z,16Z))	n/a	C46H81O10P	824.557	M+3H	+	275.86	74
203.16	HMDB0112170	(11E)-13-[(4Z,7Z,10Z,16Z,19Z)-docosa-4,7,10,13,16,19-hexaenoyloxy]octadeca-9,11-dienoic acid	n/a	C40H62O4	606.465	M+3H	+	203.162	11
453.96	HMDB0014702	Benzthiazide	C07759	C15H14ClN3O4S3	430.983	M+Na	+	453.973	28
190.92	HMDB0060363	2,5-Dichloro-4-oxohex-2-enedioate	C12835	C6H4Cl2O5	225.944	M+H-2H2O	+	190.931	57
217.92	HMDB0034895	3-(Dichloromethylene)-2,5-pyrrolidinedione	n/a	C5H3Cl2NO2	178.954	M+K	+	217.917	13
276	HMDB0060542	5-Hydroxydiclofenac	n/a	C14H11Cl2NO3	311.012	M+H-2H2O	+	275.999	4
191.04	HMDB0161038	6-(sulfooxy)heptanoic acid	n/a	C7H14O6S	226.051	M+H-2H2O	+	191.038	8
185.04	HMDB0039468	S-Methyl 4-methylpentanethioate	n/a	C7H14OS	146.077	M+K	+	185.04	2
141.84	HMDB0040908	4-Methylnonacosane	n/a	C30H62	422.485	M+3H	+	141.836	31
72	HMDB0015373	Chloroxine	n/a	C9H5Cl2NO	212.975	M+3H	+	71.9989	16
159	HMDB0000360	2,4-Dihydroxybutanoic acid	n/a	C4H8O4	120.042	M+K	+	159.005	34
312.24	HMDB0032466	Phenol-formaldehyde, cross-linked, triethylenetetramine activated	n/a	C13H26N4O2	270.206	M+ACN+H	+	312.239	2
321.36	HMDB0041070	erythro-6,8-Tricosanediol	n/a	C23H48O2	356.365	M+H-2H2O	+	321.353	23
352.74	HMDB0061344	2Fe-2S	n/a	Fe2H8S6	311.765	M+K	+	352.743	7
339.12	HMDB0038780	7-Hydroxy-2',4',5'-trimethoxyisoflavan	n/a	C18H20O5	316.131	M+Na	+	339.12	1
88.92	HMDB0039433	1,2,4-Trithiolane	n/a	C2H4S3	123.948	M+H-2H2O	+	88.9348	167
97.92	HMDB0001453	Thiocyanate	C01755	CNS	57.9751	M+K	+	97.9456	261
223.08	HMDB0039337	Tetramethylquercetin 3-rutinoside	n/a	C31H38O16	666.216	M+3H	+	223.079	3
150	HMDB0032964	2-Acetylthiazole	n/a	C5H5NOS	127.009	M+Na	+	149.998	11
352.38	HMDB0032678	2-Methylheneicosane	n/a	C22H46	310.36	M+ACN+H	+	352.394	39
275.76	HMDB0163934	18,19,21-tris(acetyloxy)-20-[(acetyloxy)methyl]-24,25-dihydroxy-3,13,25-trimethyl-14-methylidene-6,15-dioxo-2,5,16-trioxa-11-azapentacyclo[15.7.1.0Â¹,Â²â°.0Â³,Â²Â³.0â·,Â¹Â²]pentacosa-7(12),8,10-trien-22-yl pyridine-3-carboxylate	n/a	C40H44N2O17	824.264	M+3H	+	275.762	7
98.04	HMDB0059805	5-Hydroxyindole	n/a	C8H7NO	133.053	M+H-2H2O	+	98.0401	1
142.14	HMDB0039839	1-(1-Pyrrolidinyl)-2-butanone	n/a	C8H15NO	141.115	M+H	+	142.123	122
130.74	HMDB0014354	Trospium	n/a	C25H30NO3	392.223	M+3H	+	130.741	7
84.96	HMDB0031548	Dichloromethane	C02271	CH2Cl2	83.9534	M+H	+	84.9606	7
219	HMDB0160759	4,6-dioxo-7-(sulfooxy)heptanoic acid	n/a	C7H10O8S	254.01	M+H-2H2O	+	218.997	14
131.76	HMDB0181978	{[(11E)-20-hydroxyicos-11-en-1-yl]oxy}sulfonic acid	n/a	C20H40O5S	392.26	M+3H	+	131.76	4
234.9	HMDB0061728	2,4,6-Trichlorophenol	C07098	C6H3Cl3O	195.925	M+K	+	234.888	51
313.44	HMDB0003938	(S)-Hydroxydecanoyl-CoA	C05264	C31H54N7O18P3S	937.246	M+3H	+	313.423	56
172.92	HMDB0060364	2,5-Dichloro-carboxymethylenebut-2-en-4-olide	n/a	C6H2Cl2O4	207.933	M+H-2H2O	+	172.92	2
84.72	HMDB0060956	N-desmethylmirtazapine	n/a	C16H17N3	251.142	M+3H	+	84.7214	16
313.08	HMDB0039500	N-Malonyltryptophan	n/a	C14H14N2O5	290.09	M+Na	+	313.079	2
129.12	HMDB0034399	N2-gamma-L-Glutamyl-L-ornithine	n/a	C27H44O	384.339	M+3H	+	129.12	3
352.8	HMDB0062216	Coa(20:3(11z,14z,17z))	n/a	C41H68N7O17P3S	1055.36	M+3H	+	352.794	17
228.24	HMDB0032526	(Z)-8-Tetradecenal	n/a	C14H26O	210.198	M+NH4	+	228.232	34
158.94	HMDB0041065	Dimethyl tetrasulfide	n/a	C2H6S4	157.935	M+H	+	158.943	16
89.64	HMDB0157723	2-(phosphonooxy)-3-(sulfooxy)propanoic acid	n/a	C3H7O10PS	265.95	M+3H	+	89.6572	192
334.8	HMDB0172556	4-({[({[5-(6-amino-9H-purin-9-yl)-3,4-dihydroxyoxolan-2-yl]methoxy}(hydroxy)phosphoryl)oxy](hydroxy)phosphoryl}oxy)-2-hydroxy-3,3-dimethyl-N-[2-({2-[(9,10,18-trihydroxyoctadecanoyl)sulfanyl]ethyl}-C-hydroxycarbonimidoyl)ethyl]butanimidic acid	n/a	C39H69N7O17P2S	1001.39	M+3H	+	334.805	16
367.5	HMDB0116041	CDP-DG(22:6(4Z,7Z,10Z,13Z,16Z,19Z)/22:5(4Z,7Z,10Z,13Z,16Z))	n/a	C56H83N3O15P2	1099.53	M+3H	+	367.517	47
128.94	HMDB0060489	Methylselenic acid	C18902	CH4O2Se	127.938	M+H	+	128.945	38
191.16	HMDB0031041	(8E,15E)-1,8,15-Heptadecatriene-11,13-diyne	n/a	C17H22	226.172	M+H-2H2O	+	191.159	3
250.2	HMDB0009220	PE(20:0/16:0)	n/a	C41H82NO8P	747.578	M+3H	+	250.2	0
234.96	HMDB0062252	1-iodo-4-methoxybenzene	n/a	C7H7IO	233.954	M+H	+	234.961	6
143.88	HMDB0001854	Tellurium	n/a	Te	129.906	M+NH4	+	143.911	215
313.32	HMDB0062520	Phytanic acid	n/a	C20H40O2	312.303	M+H	+	313.31	32
228.36	HMDB0173515	2-{9-[(5Z)-5-[carboxy(phenyl)methylidene]-4-hydroxy-2-oxo-2,5-dihydrofuran-3-yl]-11-hydroxy-3-oxo-2-oxatricyclo[6.3.1.0â´,Â¹Â²]dodeca-1(11),4,6,8(12),9-pentaen-6-yl}-4-hydroxy-5-(4-hydroxyphenyl)-3-oxohexanedioic acid	n/a	C35H22O15	682.096	M+3H	+	228.373	55
88.68	HMDB0181261	{4-hydroxy-2-oxo-1aH,1bH,2H,4aH,5H,6H,6aH-oxireno[2,3-e]isoindol-6-yl}oxidanesulfonic acid	n/a	C8H9NO7S	263.01	M+3H	+	88.6773	31
239.16	HMDB0012215	dihydrozeatin	n/a	C10H15N5O	221.128	M+NH4	+	239.161	6
311.1	HMDB0034881	3-Carboxy-2,3,4,9-tetrahydro-1H-pyrido[3,4-b]indole-1-propanoic acid	n/a	C15H16N2O4	288.111	M+Na	+	311.1	1
577.5	HMDB0041080	9-Hydroxytridecyl docosanoate	n/a	C35H70O3	538.532	M+K	+	577.496	8
258.84	HMDB0113461	PE-NMe(20:4(8Z,11Z,14Z,17Z)/18:4(6Z,9Z,12Z,15Z))	n/a	C44H72NO8P	773.5	M+3H	+	258.84	2
131.1	HMDB0000328	12-Ketodeoxycholic acid	n/a	C24H38O4	390.277	M+3H	+	131.1	3
312.36	HMDB0030602	Vescalagin	n/a	C41H26O26	934.071	M+3H	+	312.364	14
159.12	HMDB0035144	(3beta,17alpha,23S,24S)-17,23-Epoxy-3,24,29-trihydroxy-27-norlanost-8-en-15-one	n/a	C29H46O5	474.335	M+3H	+	159.119	8
354.12	HMDB0035502	Sambucus nigra Degraded cyanogenic glycosides (2'-Epimer)	n/a	C16H19NO8	353.111	M+H	+	354.118	5
73.08	HMDB0061897	(Z)-1,3-Octadiene	n/a	C8H12	108.094	M+H-2H2O	+	73.0812	16
369.3	HMDB0038073	Octadecyl fumarate	n/a	C22H40O4	368.293	M+H	+	369.3	0
467.52	HMDB0168951	dotriacontan-2-ol	n/a	C32H66O	466.511	M+H	+	467.519	3
71.52	HMDB0037168	2-Propanoylthiazole	n/a	C6H7NOS	141.025	M+2H	+	71.5197	4
302.1	HMDB0140411	2-{[4-hydroxy-3-(4-hydroxy-3-methylbut-2-en-1-yl)phenyl]formamido}acetic acid	n/a	C14H17NO5	279.111	M+Na	+	302.1	0
218.94	HMDB0004138	Gold	n/a	Au	196.967	M+Na	+	218.948	39
72.48	HMDB0032493	2-Propionyl-2-thiazoline	n/a	C6H9NOS	143.04	M+2H	+	72.5275	655
353.1	HMDB0167097	3,4,5-trihydroxy-6-[(2E,6Z)-nona-2,6,8-trien-1-yloxy]oxane-2-carboxylic acid	n/a	C15H22O7	314.137	M+K	+	353.1	1
217.08	HMDB0038161	Pterosin J	n/a	C14H17ClO2	252.092	M+H-2H2O	+	217.079	5
228.12	HMDB0004231	Dexpanthenol	C05944	C9H19NO4	205.131	M+Na	+	228.121	3
171.12	HMDB0159570	[(2S,15R)-14-(5-ethyl-6-methylheptan-2-yl)-2,15-dimethyl-5-oxotetracyclo[8.7.0.0Â²,â·.0Â¹Â¹,Â¹âµ]heptadecan-9-yl]oxidanesulfonic acid	n/a	C29H50O5S	510.338	M+3H	+	171.12	1
439.32	HMDB0072855	MG(a-21:0/0:0/0:0)[rac]	n/a	C24H48O4	400.355	M+K	+	439.318	4
223.2	HMDB0031124	Glycerol 1,2-didodecanoate 3-tetradecanoate	n/a	C41H78O6	666.58	M+3H	+	223.201	2
217.2	HMDB0000610	CE(18:2(9Z,12Z))	C15441	C45H76O2	648.585	M+3H	+	217.202	10
279.12	HMDB0000633	D-Biopterin	n/a	C9H11N5O3	237.086	M+ACN+H	+	279.12	0
97.68	HMDB0152335	3-[4-methoxy-3-(sulfooxy)phenyl]-2-oxopropanoic acid	n/a	C10H10O8S	290.01	M+3H	+	97.6772	29
191.1	HMDB0035840	Deacetylisovaltrate	n/a	C20H28O7	380.184	M+2H	+	191.099	5
353.04	HMDB0156375	3,4,5-trihydroxy-6-{[(2E)-3-(1H-imidazol-5-yl)prop-2-enoyl]oxy}oxane-2-carboxylic acid	n/a	C12H14N2O8	314.075	M+K	+	353.038	5
439.44	HMDB0045451	TG(18:0/O-18:0/18:0)	n/a	C57H112O5	876.851	M+2H	+	439.433	16
250.08	HMDB0000014	Deoxycytidine	C00881	C9H13N3O4	227.091	M+Na	+	250.08	1
115.08	HMDB0002726	Guggulsterone	n/a	C22H30O3	342.219	M+3H	+	115.08	4
122.88	HMDB0001327	Rubidium	C17061	Rb	84.9118	M+K	+	122.868	100
312.3	HMDB0062460	cholesteryl palmitoleate	n/a	C43H74O2	622.569	M+2H	+	312.292	27
363.84	HMDB0034869	Betavulgaroside IX	n/a	C52H80O24	1088.5	M+3H	+	363.842	5
184.98	HMDB0037128	Disodium succinate	n/a	C4H4Na2O4	161.99	M+Na	+	184.98	2
208.98	HMDB0001460	Diethylthiophosphate	C06607	C4H11O3PS	170.017	M+K	+	208.98	1
279.24	HMDB0032126	zeta-Carotene epoxide	n/a	C40H60O	556.464	M+2H	+	279.239	2
173.04	HMDB0040152	3-Mercapto-1-hexanol	n/a	C6H14OS	134.077	M+K	+	173.04	2
209.04	HMDB0181319	[1-(3-ethenyl-6-methylpyrazin-2-yl)ethoxy]sulfonic acid	n/a	C9H12N2O4S	244.052	M+H-2H2O	+	209.039	4
259.08	HMDB0015037	Didanosine	C06953	C10H12N4O3	236.091	M+Na	+	259.08	1
107.1	HMDB0240323	1-(3-aminopropyl)pyrrolidin-2-one	n/a	C7H14N2O	142.111	M+H-2H2O	+	107.098	19
337.14	HMDB0033107	Semilepidinoside A	n/a	C16H20N2O6	336.132	M+H	+	337.139	2
171.24	HMDB0031444	N-Dodecane	C08374	C12H26	170.203	M+H	+	171.211	171
102.12	HMDB0001256	Spermine	C00750	C10H26N4	202.216	M+2H	+	102.115	48
81.72	HMDB0135618	1-(4-methoxyphenyl)-3-phenylpropan-1-ol	n/a	C16H18O2	242.131	M+3H	+	81.7175	31
89.04	HMDB0000873	4-Methylcatechol	C06730	C7H8O2	124.052	M+H-2H2O	+	89.0397	3
338.1	HMDB0029324	Citpressine II	n/a	C17H17NO5	315.111	M+Na	+	338.1	0
220.08	HMDB0129156	5-{6-hydroxy-4-[(E)-2-(4-hydroxyphenyl)ethenyl]-2-phenyl-2,3-dihydro-1-benzofuran-3-yl}benzene-1,3-diol	n/a	C28H22O5	438.147	M+2H	+	220.081	3
239.04	HMDB0014836	Nitrofurantoin	n/a	C8H6N4O5	238.034	M+H	+	239.041	5
318.84	HMDB0116250	CDP-DG(i-17:0/i-15:0)	n/a	C44H81N3O15P2	953.514	M+3H	+	318.845	17
190.8	HMDB0040684	Enniatin B1	n/a	C37H47NO4	569.351	M+3H	+	190.791	48
113.1	HMDB0030290	Cuscohygrine	C06521	C13H24N2O	224.189	M+2H	+	113.102	15
90.12	HMDB0029603	Pentane	n/a	C5H12	72.0939	M+NH4	+	90.1277	86
98.94	HMDB0036574	Carbon disulfide	C19033	CS2	75.9441	M+Na	+	98.9334	67
72.12	HMDB0031450	N-Decane	n/a	C10H22	142.172	M+2H	+	72.0934	370
113.7	HMDB0030589	O-Methylsterigmatocystin	C03686	C19H14O6	338.079	M+3H	+	113.7	3
218.88	HMDB0015290	Halothane	C07515	C2HBrClF3	195.89	M+Na	+	218.879	3
284.28	HMDB0112128	Fahfa(18:0/5-o-18:0)	n/a	C36H70O4	566.527	M+2H	+	284.271	32
81.96	HMDB0042048	Trichloroacetic acid	C11150	C2HCl3O2	161.904	M+2H	+	81.9594	8
256.32	HMDB0031281	erythro-7,9-Tetratriacontanediol	n/a	C34H70O2	510.538	M+2H	+	256.276	171
69	HMDB0180729	SCHEMBL5558118	n/a	C3H4O4S	135.983	M+2H	+	68.9988	18
87.96	HMDB0030876	Bis(methylthio) selenide	n/a	C2H6S2Se	173.908	M+2H	+	87.9611	12
130.68	HMDB0014744	Cyclothiazide	C12685	C14H16ClN3O4S2	389.027	M+3H	+	130.683	23
89.52	HMDB0038591	Brassicanal A	C11048	C9H7NOS	177.025	M+2H	+	89.5197	3
171	HMDB0155317	{[1,4,5-trihydroxy-2-oxo-6-(phosphonooxy)hexan-3-yl]oxy}sulfonic acid	n/a	C6H13O12PS	339.987	M+2H	+	171.001	3
245.04	HMDB0151312	dimethyl[(2E)-3-oxo-2-(phenylmethylidene)propyl]sulfanium	n/a	C12H15OS	207.084	M+K	+	245.04	1
116.04	HMDB0062720	Thymol Sulfate	n/a	C10H14O4S	230.061	M+2H	+	116.038	18
55.68	HMDB0167849	3-(prop-2-en-1-yldisulfanyl)propan-1-ol	n/a	C6H12OS2	164.033	M+3H	+	55.6849	88
283.14	HMDB0002224	5-Methyldeoxycytidine	C03592	C10H15N3O4	241.106	M+ACN+H	+	283.14	0
59.76	HMDB0061825	1-Phenylheptane	n/a	C13H20	176.157	M+3H	+	59.7261	567
88.56	HMDB0006543	Debrisoquine	C13650	C10H13N3	175.111	M+2H	+	88.5627	31
96.9	HMDB0001302	Molybdenum	C00150	Mo	97.9054	M+H	+	96.8981	19
72.36	HMDB0034965	1-Methyl-3-(2-thiazolyl)-1H-indole	n/a	C12H10N2S	214.056	M+3H	+	72.3594	8
55.74	HMDB0039979	2,5-Diethyl-3,6-dimethylpyrazine	n/a	C10H16N2	164.131	M+3H	+	55.7177	400
59.94	HMDB0029596	Chloroform	C13827	CHCl3	117.914	M+2H	+	59.9645	408
96.72	HMDB0061677	ZINC71773560	n/a	C13H24NO6	290.16	M+3H	+	96.7199	1
73.74	HMDB0037740	1,2-Dimethyl-4-(6-methyl-4-heptenyl)-1,3-cyclohexadiene	n/a	C16H26	218.203	M+3H	+	73.7418	24
98.1	HMDB0168718	Diethylaminoethanol-N-oxide	n/a	C6H15NO2	133.11	M+H-2H2O	+	98.0976	25
363.78	HMDB0011442	PE(P-18:1(9Z)/18:2(9Z,12Z))	n/a	C41H76NO7P	725.536	M+2H	+	363.775	13
219.9	HMDB0039853	3,5,6-Trichloro-2-pyridinol	n/a	C5H2Cl3NO	196.92	M+Na	+	219.909	43
75	HMDB0031334	Glycerol alpha-monochlorohydrin	C18676	C3H7ClO2	110.013	M+H-2H2O	+	75.0008	10
90.84	HMDB0001854	Tellurium	n/a	Te	129.906	M+H-2H2O	+	90.8644	269
140.88	HMDB0001061	Iodate	n/a	H3IO3	177.912	M+H-2H2O	+	140.884	31
133.92	HMDB0013669	Cesium	n/a	Cs	132.905	M+H	+	133.913	54
171.36	HMDB0014412	Cefmenoxime	n/a	C16H17N9O5S3	511.051	M+3H	+	171.358	13
90.96	HMDB0014670	Foscarnet	C06456	CH3O5P	125.972	M+H-2H2O	+	90.9591	10
96.96	HMDB0014575	Lindane	C07075	C6H6Cl6	287.86	M+3H	+	96.9606	7
98.64	HMDB0166677	[(3,5-dichloro-4-hydroxy-2-methoxy-6-methylphenyl)(hydroxy)methylidene]carbamic acid	n/a	C10H9Cl2NO5	292.986	M+3H	+	98.6692	296
101.7	HMDB0005782	Hesperetin	C01709	C16H14O6	302.079	M+3H	+	101.7	3
212.88	HMDB0000950	Cer(d18:1/23:0)	n/a	C41H81NO3	635.622	M+3H	+	212.881	5
84.9	HMDB0001960	Tin	n/a	H4Sn	123.933	M+H-2H2O	+	84.8917	98
72.3	HMDB0040188	1,1-Dibromo-2-propanone	n/a	C3H4Br2O	213.863	M+3H	+	72.2949	70
185.1	HMDB0172178	3-{16-ethenyl-11-ethyl-12-formyl-17,26-dimethyl-21-methylidene-4-oxo-7,23,24,25-tetraazahexacyclo[18.2.1.1âµ,â¸.1Â¹â°,Â¹Â³.1Â¹âµ,Â¹â¸.0Â²,â¶]hexacosa-1,5,8(26),9,11,13(25),14,16,18,20(23)-decaen-22-yl}propanoic acid	n/a	C33H30N4O4	546.227	M+3H	+	185.097	14
90.9	HMDB0011620	Arsenite	n/a	AsH3O3	125.93	M+H-2H2O	+	90.9171	188
161.04	HMDB0175065	dimethyl(phenyl)sulfonium	n/a	C8H11S	139.058	M+Na	+	161.04	3
56.76	HMDB0014795	Mecamylamine	C07511	C11H21N	167.167	M+3H	+	56.7297	533
90.3	HMDB0033269	5-(4-Chloro-3-hydroxy-1-butynyl)-2,2'-bithiophene	n/a	C12H9ClOS2	267.978	M+3H	+	90.3334	370
129.9	HMDB0061921	Niobium	n/a	Nb	92.9036	M+ACN+H	+	129.901	8

## Sheet: Sheet5
Supplementary Table S5: Unique and common metabolites identified at MS1 level using MZmine and XCMS analysis
Rex et.al.Role of Hemigraphis alternata in Wound Healing: Metabolomic Profiling and Molecular Insights into Mechanisms
Unique metabolites identified in MZmine analysis	Unique metabolites identified in XCMS analysis	Metabolites commonly identified in MZmine and XCMS analysis
Methyl 5-(1-Propynyl)-2-thiophenepropanoate	3-methanesulfinylpropanoic acid	5-Chloro-6-methoxy-2(3H)-benzoxazolone
Ethyl beta-D-glucopyranoside	2,3,7,11,15-Pentamethylhexadecanoic acid	Antimony
PS(DiMe(11,5)/MonoMe(13,5))	2-({2-[(carboxyimino)(hydroxy)methyl]-5-methylphenyl}methanimidamido)-3-hydroxy-2,3-dimethylbutanoic acid	Nimodipine
Methionyl butyrate	Methyl 2-propenyl selenide	1-Tridecene-3,5,7,9,11-pentayne
2-O-p-Coumaroyltartronic acid	Tetradecanoic acid Li salt	3-Iodothyronamine
Riluzole	{[(10E,12E,14E,16E,18E,20E,22E,24E,26E)-6-hydroxy-2,6,10,14,19,23,27,31-octamethyldotriaconta-2,10,12,14,16,18,20,22,24,26,30-undecaen-7-yl]oxy}sulfonic acid	[2-hydroxy-3-(phenoxycarbonyl)phenyl]oxidanesulfonic acid
Methazolamide	DG(i-18:0/0:0/i-18:0)	2-amino-4-({1-[(carboxymethyl)-C-hydroxycarbonimidoyl]-2-[(4-{[8-(1,2-dihydroxypropan-2-yl)-2-oxo-2H,8H,9H-furo[2,3-h]chromen-9-yl]oxy}-3-methyl-4-oxobutan-2-yl)sulfanyl]ethyl}-C-hydroxycarbonimidoyl)butanoic acid
Bis(2-methyl-3-furanyl)tetrasulfide	3-(dichloromethyl)-3,5-dihydroxy-3,4-dihydro-2H-pyrrol-2-one	Isopentacosane
Chloride ion	(5Z,8Z)-1,5,8-Heptadecatriene	1-Tridecene
[3-(3,5,7-trihydroxy-5H-chromen-2-yl)phenyl]oxidanesulfonic acid	{2,6,11,15-tetramethyl-5-oxo-14-[(5Z)-5-(propan-2-yl)hept-5-en-2-yl]tetracyclo[8.7.0.0Â²,â·.0Â¹Â¹,Â¹âµ]heptadec-1(10)-en-9-yl}oxidanesulfonic acid	N-Heptanoylsolamine
Canavaninosuccinate	1,2,3,5,6,8-Hexathionane	Alfentanil
1,2-Ethanediamine	N-(4-amino-3-hydroxybutyl)-3-(4-hydroxy-3,5-dimethoxyphenyl)propanimidic acid	Quinupristin
5-Sulfosalicylic acid	4-({[({[5-(6-amino-9H-purin-9-yl)-3,4-dihydroxyoxolan-2-yl]methoxy}(hydroxy)phosphoryl)oxy](hydroxy)phosphoryl}oxy)-2-hydroxy-N-[2-({2-[(11E)-icos-11-enoylsulfanyl]ethyl}-C-hydroxycarbonimidoyl)ethyl]-3,3-dimethylbutanimidic acid	Inositol cyclic phosphate
pppGpp	(S)-Hydroxydecanoyl-CoA	1,3,5-Trichloro-2-methoxybenzene
3,4,5-trihydroxy-6-[5-methoxy-2-(4-methyl-3-oxopent-1-en-1-yl)phenoxy]oxane-2-carboxylic acid	Polyoxyethylene dioleate	Phosphoryl chloride
cadaverine	N-Nitrosotomatidine	Dichloromaleimide
Glutaminylglutamine	1,3,8-Trihydroxy-4-methyl-2,7-diprenylxanthone	Pipobroman
methiin	2,6,10-Trimethyltetradecane	(3beta,17alpha,23S,24S)-17,23-Epoxy-3,24,29-trihydroxy-27-norlanost-8-en-15-one
3-Mercaptolactate-cysteine disulfide	(S)-3-Mercaptohexyl acetate	Lactyltrimethylammonium betaine
1-Methyl-1,3-cyclohexadiene	(1S,2S,10S,11S,15R)-14-(5,6-dimethylheptan-2-yl)-2,15-dimethyltetracyclo[8.7.0.0Â²,â·.0Â¹Â¹,Â¹âµ]heptadecane-5,17-diol	Melilotussaponin O2
3-Hydroxy-4-aminopyridine sulfate	henicosan-1-ol	Neodymium
Cytidine monophosphate	Acepromazine	Barium
(17alpha,23S)-17,23-Epoxy-29-hydroxy-27-norlanosta-1,8-diene-3,15,24-trione	{4-[(Z)-2-[3-(3,5-dihydroxyphenyl)-6-hydroxy-2-(4-hydroxyphenyl)-2,3-dihydro-1-benzofuran-4-yl]ethenyl]phenyl}oxidanesulfonic acid	2-Ethyl-1-hexanol sulfate
dUMP	28621-80-9	Pentylbenzene
acetone	(6-carboxy-3,4,5-trihydroxyoxan-2-yl)[2-(3,4-dihydroxy-5-methoxyphenyl)-5-hydroxy-3-{[3,4,5-trihydroxy-6-(hydroxymethyl)oxan-2-yl]oxy}-7H-chromen-7-ylidene]oxidanium	erythro-7,9-Dotriacontanediol
9-Hexadecenoylcholine	6-{1-[1-({3-bromo-2-[2-(trifluoromethanesulfonamido)phenyl]-1-benzofuran-5-yl}methyl)-4-cyclopropyl-5-(C-hydroxycarbonimidoyl)-1H-imidazol-2-yl]ethoxy}-3,4,5-trihydroxyoxane-2-carboxylic acid	Cer(d18:0/22:0)
5-beta-pregnan-3,20 dione	Dicloralurea	9,10,13-Trihydroxystearic acid
Methyl 4,6-di-O-galloyl-beta-D-glucopyranoside	Levomethadyl Acetate	2(3H)-Benzothiazolethione
Undecane	Methoxyflurane	Halothane
Hericene A	Labetalol	Chlorthal
Propyl alcohol	PS(MONOME(13,5)/DIME(11,5))	Prostaglandin F1a
Salbutamol 4-O-sulfate	3-Methyl-1,2,4-trithiane	6-Propyltridecane
Glutamylproline	11b-PGE2	Spinacoside C
2-Hydroxymyristic acid	Hafnium	PG(22:6(4Z,7Z,10Z,13Z,16Z,19Z)/20:4(8Z,11Z,14Z,17Z))
8-Hydroxyguanosine	2-Methyl-6-(1-propenyl)pyrazine	2-Thiophenethiol
Glycylproline	[(2S,15R)-14-{4-[(carboxymethyl)-C-hydroxycarbonimidoyl]butan-2-yl}-2,15-dimethyl-5,16-bis(sulfooxy)tetracyclo[8.7.0.0Â²,â·.0Â¹Â¹,Â¹âµ]heptadecan-9-yl]oxidanyl	Dithianon
Glutaminylproline	6-(3,4-dihydroxybenzoyloxy)-3,4,5-trihydroxyoxane-2-carboxylic acid	20, 22-Dihydrodigoxigenin
Thioxanthine monophosphate	3,4-Dimethyl-5-pentyl-2-furanundecanoic acid	Antibiotic X 14889D
Baclofen	PE-NMe(18:2(9Z,12Z)/24:1(15Z))	6-hydroxychlorzoxazone
TG(22:4(7Z,10Z,13Z,16Z)/22:4(7Z,10Z,13Z,16Z)/22:4(7Z,10Z,13Z,16Z))	2-hydroxymexiletine	Chlorothiazide
Propane	(Z)-1,5-Tridecadiene	Bismuth
Selenocystathionine	(Â±)-Glycerol 1-monophosphate Mg salt (1:1)	1,2,4,5-Tetrathiane
sinigrin	CDP-DG(16:0/18:1(9Z))	2-Bromoacetaldehyde
Dihydroceramide	16,17-dimethoxy-5,7-dioxa-13-azapentacyclo[11.8.0.0,.0,.0,]henicosa-1(21),2,4(8),9,15(20),16,18-heptaen-14-ol	Cysteine-S-sulfate
Mesna	3-chloro-4,6-dihydroxy-2-[(sulfooxy)methyl]benzoic acid	3,5,6-Trichloro-2-pyridinol
16E-18-Oxo-18-CoA-dinor-LTE4	4,6-Hexacosanedione	12-Hydroxy-12-octadecanoylcarnitine
Dimethylethanolamine	5'-Hydroxytenoxicam	Diethylenetriamine
diphyllin	1,2-Diacylglycerol-LD-SM-pool	4-ethylamino-6-isopropylamino-1,3,5-triazin-2-ol
CPA(18:1(11Z)/0:0)	CE(14:0)	Fenitrothion
Lirioresinol A	S-Cysteinosuccinic acid	Labienoxime
Methional diethyl acetal	Carbovir Triphosphate	Di-2-propenyl hexasulfide
3-phenylpropanoyl-CoA	1,4-Undecadiene	Germanium
Omphalotin B	Faradiol palmitate	Yttrium
2-phenylethylamine	12-Tricosanol	3-hydroxytridecanoyl carnitine
Dimethylbenzimidazole	Leukotriene C4	Arsenite
(3a,5b)-24-oxo-24-[(2-sulfoethyl)amino]cholan-3-yl-b-D-Glucopyranosiduronic acid	[(8-hydroxy-3-methyl-1,4-dioxo-1,4-dihydronaphthalen-2-yl)methoxy]sulfonic acid	Nopalinic acid
TG(18:4(6Z,9Z,12Z,15Z)/16:1(9Z)/18:4(6Z,9Z,12Z,15Z))	1,1'-[1,11-Undecanediylbis(oxy)]bisbenzene	1-Hexacosene
Dihydro-3(2H)-thiophenone	Allodesmosine	Imidapril
[2-hydroxy-5-(3,5,7-trihydroxy-5H-chromen-2-yl)phenyl]oxidanesulfonic acid	{[1-oxo-1-(1,4,5,6-tetrahydropyridin-2-yl)propan-2-yl]oxy}sulfonic acid	2-Tetradecanone
Antipyrine	1,20-Eicosanediol	9-Octadecenal
Diethyl oxalpropionate	2,5-dihydroxy-4-methoxy-3-(3,4,5-trihydroxybenzoyloxy)benzoic acid	Hypothiocyanite
Thonzylamine	Murrayacinine	xi-3-Methylpentacosane
Geniposidic acid	Avocadene 4-acetate	3-Hydroxydocosanoyl-CoA
Chloramphenicol	2-({2-[(2-amino-1-hydroxy-4-methylpentylidene)amino]-1-hydroxy-4-methylpentylidene}amino)-4-methylpentanoic acid	CDP-DG(18:1(11Z)/22:3(10Z,13Z,16Z))
Clitocine	Selenocysteine	Filfiline
Veratridine	Macamide B	Molybdenum
2,6-Dimethyl-2,4-heptadiene	(3''-Apiosyl-6''-malonyl)astragalin	Glycyl-Histidine
Tecnazene	[5-(5,7-dihydroxy-3-{[3,4,5-trihydroxy-6-(hydroxymethyl)oxan-2-yl]oxy}-5H-chromen-2-yl)-2-hydroxyphenyl]oxidanesulfonic acid	Arsenic
Cyanidin-3-O-(6''-O-malonyl-2''-O-glucuronyl)glucoside	2-({[5,14-dihydroxy-7,12-dimethyl-6-(3-methylbut-2-en-1-yl)-10-oxo-2,9-dioxatricyclo[9.4.0.0Â³,â¸]pentadeca-1(11),3(8),4,6,12,14-hexaen-15-yl](hydroxy)methylidene}amino)acetic acid	Octadecanamide
6-(3-carboxyphenoxy)-3,4,5-trihydroxyoxane-2-carboxylic acid	Ketamine	1,3,5-Trichloro-(2-methylsulfonyl)benzene
3-[8-hydroxy-2-(hydroxymethyl)-2-(4-methylpent-3-en-1-yl)-2H-chromen-5-yl]propanoic acid	4Fe-4S	2,5-Dichloro-4-oxohex-2-enedioate
TG(15:0/14:1(9Z)/16:1(9Z))	3'-(2'',3'',4'',6''-Tetrakisgalloylglucosyl)-phloroacetophenone	3-(Dichloromethylene)-2,5-pyrrolidinedione
4-Chloro-6,7-dimethoxy-2-benzoxazolinone	[(2-ethyl-4-hydroxy-5-oxo-2,5-dihydrofuran-3-yl)methoxy]sulfonic acid	4-Methylnonacosane
Asparagusic acid syn-S-oxide	(2,6-dihydroxy-4,5-dihydropyrimidin-5-yl)oxidanesulfonic acid	erythro-6,8-Tricosanediol
Phlorisobutyrophenone 2-glucoside	1-{4-[(2E)-4-methyl-5-oxooxolan-2-ylidene]butyl}pyrrolidin-2-one	2-Acetylthiazole
(3-{3,5,7-trihydroxy-6-[3,4,5-trihydroxy-6-(hydroxymethyl)oxan-2-yl]-3,4-dihydro-2H-1-benzopyran-2-yl}phenyl)oxidanesulfonic acid	(12aS)-9-{[2-(tert-butylamino)-1-hydroxyethylidene]amino}-7-(dimethylamino)-3,10,12,12a-tetrahydroxy-1,4,11-trioxo-1,2,3,4,4a,5,5a,6,11,11a,12,12a-dodecahydrotetracene-2-carboximidic acid	Dichloromethane
[7,8,8,12,13,21-hexahydroxy-19-(hydroxymethyl)-3,6,16-trioxo-2,17,20,23-tetraoxapentacyclo[16.3.1.1â·,Â¹Â¹.0â´,â¹.0Â¹â°,Â¹âµ]tricosa-4,10,12,14-tetraen-22-yl]oxidanesulfonic acid	(3,4,5-trihydroxy-6-{[7,18,19-trihydroxy-11-(4-hydroxy-3-methoxyphenyl)-18-(hydroxymethyl)-3,13-dioxo-2,14,17-trioxatetracyclo[14.2.1.0â´,Â¹Â².0âµ,Â¹â°]nonadeca-5,7,9-trien-8-yl]oxy}oxan-2-yl)methyl 2-(2-hydroxy-3H-indol-3-yl)acetate	2,5-Dichloro-carboxymethylenebut-2-en-4-olide
Erucin	Sialyl Lex tetra	N-desmethylmirtazapine
Bromazepam	{3,5,6-trihydroxy-2-[3-methoxy-4-(sulfooxy)phenyl]-7H-chromen-7-ylidene}oxidanium	Dimethyl tetrasulfide
beta-D-Glucopyranosyl-11-hydroxyjasmonic acid	Helianthoside B	Tellurium
CL(8:0/8:0/11:0/18:2(9Z,11Z))	Gadopentetic acid	(Z)-1,3-Octadiene
2-{[(3,4-dihydroxy-5-methoxyphenyl)(hydroxy)methylidene]amino}acetic acid	Ifosforamide Aziridinium	2-Propanoylthiazole
Phenol-formaldehyde, cross-linked, tetraethylenepentamine activated	DG(i-22:0/i-21:0/0:0)	Gold
1,1,1-Trichloroethane	6,10-dimethyl-2-(4-methylpentyl)undecan-1-ol	Guggulsterone
Kaempferol 3-(2'',3''-diacetyl-4''-p-coumaroylrhamnoside)	(2E)-3,7,11-trimethyl-5-methylidenehexadec-2-en-1-ol	Rubidium
TG(14:0/18:1(11Z)/o-18:0)	3-hydroxy-N-(sulfooxy)pent-4-enimidothioic acid	Betavulgaroside IX
1,2,4,6-Tetrathiepane	2,3,5-Trichlorodienelactone	Diethylthiophosphate
Protoveratrine B	5-Methylthioribose	zeta-Carotene epoxide
CL(a-13:0/i-22:0/18:2(9Z,11Z)/18:2(9Z,11Z))[rac]	CoA-18-COOH-15E-dinor-LTE4	Didanosine
D-glycero-L-galacto-Octulose	Sarcodon scabrosus Depsipeptide	N-Dodecane
Amidosulfonic acid	2-amino-4-({1-[(carboxymethyl)-C-hydroxycarbonimidoyl]-2-({[3-(methylsulfanyl)propyl]thio(carbonoimidyl)}sulfanyl)ethyl}-C-hydroxycarbonimidoyl)butanoic acid	Pentane
(+)-2,3-Dihydro-3-methyl-1H-pyrrole	6-{[2-(2,4-dihydroxy-3-methoxyphenyl)-3,5-dihydroxy-5H-chromen-7-yl]oxy}-3,4,5-trihydroxyoxane-2-carboxylic acid	Trichloroacetic acid
Afzelechin 7-apioside	Hovenine A	Bis(methylthio) selenide
Urothion	[(4-hydroxy-2,2-dioxo-1,2Î»â¶,3-oxathiazin-6-yl)methoxy]sulfonic acid	Brassicanal A
alpha-longipinene	8-[1-(2,4-dihydroxyphenyl)-2-hydroxy-3-(3-hydroxyphenyl)propyl]-2-(3-hydroxyphenyl)-3,4-dihydro-2H-1-benzopyran-3,5,7-triol	Thymol Sulfate
Calabaxanthone	TG(20:0/20:3n6/18:1(11Z))	5-Methyldeoxycytidine
Polyvidone	Dibutyl decanedioate	1-Methyl-3-(2-thiazolyl)-1H-indole
Flurbiprofen glucuronide	Isofenphos	Chloroform
4-(cytidine 5'-diphospho)-2-C-methyl-D-erythritol	6-(4-{7-[(6-carboxy-3,4,5-trihydroxyoxan-2-yl)oxy]-3,5,6-trihydroxy-4-oxo-4H-chromen-2-yl}phenoxy)-3,4,5-trihydroxyoxane-2-carboxylic acid	Iodate
Angiotensin II	3,4,8,9,10-pentahydroxy-6-oxo-6H-benzo[c]chromene-1-carboxylic acid	Tin
PC(22:4(7Z,10Z,13Z,16Z)/22:5(4Z,7Z,10Z,13Z,16Z))	Hexadecenal	1,1-Dibromo-2-propanone
5-(methylsulfanyl)pentyl-desulfoglucosinolate	Nitrogen chloride (NCl3)	Mecamylamine
(+/-)-Isobutyl 3-methylthiobutyrate	6-[4-carboxy-2,6-dichloro-3-(hydroxymethyl)-5-methoxyphenoxy]-3,4,5-trihydroxyoxane-2-carboxylic acid	Niobium
2,4-Dibromophenol	beta-Alanyl-L-lysine	CMP-N-glycoloylneuraminate
PC(20:1(11Z)/P-18:1(11Z))	1,7,7-Trimethyltricyclo[2.2.1.02,6]heptane	SM(d18:0/22:2(13Z,16Z)(OH))
PS(14:0/18:3(6Z,9Z,12Z))	Ganglioside GA2 (d18:1/25:0)	Mulberrofuran S
NTP	3,4,5-trihydroxy-6-{[1-(hydroxymethyl)-4-oxocyclohex-2-en-1-yl]oxy}oxane-2-carboxylic acid	Nitroprusside
4-Hydroxydiphenylamine	(2-hydroxy-5-{4,6,6'-trihydroxy-4'-[(E)-2-(4-hydroxyphenyl)ethenyl]-2'-oxo-2H,2'H-3,3'-spirobi[[1]benzofuran]-2-yl}phenyl)oxidanesulfonic acid	Eletriptan
Latanoprost	TG(14:1(9Z)/14:1(9Z)/20:1(11Z))	Guanabenz
Iodotyrosine	1-({3-bromo-2-[2-(trifluoromethanesulfonamido)phenyl]-1-benzofuran-5-yl}methyl)-4-cyclopropyl-2-(2-hydroxyethyl)-1H-imidazole-5-carboximidic acid	1,1,2-Trimethyl-3,5-bis(1-methylethenyl)cyclohexane
2,4-Dichlorophenol	N2-gamma-L-Glutamyl-L-ornithine	Paclitaxel
3,5-Diiodo-L-tyrosine	Sitaxentan	Galactosylceramide (d18:1/14:0)
2-Chloromaleylacetate	2-Hexadecanol	Putrescine
Cyanuric acid	Artemether	Platinum
fluorobenzoylpropionic acid	6-[(2,5-dihydroxy-5-methyl-1,4-dithian-2-yl)methoxy]-3,4,5-trihydroxyoxane-2-carboxylic acid	Bromodichloromethane
2-Chloroticlopidine	Rofecoxib	5-Ethyl-4-methyl-2-octylthiazole
CDP-DG(20:4(5Z,8Z,11Z,14Z)/22:5(4Z,7Z,10Z,13Z,16Z))	2-[2-(8-hydroxy-1,4-dioxo-1,4-dihydronaphthalen-2-yl)prop-2-enoyl]-3-(sulfooxy)benzoic acid	3-(8,11,14-Pentadecatrienyl)phenol
2-carboxy-D-arabinitol 1-phosphate	Chatenaytrienin 3	N-Methoxyspirobrassinol methyl ether
oxindole-3-acetyl-aspartate-N-beta-glucosyl-beta-1,4-glucose	Acesulfame K	Sphingosine 1-phosphate (d16:1-P)
Isoeicosanoyl-CoA	{[1,1-dichloro-5-(3,5-dihydroxyphenyl)-4-oxopentan-2-yl]oxy}sulfonic acid	1,2,4,5,7,8-Hexathionane
hydroxyferroheme i	Tiludronate	Silica
Palmitoyl glucuronide	(1R,18Z)-1,14-dihydroxy-23,25-dimethoxy-12-[1-(3-methoxy-4-oxocyclohexyl)prop-1-en-2-yl]-13,19,27-trimethyl-21-methylidene-17-(prop-2-en-1-yl)-11,28-dioxa-4-azatricyclo[22.3.1.0â´,â¹]octacos-18-ene-2,3,10,16-tetrone	PIP(18:1(11Z)/18:3(6Z,9Z,12Z))
vomilenine	2-amino-4-({1-[(carboxymethyl)-C-hydroxycarbonimidoyl]-2-{[1-hydroxy-3-(4-hydroxyphenyl)-5-methoxy-4-oxo-2,4-dihydro-1H-phenalen-2-yl]sulfanyl}ethyl}-C-hydroxycarbonimidoyl)butanoic acid	Pentacosanoic acid
Olsalazine-O-sulfate	14-Heptacosanol	Chlorine oxide
1-Isothiocyanato-2-phenylethane	Pelargonidin 3-sophoroside	1,1,1,3,3,3-Hexachloro-2-propanone
Diisopropyl sulfide	Cinnzeylanol	2,3,4,5,6-Pentachlorobenzyl alcohol
2-(sulfooxy)acetic acid	3,4,5-trihydroxy-6-{[(2S,15S)-4-hydroxy-2,15-dimethyl-5-oxotetracyclo[8.7.0.0Â²,â·.0Â¹Â¹,Â¹âµ]heptadecan-14-yl]oxy}oxane-2-carboxylic acid	Amlodipine
11-beta-Hydroxyandrosterone-3-glucuronide	Mesobilirubinogen	Oxyphencyclimine
norpseudoephedrine	4,4'-Diaminodibutylamine	(6beta,7alpha,12beta,13beta)-7-Hydroxy-11,16-dioxo-8,14-apianadien-22,6-olide
D-Glyceraldehyde 3-phosphate	5,6,7-trihydroxy-2-phenyl-8-(3,4,5-trihydroxyoxan-2-yl)-4H-chromen-4-one	Chlorpromazine
Losartan	(Â±)-2-Heptanol	Tetrahydrocortisone
L-Glutamic acid	({2,5,6,8-tetrahydroxy-4-oxo-2H,3H,4H-naphtho[2,3-b]pyran-2-yl}methoxy)sulfonic acid	Glycyl-Lysine
Enalapril	6-{[15-(5,6-dimethylhept-5-en-2-yl)-7,12,16-trimethylpentacyclo[9.7.0.0Â¹,Â³.0Â³,â¸.0Â¹Â²,Â¹â¶]octadecan-6-yl]oxy}-3,4,5-trihydroxyoxane-2-carboxylic acid	Nitrosylsulfuric acid
2,5-Dibutyl-4-methyloxazole	Silver	Herculin
selenide	Methylarsonite	1,18-Diamino-5,9,14-triazaoctadecane
Alpha-Linolenoyl-CoA	Phytoene 1,2-epoxide	1,4-Dithiothreitol
1,2,5-Trimethyl-1H-pyrrole	1,2,4-Trithiolane	Thiocarbamic acid
Tellurite	6-[(8a-carboxy-4,4,6a,6b,11,11,14b-heptamethyl-1,2,3,4,4a,5,6,6a,6b,7,8,8a,9,10,11,12,12a,14,14a,14b-icosahydropicen-3-yl)oxy]-3,4-bis({[3,4-dihydroxy-5-(hydroxymethyl)oxolan-2-yl]oxy})-5-hydroxyoxane-2-carboxylic acid	Chlorite
docosanoyl-CoA	3,3-dichloro-4-[dichloro(hydroxy)methyl]-5-hydroxy-3,4-dihydro-2H-pyrrol-2-one
1-Methylpyrrole	Prop-2-enylcyclohexane
PC(22:6(4Z,7Z,10Z,13Z,16Z,19Z)/24:1(15Z))	2-(2,3-dihydroxy-4-methoxyphenyl)-5,7-dihydroxy-6,8-dimethoxy-3,4-dihydro-2H-1-benzopyran-4-one
{2,6-dihydroxy-4-[({6,7,8,11,12,13,22,23-octahydroxy-3,16-dioxo-2,17,20-trioxatetracyclo[17.3.1.0â´,â¹.0Â¹â°,Â¹âµ]tricosa-4,6,8,10,12,14-hexaen-21-yl}oxy)carbonyl]phenyl}oxidanesulfonic acid	(2R)-2-amino-3-(trimethylsilyl)propanoic acid
1,3-Diaminopropane	bis(2-methylundecan-2-yl) disulfide
PE-NMe(18:0/24:1(15Z))	3,4,5-trihydroxy-6-{[(9Z)-2-hydroxyhexadec-9-enoyl]oxy}oxane-2-carboxylic acid
methyl thiocyanate	4-hydroxy-6-(hydroxymethyl)-1,2Î»â¶,3-oxathiazine-2,2-dione
trans-Nonachlor	PC(O-16:0/22:0)
Flunarizine	Yuccagenin
PS(20:3(5Z,8Z,11Z)/22:5(4Z,7Z,10Z,13Z,16Z))	Anagrelide
6-{[3-(3,4-dimethoxyphenyl)-7-methoxy-8-methyl-4-oxo-4H-chromen-5-yl]oxy}-3,4,5-trihydroxyoxane-2-carboxylic acid	4-[(7-{5-[(2-acetyl-7-hydroxy-6-methoxy-2-methyl-1,2,3,4-tetrahydro-2Î»âµ-isoquinolin-1-yl)methyl]-2-hydroxyphenoxy}-6-methoxy-2-methyl-1,2,3,4-tetrahydroisoquinolin-1-yl)methyl]-4-hydroxycyclohexa-2,5-dien-1-one
3-(4-hydroxy-3,5-dimethoxyphenyl)prop-2-enoic acid	TG(15:0/22:2(13Z,16Z)/24:0)
Tauroursodeoxycholic acid	Arachidyl alcohol
Guanosine pentaphosphate adenosine	2-Palmitoylglycerophosphocholine
Histidinyl-Proline	{[(3E,11Z)-1-chlorotrideca-3,11-dien-5,7,9-triyn-2-yl]oxy}sulfonic acid
baicalin	(4-{9-hydroxy-8-oxo-2H,8H-[1,3]dioxolo[4,5-g]chromen-7-yl}phenyl)oxidanesulfonic acid
Calophyllolide	3-[5-(prop-1-yn-1-yl)thiophen-2-yl]oxirane-2-carboxylic acid
TG(14:0/14:1(9Z)/20:5(5Z,8Z,11Z,14Z,17Z))	CE(22:2(13Z,16Z))
1-Hexadecanol	2,4-Dichlorophenoxyacetic acid
6-(5-ethyl-2,3-dihydroxyphenoxy)-3,4,5-trihydroxyoxane-2-carboxylic acid	chloro(3-chloro-5-hydroxy-2-oxo-3,4-dihydro-2H-pyrrol-4-yl)methanide
2,2'-Dithenyl sulfide	Tridecyl phloretate
(+)-Prosopinine	O-behenoylcarnitine
3,5-dimethoxy toluene	2,4-Dibromo-1-(4-bromophenoxy)benzene
2,2-dichloro-1,1-ethanediol	Avocadyne 4-acetate
N-(1-Deoxy-1-fructosyl)glycine	Tetradec-2-enal
Phentermine	[2-(3,4-dihydro-2H-1,4-thiazin-5-yl)-2-oxoethoxy]sulfonic acid
1,2,4,5,7-Pentathiocane	2-[carboxy({[(2Z)-1-hydroxy-2-(2-imino-2,3-dihydro-1,3-thiazol-4-yl)-2-(methoxyimino)ethylidene]amino})methyl]-5-[(furan-2-carbonylsulfanyl)methyl]-3,6-dihydro-2H-1,3-thiazine-4-carboxylic acid
2-Methoxyestradiol-3-methylether	6-({8a-carboxy-2-hydroxy-4,6a,6b,11,11,14b-hexamethyl-4-[(sulfooxy)methyl]-1,2,3,4,4a,5,6,6a,6b,7,8,8a,9,10,11,12,12a,14,14a,14b-icosahydropicen-3-yl}oxy)-3,5-dihydroxy-4-[(3,4,5-trihydroxy-6-methyloxan-2-yl)oxy]oxane-2-carboxylic acid
2-Acetyl-1,5,6,7-tetrahydro-6-hydroxy-7-(hydroxymethyl)-4H-azepine-4-one	Octyl octanoate
2-benzyl-thiohydroximate-O-sulfate	5-[(5-phospho-1-deoxy-D-ribulos-1-ylimino)methylamino]-1-(5-phospho-D-ribosyl)imidazole-4-carboxamide
dichloroacetate	2-Bromo-1H-indole-3-carboxaldehyde
3,5-dimethyloctane	Sulfolithocholic acid
PS(20:0/24:0)	4-({2-[(6-carboxy-3,4,5-trihydroxyoxan-2-yl)oxy]-1-hydroxy-4-methylpentylidene}amino)-5,8-dihydroxy-7-(3-hydroxy-2-methylpropyl)-3-(propan-2-yl)-2-oxa-6,9-diazabicyclo[10.2.2]hexadeca-1(14),5,8,12,15-pentaene-10-carboxylic acid
arabidopaldehyde	Dimethyl diselenide
2(R)-hydroxydocosanoic acid	2-methyl-3-(2-methylphenyl)-3,4-dihydroquinazolin-4-one [2-(diphenylmethoxy)ethyl]dimethylamine hydrochloride
N-Caffeoyltryptophan	15-hydroxy-3,7,11,15-tetramethylhexadecanoic acid
6-{[5,7-dihydroxy-2-(4-hydroxyphenyl)-4-oxo-8-(3,4,5-trihydroxyoxan-2-yl)-4H-chromen-6-yl]oxy}-3,4,5-trihydroxyoxane-2-carboxylic acid	2,2,2-Trichloroethanol
12S-HHT	Gallium nitrate
Phenol sulphate	({6'-formyl-3,3'-dihydroxy-4,4'-dioxo-4H,4'H-[2,2'-bipyran]-6-yl}methoxy)sulfonic acid
Taraxacolide 1-O-b-D-glucopyranoside	3,4,5-trihydroxy-6-[4-(2-{[2-hydroxy-2-(4-methoxyphenyl)ethyl]-C-hydroxycarbonimidoyl}ethyl)phenoxy]oxane-2-carboxylic acid
Pyroglutamine	3,4,5-trihydroxy-6-{[4-hydroxy-2-({[hydroxy(phosphonooxy)phosphoryl]oxy}methyl)-5-(6-hydroxy-9H-purin-9-yl)oxolan-3-yl]oxy}oxane-2-carboxylic acid
Raphanusamic acid	CL(8:0/8:0/10:0/18:2(9Z,11Z))
1,18-octadecane-diol	6-[2-(2-chloro-1-{4-[2-(diethylamino)ethoxy]phenyl}-2-phenylethenyl)phenoxy]-3,4,5-trihydroxyoxane-2-carboxylic acid
3-Methylsulfinylpropyl isothiocyanate	3-({3-bromo-2-[2-(trifluoromethanesulfonamido)phenyl]-1-benzofuran-5-yl}methyl)-1-(6-carboxy-3,4,5-trihydroxyoxan-2-yl)-2-ethyl-4-(C-hydroxycarbonimidoyl)-5-(1-hydroxycyclopropyl)-1H-imidazol-3-ium
N-Acetyl-b-glucosaminylamine	[dihydroxy(oxo)-Î»â¶-sulfanylidene][4-(3,5,6-trihydroxy-7-oxo-7H-chromen-2-yl)phenyl]oxidanium
Cyclic GMP	CHEMBL556518
PS(DiMe(11,3)/DiMe(11,5))	Ammonium ferric citrate
Hexylamine	(2S)-1-[(2S)-6-amino-2-{[(2S)-3-carboxy-2-{[(2S)-1,3-dihydroxy-2-[(1-hydroxyethylidene)amino]propylidene]amino}-1-hydroxypropylidene]amino}hexanoyl]pyrrolidine-2-carboxylic acid
Iodipamide	3-(2-Methylpropanoyloxy)-8-(3-methylbutanoyloxy)-9,10-epoxy-p-mentha-1,3,5-triene
(E)-S-1-Propenyl thiosulfate	PE-NMe(18:4(6Z,9Z,12Z,15Z)/22:5(7Z,10Z,13Z,16Z,19Z))
trichloroacetate	Methyl 1-propene-1-sulfenoselenoate
lipoyl-adenylate	Spectinomycin
Janthitrem G	(6-carboxy-3,4,5-trihydroxyoxan-2-yl)({3-[(6-{[(2-carboxyacetyl)oxy]methyl}-3,4,5-trihydroxyoxan-2-yl)oxy]-5-hydroxy-2-(3,4,5-trihydroxyphenyl)-7H-chromen-7-ylidene})oxidanium
3-epihydroxymugineate	DG(15:0/22:6(4Z,7Z,10Z,13Z,16Z,19Z)/0:0)
Heptacarboxylporphyrin III	Nitrofen
ginsenoside Rg1	TG(20:4(5Z,8Z,11Z,14Z)/O-18:0/18:3(9Z,12Z,15Z))
(3beta,4alpha,5alpha,24S)-4,14-Dimethylstigmasta-8,25-dien-3-ol	4-(dichloromethylidene)-3,5-dihydroxy-3,4-dihydro-2H-pyrrol-2-one
Naphthalene	D-Gluconic acid Mn(II) salt
peonidin 3,5-diglucoside	(all-Z)-7,10,13-Docosatrienoic acid
Asparagoside H	Tetradecanol
Hexacosanal	6-[(14-carboxy-2,6,10-trimethyl-14-methylidenetetradecan-6-yl)oxy]-3,4,5-trihydroxyoxane-2-carboxylic acid
CL(i-13:0/i-22:0/i-12:0/i-14:0)	dichloroorsellinic acid
4-(3,4-Dihydroxyphenyl)-2,3-dihydro-2,3-dihydroxy-1H-phenalen-1-one	6-(hexadecan-2-yloxy)-3,4,5-trihydroxyoxane-2-carboxylic acid
Sucralose	[(3-{[(2E)-3-(methylsulfanyl)prop-2-en-1-yl]disulfanyl}butan-2-yl)oxy]sulfonic acid
3-(4-hydroxy-3,5-dimethoxyphenyl)-1-(2,4,6-trihydroxy-3-methoxyphenyl)propane-1,2-dione	N-Acetyl-L-glutamyl 5-phosphate
Bis(methylsulfonylmethyl) disulfide	Tioconazole
Aldehydo-L-iduronate	Molybdate
N-[(4E,8E)-1,3-dihydroxyoctadeca-4,8-dien-2-yl]hexadecanamide	Methyl 2-(10-heptadecenyl)-6-hydroxybenzoate
CerP(d18:0/16:0)	TRIBUTYL CITRATE
Longamide	3-Cyclohexyldodecane
Hexahydro-6,7-dihydroxy-5-(hydroxymethyl)-3-(2-hydroxyphenyl)-2H-pyrano[2,3-d]oxazol-2-one	(2E)-4-[(6-carboxy-3,4,5-trihydroxyoxan-2-yl)oxy]oct-2-enedioic acid
PC(P-16:0/P-16:0)	3-hydroxynonanoyl carnitine
(hydroxymethylidene)carbamic acid	(8E)-3,7-dimethyl-9-(2,6,6-trimethylcyclohex-1-en-1-yl)nona-2,4,6,8-tetraen-1-yl (6Z,9Z,12Z)-octadeca-6,9,12-trienoate
PG(a-13:0/a-13:0)	[Nitrilotris(methylene)]trisphosphonic acid
25-Acetyl-6,7-didehydrofevicordin F 3-glucoside	3-hydroxystearate
(-)-heliannuol A	(2R,4aS,6aS,12bS,14aS,14bR)-10-hydroxy-2,4a,6a,9,12b,14a-hexamethyl-11-oxo-1,2,3,4,4a,5,6,6a,11,12,12a,12b,13,14,14a,14b-hexadecahydropicene-2-carboxylic acid
CL(i-13:0/a-21:0/i-18:0/a-25:0)[rac]	2,6-dihydroxy-4-methyl-5H,10H-benzo[g]quinoline-5,10-dione
Armillaridin	5-Chloro-4-(2-imidazolin-4-on-2-ylamino)-2,1,3-benzothiazdiazole
Methyl methylthio selenide	3,7,7,10-Tetramethyl-12-thiabicyclo[9.1.0]dodeca-3,7-diene
Thallium	N-hexacosanoylsphingosine-1-phosphocholine
[(3-methyl-2-oxo-4-phenylbut-3-en-1-yl)oxy]sulfonic acid	4-[(2S,15S)-2,15-dimethyl-5-oxotetracyclo[8.7.0.0Â²,â·.0Â¹Â¹,Â¹âµ]heptadecan-14-yl]-4-hydroxy-N-(2-sulfoethyl)pentanimidic acid
Bismuth Subsalicylate	1-(5-hydroxy-4,5-dihydro-1,3-thiazol-2-yl)ethan-1-one
PS(22:6(4Z,7Z,10Z,13Z,16Z,19Z)/24:1(15Z))	2-Polyprenyl-3-methyl-5-hydroxy-6-methoxy-1,4-benzoquinone
6-(2-amino-2-carboxyethyl)-4-hydroxybenzothiazole	3,4,5-trihydroxy-6-{[(10E,12E,14E,16E,18E,22Z,26E)-2,6,10,14,19,23,27,31-octamethyldotriaconta-2,6,10,12,14,16,18,22,26,30-decaen-8-yl]oxy}oxane-2-carboxylic acid
Thiocysteine	Panaxatriol
Carbimazole	3H-1,2-Dithiole-3-thione
7,8-Dehydroastaxanthianthin	3,4,5-trihydroxy-6-[(14-oxotetradecan-2-yl)oxy]oxane-2-carboxylic acid
Embramine	Methyl 2-propenyl tetrasulfide
Glucoputranjivin	(8E)-3,7-dimethyl-9-(2,6,6-trimethylcyclohex-1-en-1-yl)nona-2,4,6,8-tetraen-1-yl (5Z)-tetradec-5-enoate
Tetrahydrofuran	PE-NMe2(24:0/24:1(15Z))
PC(24:0/P-18:1(11Z))	(11E)-icos-11-ene-1,10-diol
5-oxooctanal	3-Hexylpyridine
TG(18:4(6Z,9Z,12Z,15Z)/14:1(9Z)/18:4(6Z,9Z,12Z,15Z))	Phenylacetaldehyde
{4,5-dihydroxy-2-[5,6,7-trihydroxy-2-(4-hydroxyphenyl)-4-oxo-4H-chromen-8-yl]oxan-3-yl}oxidanesulfonic acid	(Â±)-3-Methyl-1-pentanol
Gabapentin	PE(P-16:0/20:3(5Z,8Z,11Z))
6alpha-hydroxy-castasterone	7-{3-[(6-carboxy-3,4,5-trihydroxyoxan-2-yl)oxy]-4,5-dihydroxyphenyl}-6,11-dihydroxy-3-(hydroxymethyl)-2Î»â´,8-dioxatricyclo[7.3.1.0âµ,Â¹Â³]trideca-1,3,5(13),6,9,11-hexaen-2-ylium
Cobalamin	{[1-hydroxy-1-(4-hydroxy-2-imino-1,2,7,8-tetrahydropteridin-6-yl)propan-2-yl]oxy}sulfonic acid
Thelephoric acid	Magnesium sulfate
(3-phenylpropoxy)sulfonic acid	Zinc sulfate heptahydrate
Anteisoheptadecanoyl-CoA	Crotamiton
Benzyl chloride	SCHEMBL6333930
<i>sym</i>-homospermidine	Uroporphyrinogen III
1-18:3-2-16:4-monogalactosyldiacylglycerol	N,3-bis(sulfooxy)pent-4-enimidothioic acid
Dodecanoic acid	clopidogrel carboxylic acid
Muricoreacin	(alpha-keto-dimethyl-delta-N,N-Dimethylguanidynol) valeric acid
O-succinyl-L-homoserine	[(1S,2R,10R,11S,15S)-5,13-dihydroxy-2,15-dimethyltetracyclo[8.7.0.0Â²,â·.0Â¹Â¹,Â¹âµ]heptadec-7-en-14-yl]oxidanyl
Indoleacetyl glutamine	3,4,5-trihydroxy-6-[(1-isothiocyanatobut-3-en-2-yl)oxy]oxane-2-carboxylic acid
2-{4-[(6-carboxy-3,4,5-trihydroxyoxan-2-yl)oxy]-3-hydroxyphenyl}-3,7-dihydroxy-5-{[3,4,5-trihydroxy-6-(hydroxymethyl)oxan-2-yl]oxy}-1Î»â´-chromen-1-ylium	Carboxybupranolol, 4-chloro-3-[3-(1,1-dimethylethylamino)-2-hydroxy-propyloxy]benzoic acid
Trimethylsilyl heptadecanoic acid	p-Cresol
Diosgenin 3-[glucosyl-(1-&gt;4)-[glucopyranosyl-(1-&gt;6)]-glucopyranosyl-(1-&gt;4)-rhamnosyl-(1-&gt;4)-[rhamnosyl-(1-&gt;2)]-glucoside]	Epicatechin 3-O-(3-O-methylgallate)
1-Methylhistamine	[(2S,15S)-5,13-dihydroxy-2,15-dimethyltetracyclo[8.7.0.0Â²,â·.0Â¹Â¹,Â¹âµ]heptadecan-14-yl]oxidanyl
gamma-Glutamylphenylalanine	Tertatolol
Chloromethyl methyl ether	(E)-2-Octene
1,2,3,4,6-pentagalloylglucose	1-Isothiocyanato-6-(methylsulfinyl)hexane
Phytal	Indole
Thiolutin	2-Dodecanone
Monoiodothyronine	Ficin
OR-1896	S-Methyl methanesulfinothioate
CDP-DG(a-13:0/i-20:0)	Alphachloralose
Tantalum	9-[4-hydroxy-5-(hydroxymethyl)oxolan-2-yl]-2-(hydroxyamino)-9H-purin-6-ol
3-Sulfopyruvic acid	1-amino-2-methylpropan-2-ol
2-tridecanone	Cyclohexylammonium
Asparaginyl-Cysteine	4-amino-4-[(5-amino-1-carboxypentyl)-C-hydroxycarbonimidoyl]butanoate
PS(22:5(4Z,7Z,10Z,13Z,16Z)/22:5(4Z,7Z,10Z,13Z,16Z))	Phosphoguanidinoacetate
Liquid thiophthene	Mono-(2-ethyl-5-carboxypentyl) phthalate
TG(22:5(7Z,10Z,13Z,16Z,19Z)/18:1(9Z)/22:5(7Z,10Z,13Z,16Z,19Z))	3,4,5-trihydroxy-6-[4-(prop-2-en-1-yl)phenoxy]oxane-2-carboxylic acid
Isobutyryl-L-carnitine	Trimetaphosphoric acid
Sulfoxone	5-(2-Aminoethyl)-3-methoxybenzene-1,2-diol
Asparaginyl-Phenylalanine	4-Hydroxy-4-methyl-7-decenoic acid gamma-lactone
Roxarsone	1-Carboxyethylvaline
3-[(2-Methyl-3-furanyl)thio]-4-heptanone	N-isopropylterephthalamic acid
Calcitroic acid	Tungsten
O-Phosphohomoserine	(5E,9Z)-4-hydroxy-6,10,14-trimethylpentadeca-5,9,13-trien-2-one
p-Chlorobenzenesulfonamide	[(1-isothiocyanatobut-3-en-2-yl)oxy]sulfonic acid
TG(14:1(9Z)/16:1(9Z)/o-18:0)	Heneicosane
m-Chlorohippuric acid	2-Ethyl-5-methylthiophene
Isobutylpropylamine	(11E)-13-hydroxyicos-11-enal
Ouabain	6-(hexadecyloxy)-3,4,5-trihydroxyoxane-2-carboxylic acid
Famotidine	Hexakis(2-methyl-2-phenylpropyl)distannoxane
3,3-Dichloro-4-(dichloromethylene)-2,5-pyrrolidinedione	PIP(18:3(6Z,9Z,12Z)/18:1(9Z))
17Z-hexacosenoic acid	6-Hydroxy-4-pentacosanone
isoprene	(+/-)-2,4,8-Trimethyl-7-nonen-2-ol
phosphate	Ethyl 3-(methylthio)butanoate
1-hydroxy-1-(4-methoxyphenyl)-4-methylpentan-3-one	Mycophenolic acid
Artomunoxanthentrione	Pipericine
dehydroabietate	1,5-Dibutyl methyl hydroxycitrate
8-Hydroxyhesperetin 7-[6-acetylglucosyl-(1-&gt;2)-glucoside]	Soyasaponin aa
Azosemide	Spermidine
Riboflavin cyclic-4',5'-phosphate	6-methylhept-1-ene
6-(methylthio)-2-oxohexanoate	[(1S,2R,10S,11S,15R)-2,15-dimethyl-14-(6-methylhept-5-en-2-yl)tetracyclo[8.7.0.0Â²,â·.0Â¹Â¹,Â¹âµ]heptadec-7-en-5-yl]oxidanyl
3,3,4-Trimethyldecane	Cinnamic acid
Ilicifolinoside A	{3-[(propane-1-sulfinyl)sulfanyl]propoxy}sulfonic acid
(E)-2-(1H-indol-3-yl)-1-thioacetohydroximate	Oxtriphylline
3-[3,4-dihydroxy-2-(4-hydroxy-3,7-dimethylocta-2,6-dien-1-yl)phenyl]propanoic acid	Gravacridonediol
Heptadecanal	TG(15:0/24:1(15Z)/24:1(15Z))
Methylphosphate	[(2R,15S)-6,13,14-trihydroxy-2,15-dimethyltetracyclo[8.7.0.0Â²,â·.0Â¹Â¹,Â¹âµ]heptadec-7-en-5-yl]oxidanyl
ACRL Toxin II	TG(24:0/O-18:0/22:1(13Z))
2-oxopenta-3,4-dienoate	Mukurozidiol
(Z)-Methyl 3-(methylsulfinyl)-1-propenyl disulfide	3-Hydroxy-1-phenyl-1-heptadecanone
Sulfate	2-Methylheneicosane
(R)-(E)-Sulforaphene	3-(10-Heptadecenyl)phenol
Pipecolic acid	2-hydroxyhenicosanoic acid
Zinc dithionite	{[1-methyl-6-(methyloxidaniumylidene)-2-oxo-4,5-diphenylpiperidin-1-ium-3-yl]oxy}trioxo-Î»â¶-sulfanuide
5-Ethyl-4-methyl-2-pentylthiazole	Trichloroethylene
Pentachlorophenol	TG(22:0/20:0/24:1(15Z))
MoO<sub>2</sub>-molybdopterin cofactor	delta5-Demissine
Nequinate	N-2-[4-(3,3-Dimethylallyloxy)phenyl]ethylcinnamide
PE-NMe(22:4(7Z,10Z,13Z,16Z)/24:1(15Z))	Zinc carbonate
3-dimethylsulfoniopropionaldehyde	N'-nitrosonornicotine
PA(14:0/20:0)	Octadecylamine
erythro-6,8-Pentacosanediol	N-Nonanoylglycine
PE-NMe2(22:2(13Z,16Z)/24:1(15Z))	Tyramine glucuronide
(-)-Epiafzelechin 3-gallate	2,7,10-trimethyldodecane
TG(14:0/15:0/14:0)	Assamsaponin E
TR-Saponin A	[4-hydroxy-7-(1-hydroxy-2-oxoethyl)-2-imino-1H,2H-thieno[3,2-g]pteridin-6-yl]dimethylsulfanium
Ezetimibe	Docosanamide
1,3-Butadiene	Sporotrichiol
Chrysophanol 1-tetraglucoside	Chromium
alpha-solanine	Phosphine
Octanal	Urate radical
6-Methyl-1-heptene	1,2-Dimethyl-4-(6-methyl-4-heptenyl)-1,3-cyclohexadiene
Chloroacetic acid	ent-17-Acetoxy-16b-kauran-19-al
LysoPC(10:0)	1,2-Ethanediyldicarbamodithioic acid
TG(15:0/16:0/20:3(8Z,11Z,14Z))	MG(O-18:0/0:0/0:0)
3-Butenenitrile	TG(24:0/24:1(15Z)/18:1(9Z))
feruloylacetyl-CoA	3-hydroxy-N-(sulfooxy)-3-[(sulfooxy)methyl]pentanimidothioic acid
Chloral hydrate	Tyrosyl-Tyrosine
Capsicoside C	D-4'-Phosphopantothenate
spermidine	Bepridil
{2,6-dihydroxy-4-[4-hydroxy-7-(hydroxymethyl)-11-oxo-2,8-dioxatricyclo[7.3.1.0âµ,Â¹Â³]trideca-1(12),3,5(13),6,9-pentaen-3-yl]phenoxy}dihydroxyoxo-Î»â¶-sulfanylium	2-Mercaptopropanoic acid
Trimethylselenonium	N-(4-amino-3-hydroxybutyl)-3-(4-hydroxy-3,5-dimethoxyphenyl)prop-2-enimidic acid
Selenocystine	Hexacosane
12,13-epoxy-9-alkoxy-10E-octadecenoate	trans-2-trans-4-Nonadiene
(6S)-6-beta-hydroxy-1,4,5,6-tetrahydronicotinamide-adenine dinucleotide	Naloxone
PE-NMe2(22:5(4Z,7Z,10Z,13Z,16Z)/22:6(4Z,7Z,10Z,13Z,16Z,19Z))	3,4,5-trihydroxy-6-{[2-(phosphonooxy)prop-2-enoyl]oxy}oxane-2-carboxylic acid
Eseramine	Benzoin
3-hydroxy-<i>N</i><sup>6</sup>,<i>N</i><sup>6</sup>,<i>N</i><sup>6</sup>-trimethyl-L-lysine	4-Ethyl-5-pentyloxazole
Diatrizoate	2,4-dihydroxy-5-methoxy-5-(methylamino)-3,4-diphenylpentanoic acid
[(1-oxo-1H-isochromen-3-yl)methoxy]sulfonic acid	Dihydro-5-pentyl-2(3H)-furanone
Proanthocyanidin A2	Taurine
2-{[hydroxy(2,4,6-trihydroxyphenyl)methylidene]amino}acetic acid	(1S,2S,4R,8R)-p-Menthane-1,2,8,9-tetrol
Nitecapone	2-cis-Geranylgeraniol
Alpha-Linoleoylcholine	(2S)-1-[(9Z,12Z,15Z)-octadeca-9,12,15-trienoyloxy]-3-{[(2R,5R,6R)-3,4,5-trihydroxy-6-({[(2R,5R,6R)-3,4,5-trihydroxy-6-(hydroxymethyl)oxan-2-yl]oxy}methyl)oxan-2-yl]oxy}propan-2-yl (9Z,12Z,15Z)-octadeca-9,12,15-trienoate
Glutaminylglycine	Coriandrone D
1-16:0-2-18:2-diacylglycerol-trimethylhomoserine	trans-2-Enoyl-OPC6-CoA
Garcinone A	3-[(3E,5E,7E,9E,11E,13E,15E,17E,19E,23E)-3,7,11,16,20,24,28-heptamethylnonacosa-3,5,7,9,11,13,15,17,19,23,27-undecaen-1-yl]-2,2-dimethyloxirane
Fumonisin FP1	Ascorbyl stearate
PS(15:0/20:4(5Z,8Z,11Z,14Z))	PG(18:1(11Z)/22:4(7Z,10Z,13Z,16Z))
(8S,9S,10S)-8,10-dimethyl-1-octalin	(11E)-13-[(4Z,7Z,10Z,16Z,19Z)-docosa-4,7,10,13,16,19-hexaenoyloxy]octadeca-9,11-dienoic acid
Dihydrozeatin-7-N-dihydrozeatin	Benzthiazide
CDP-DG(18:2(9Z,12Z)/22:6(4Z,7Z,10Z,13Z,16Z,19Z))	5-Hydroxydiclofenac
3,4-dihydroxy-5-{[(2E)-3-[4-hydroxy-3-(sulfooxy)phenyl]prop-2-enoyl]oxy}cyclohex-1-ene-1-carboxylic acid	6-(sulfooxy)heptanoic acid
lawsone	S-Methyl 4-methylpentanethioate
2-Cinnamoyl-1,6-digalloyl-beta-D-glucopyranose	Chloroxine
Docosatrienoic acid	2,4-Dihydroxybutanoic acid
Cassythine	Phenol-formaldehyde, cross-linked, triethylenetetramine activated
Fe<SUP>2+</SUP>	2Fe-2S
O-sinapoylcholine	7-Hydroxy-2',4',5'-trimethoxyisoflavan
10-hydroxydecanoate	Thiocyanate
Fe2+	Tetramethylquercetin 3-rutinoside
Nb-Palmitoyltryptamine	18,19,21-tris(acetyloxy)-20-[(acetyloxy)methyl]-24,25-dihydroxy-3,13,25-trimethyl-14-methylidene-6,15-dioxo-2,5,16-trioxa-11-azapentacyclo[15.7.1.0Â¹,Â²â°.0Â³,Â²Â³.0â·,Â¹Â²]pentacosa-7(12),8,10-trien-22-yl pyridine-3-carboxylate
Dopexamine	5-Hydroxyindole
<i>S</i>-formylglutathione	1-(1-Pyrrolidinyl)-2-butanone
2-[({3-[3,4-dihydroxy-5-(3,4,5-trihydroxybenzoyloxy)benzoyloxy]-4,5-dihydroxyphenyl}(hydroxy)methylidene)amino]acetic acid	Trospium
carbamoyl-phosphate	4,6-dioxo-7-(sulfooxy)heptanoic acid
Trichloroethanol glucuronide	{[(11E)-20-hydroxyicos-11-en-1-yl]oxy}sulfonic acid
Dibromochloromethane	2,4,6-Trichlorophenol
Methyl propyl trisulfide	N-Malonyltryptophan
SM(d18:1/14:0)	Coa(20:3(11z,14z,17z))
heliocide B4	(Z)-8-Tetradecenal
ADP-ribose 1"-2" cyclic phosphate	2-(phosphonooxy)-3-(sulfooxy)propanoic acid
1-(3,4-dihydroxyphenyl)-5-hydroxy-3-decanone	4-({[({[5-(6-amino-9H-purin-9-yl)-3,4-dihydroxyoxolan-2-yl]methoxy}(hydroxy)phosphoryl)oxy](hydroxy)phosphoryl}oxy)-2-hydroxy-3,3-dimethyl-N-[2-({2-[(9,10,18-trihydroxyoctadecanoyl)sulfanyl]ethyl}-C-hydroxycarbonimidoyl)ethyl]butanimidic acid
LysoPA(18:0e/0:0)	CDP-DG(22:6(4Z,7Z,10Z,13Z,16Z,19Z)/22:5(4Z,7Z,10Z,13Z,16Z))
2,6,10,15-tetramethylheptadecane	Methylselenic acid
Norophthalmic acid	(8E,15E)-1,8,15-Heptadecatriene-11,13-diyne
3,7R,11R,15-tetramethyl-hexadecanoic acid	PE(20:0/16:0)
10beta-hydroxytaxa-4(20),11-dien-5alpha-yl acetate	1-iodo-4-methoxybenzene
5b-Pregnanediol	Phytanic acid
Sorgolactone	2-{9-[(5Z)-5-[carboxy(phenyl)methylidene]-4-hydroxy-2-oxo-2,5-dihydrofuran-3-yl]-11-hydroxy-3-oxo-2-oxatricyclo[6.3.1.0â´,Â¹Â²]dodeca-1(11),4,6,8(12),9-pentaen-6-yl}-4-hydroxy-5-(4-hydroxyphenyl)-3-oxohexanedioic acid
Bromide	{4-hydroxy-2-oxo-1aH,1bH,2H,4aH,5H,6H,6aH-oxireno[2,3-e]isoindol-6-yl}oxidanesulfonic acid
trichloroethene	dihydrozeatin
Bupivacaine	3-Carboxy-2,3,4,9-tetrahydro-1H-pyrido[3,4-b]indole-1-propanoic acid
9(S)-HPOTE	9-Hydroxytridecyl docosanoate
D-glucaro-1,5-lactone	PE-NMe(20:4(8Z,11Z,14Z,17Z)/18:4(6Z,9Z,12Z,15Z))
pilosin	12-Ketodeoxycholic acid
Cerium	Vescalagin
Glucosamine-1P	Sambucus nigra Degraded cyanogenic glycosides (2'-Epimer)
Dihydroneopterin phosphate	Octadecyl fumarate
Zanthodioline	dotriacontan-2-ol
Nonadecanoic acid	2-{[4-hydroxy-3-(4-hydroxy-3-methylbut-2-en-1-yl)phenyl]formamido}acetic acid
methanesulfenate	2-Propionyl-2-thiazoline
Sarsasapogenin	3,4,5-trihydroxy-6-[(2E,6Z)-nona-2,6,8-trien-1-yloxy]oxane-2-carboxylic acid
Bisnorcholic acid	Pterosin J
Monocrotaline	Dexpanthenol
(alpha-D-mannosyl)7-beta-D-mannosyl-diacetylchitobiosyl-L-asparagine, isoform B (protein)	[(2S,15R)-14-(5-ethyl-6-methylheptan-2-yl)-2,15-dimethyl-5-oxotetracyclo[8.7.0.0Â²,â·.0Â¹Â¹,Â¹âµ]heptadecan-9-yl]oxidanesulfonic acid
PC(18:4(6Z,9Z,12Z,15Z)/18:4(6Z,9Z,12Z,15Z))	MG(a-21:0/0:0/0:0)[rac]
Strontium	Glycerol 1,2-didodecanoate 3-tetradecanoate
PC(14:1(9Z)/16:1(9Z))	CE(18:2(9Z,12Z))
Phlorin	D-Biopterin
Hydroxyhomodestruxin B	3-[4-methoxy-3-(sulfooxy)phenyl]-2-oxopropanoic acid
Zinc	Deacetylisovaltrate
(+)-isomenthol	3,4,5-trihydroxy-6-{[(2E)-3-(1H-imidazol-5-yl)prop-2-enoyl]oxy}oxane-2-carboxylic acid
3,20-dimethyl-1,2,21,22-tetradehydro-2,3,20,21-tetrahydrobotryococcene	TG(18:0/O-18:0/18:0)
Glycerol tripropanoate	Deoxycytidine
PC(DiMe(9,3)/MonoMe(11,3))	cholesteryl palmitoleate
<i>N</i><sup>6</sup>,<i>N</i><sup>6</sup>,<i>N</i><sup>6</sup>-trimethyl-L-lysine	Disodium succinate
Pentadecanal	3-Mercapto-1-hexanol
desmosterol	[1-(3-ethenyl-6-methylpyrazin-2-yl)ethoxy]sulfonic acid
(Z)-N-Feruloyl-5-hydroxyanthranilic acid	1-(3-aminopropyl)pyrrolidin-2-one
1-Phosphatidyl-1D-myo-inositol 3,4-bisphosphate	Semilepidinoside A
TG(20:0/a-13:0/8:0)	Spermine
Squamocin K	1-(4-methoxyphenyl)-3-phenylpropan-1-ol
Raltitrexed	4-Methylcatechol
6-deoxocastasterone	Citpressine II
Diflubenzuron	5-{6-hydroxy-4-[(E)-2-(4-hydroxyphenyl)ethenyl]-2-phenyl-2,3-dihydro-1-benzofuran-3-yl}benzene-1,3-diol
Dimethyl trisulfide	Nitrofurantoin
2,3-Secoporrigenin	CDP-DG(i-17:0/i-15:0)
CE(22:4(7Z,10Z,13Z,16Z))	Enniatin B1
Dimethyl selenide	Cuscohygrine
Desogestrel	Carbon disulfide
TG(18:0/24:1(15Z)/24:1(15Z))	N-Decane
3-(3-hydroxyphenyl)-2-(4-hydroxyphenyl)-4-[(E)-2-(4-hydroxyphenyl)ethenyl]-2,3-dihydro-1-benzofuran-6-ol	O-Methylsterigmatocystin
2-Hydroxy-22-methyltetracosanoic acid	Fahfa(18:0/5-o-18:0)
10-Hydroxy-16-hentriacontanone	erythro-7,9-Tetratriacontanediol
Esmolol	SCHEMBL5558118
iodide	Cyclothiazide
2-Methyl-3-nonacosanone	{[1,4,5-trihydroxy-2-oxo-6-(phosphonooxy)hexan-3-yl]oxy}sulfonic acid
N-Phenyl-2-naphthylamine	dimethyl[(2E)-3-oxo-2-(phenylmethylidene)propyl]sulfanium
Astragaloside V	3-(prop-2-en-1-yldisulfanyl)propan-1-ol
Methylarsonate	1-Phenylheptane
(3b,22a)-12-Oleanene-3,22,24,29-tetrol 3-[arabinosyl-(1-&gt;3)-arabinoside]	Debrisoquine
1,2,4-Nonadecanetriol	2,5-Diethyl-3,6-dimethylpyrazine
Androstenol	ZINC71773560
3,6-Epoxy-5,5',6,6'-tetrahydro-b,b-carotene-3',5,5',6'-tetrol	Diethylaminoethanol-N-oxide
(E,E,E)-Sylvatine	PE(P-18:1(9Z)/18:2(9Z,12Z))
Dihydro-4-mercapto-3(2H)-furanone	Glycerol alpha-monochlorohydrin
PE(18:3(6Z,9Z,12Z)/24:1(15Z))	Cesium
TG(20:1(11Z)/20:4(5Z,8Z,11Z,14Z)/20:4(5Z,8Z,11Z,14Z))	Cefmenoxime
Manganese	Foscarnet
(<i>R</i>)-<i>S</i>-lactoylglutathione	Lindane
5beta-Coprostanol	[(3,5-dichloro-4-hydroxy-2-methoxy-6-methylphenyl)(hydroxy)methylidene]carbamic acid
Panaxydol linoleate	Hesperetin
(2R,3S)-2,7-dihydroxy-4'-methoxyisoflavanone	Cer(d18:1/23:0)
Pentadecanoylcarnitine	3-{16-ethenyl-11-ethyl-12-formyl-17,26-dimethyl-21-methylidene-4-oxo-7,23,24,25-tetraazahexacyclo[18.2.1.1âµ,â¸.1Â¹â°,Â¹Â³.1Â¹âµ,Â¹â¸.0Â²,â¶]hexacosa-1,5,8(26),9,11,13(25),14,16,18,20(23)-decaen-22-yl}propanoic acid
Marimastat	dimethyl(phenyl)sulfonium
Perulactone B	5-(4-Chloro-3-hydroxy-1-butynyl)-2,2'-bithiophene
sphinganine	6-({3,4,5,13,14,20,21-heptahydroxy-8,17-dioxo-9,12,16-trioxatetracyclo[16.4.0.0Â²,â·.0Â¹â°,Â¹âµ]docosa-1(22),2,4,6,18,20-hexaen-22-yl}oxy)-3,4,5-trihydroxyoxane-2-carboxylic acid
Dichlorodifluoromethane	(3S,5R,6R,6'S)-6,7-Didehydro-5,6-dihydro-3,5,6'-trihydroxy-13,14,20-trinor-3'-oxo-beta,epsilon-caroten-19',11'-olide 3-acetate
Sevoflurane	2-amino-4-({1-[(carboxymethyl)-C-hydroxycarbonimidoyl]-2-{[(4E)-2-hydroxy-1-oxohex-4-en-3-yl]sulfanyl}ethyl}-C-hydroxycarbonimidoyl)butanoic acid
(E)-26,27-Dinorergosta-4,22-dien-3-one	N-palmitoyl tyrosine
TG(20:0/22:2(13Z,16Z)/o-18:0)	Permetin A
Litcubinine	(tricosan-12-yloxy)sulfonic acid
Simonin V	tetracosanol-2
8,10-Hentriacontanedione	1-Phenyl-1,3-heptadecanedione
DG(8:0/20:0/0:0)	Yohimbine
Adenosine 5'-pentaphosphate	6-[(8,8-diethoxy-2,6-dimethyloctan-2-yl)oxy]-3,4,5-trihydroxyoxane-2-carboxylic acid
Leptodactylone	10-hydroxy-2-(methoxycarbonyl)-2,6a,6b,9,9,12a-hexamethyl-11-(sulfooxy)-1,2,3,4,4a,5,6,6a,6b,7,8,8a,9,10,11,12,12a,12b,13,14b-icosahydropicene-4a-carboxylic acid
13Z,16Z-docosadienoic acid	PE(14:1(9Z)/14:1(9Z))
isopimaradienol	Clonidine
4,4'-Thiobis-2-butanone	9,12,13-TriHOME
Galegine	1,26-Hexacosanediol
(Z)-4-Dodecenal	Reticulatamol
Arginyl-Isoleucine	3-(pentadec-14-en-1-yl)phenol
10,12-Heptacosanedione	Ethacrynic acid
L-Cysteine	3,4,5-trihydroxy-6-{2-hydroxy-5-[5-oxo-5-(piperidin-1-yl)pentyl]phenoxy}oxane-2-carboxylic acid
Benzyl methyl sulfide	DL-Homocystine
1-Methoxyspirobrassinin	Pristanoylglycine
1,2-Dichloroethane	(S)-3-Hydroxyhexadecanoyl-CoA
D-xylopyranose	PC(o-18:1(9Z)/20:0)
Hexadecanedioic acid mono-L-carnitine ester	Spinacetin 3-gentiobioside
PE-NMe2(22:4(7Z,10Z,13Z,16Z)/24:1(15Z))	FAHFA(22:6(4Z,7Z,10Z,13Z,16Z,19Z)/14-O-22:6(4Z,7Z,10Z,13Z,16Z,19Z))
TG(14:0/15:0/14:1(9Z))	Fusaroskyrin
Prenyl glucoside	trisodium 3-sulfo-6-sulfonato-1-[2-(4-sulfonatonaphthalen-1-yl)diazen-1-yl]naphthalen-2-olate
(2S,4S)-Monatin	DG(18:2n6/0:0/18:4n3)
Pregnenolone	5-methyl-3-{2,9,13-trihydroxy-13-[5-(1-hydroxytridecyl)oxolan-2-yl]tridecyl}oxolan-2-one
Physapruin B	2-Propenyl 1-(propylsulfinyl)propyl disulfide
3-Tritriacontanone	3,4,5-trihydroxy-6-(13-{[5-hydroxy-6-(hydroxymethyl)-3,4-bis({[3,4,5-trihydroxy-6-(hydroxymethyl)oxan-2-yl]oxy})oxan-2-yl]oxy}-5,9-dimethyl-14-methylidenetetracyclo[11.2.1.0Â¹,Â¹â°.0â´,â¹]hexadecane-5-carbonyloxy)oxane-2-carboxylic acid
Nizatidine	Kaempferol 3-(sinapoylglucoside) 7-sophoroside
13-OxoODE	iron(3+) ion 5,16,27-trihydroxy-2,13,24-trioxo-1,6,12,17,23,28-hexaazacyclotritriaconta-5,16,27-triene-1,12,23-tris(olate)
Dynorphin B (6-9)	3-O-Galloyl-1,4-galactarolactone
(Â±)-Fenarimol	2-amino-3-{[3-(sulfooxy)propyl]sulfanyl}propanoic acid
Gniditrin	Vinaginsenoside R13
Diazoxide	Alpha-linolenyl carnitine
Keratan	6-[1-(3-ethenyl-6-methylpyrazin-2-yl)ethoxy]-3,4,5-trihydroxyoxane-2-carboxylic acid
L-Gizzerosine	N-[2-(3,4-dihydroxyphenyl)ethyl]-3-(4-hydroxy-3-methoxyphenyl)propanimidic acid
4-Methyl-4-(methylthio)-2-pentanone	[6-oxo-1-(3-phenylpropanoyl)-1,2,3,6-tetrahydropyridin-3-yl]oxidanesulfonic acid
DG(15:0/0:0/20:4n6)	[(2-hydroxy-6-imino-1,6-dihydropyrimidin-5-yl)methoxy]sulfonic acid
Palladium	4,7-dimethylundecane
(22E, 24x)-Ergosta-4,6,8,22-tetraen-3-one	(+)-Chebulic acid
Kanzonol I	6-{[2-(3-carboxyoxiran-2-yl)acetyl]oxy}-3,4,5-trihydroxyoxane-2-carboxylic acid
Flunisolide	PGF2a ethanolamide
4-O-oxalyl-L-threonate	2-(hydroxymethyl)-5-methyl-1,4-dithiane-2,5-diol
Lenthionine	Betavulgaroside VIII
spermine	1-[3,4-dihydroxy-5-(hydroxymethyl)oxolan-2-yl]-4-(hydroxyamino)-1,2-dihydropyrimidin-2-one
N-methylputrescine	PS(MONOME(11,3)/MONOME(11,3))
2-O-Methylascorbic acid	2-amino-3-[3-hydroxy-5-iodo-4-(sulfooxy)phenyl]propanoic acid
Cepagenin	Pibutidine
(E)-N-hydroxy-8-(methylsulfanyl)octimidothioate	N-(3-{1-[(6R)-2-hydroxy-4-oxo-6-(2-phenylethyl)-6-propyloxan-3-yl]propyl}phenyl)-5-(trifluoromethyl)pyridine-2-sulfonamide
Chloroacetaldehyde	{2-[(8Z,11Z,14Z)-icosa-8,11,14-trienoyloxy]ethyl}trimethylazanium
Cohibin C	2-amino-4-({1-[(carboxymethyl)-C-hydroxycarbonimidoyl]-2-[(1,3-dihydroxybutan-2-yl)sulfanyl]ethyl}-C-hydroxycarbonimidoyl)butanoic acid
Harzianopyridone	CDP-DG(20:4(8Z,11Z,14Z,17Z)/22:6(4Z,7Z,10Z,13Z,16Z,19Z))
Lead	({7,11,13,16,18,22-hexahydroxy-24-methyl-9,20-dioxoheptacyclo[13.11.1.1Â²,Â¹â°.0Â³,â¸.0Â¹â¹,Â²â·.0Â²Â¹,Â²â¶.0Â¹â´,Â²â¸]octacosa-1(27),2(28),3(8),4,6,10,12,14,16,18,21(26),22,24-tridecaen-5-yl}methoxy)sulfonic acid
homocarnosine	AzI
S-2-Propenyl 1-propanesulfinothioate	erythro-6,8-Heneicosanediol
Heptaethylene glycol	2-(1-chloro-2,3,5,7-tetrahydroxy-1,2-dihydrochromen-1-ium-2-yl)-5-(sulfooxy)cyclohexa-3,5-diene-1,2-diide
N-Acetyl-L-aspartic acid	2-amino-4-{[2-({6-[2-(2H-1,3-benzodioxol-5-yl)ethyl]-4-hydroxy-4-methoxy-2-oxooxan-3-yl}sulfanyl)-1-[(carboxymethyl)-C-hydroxycarbonimidoyl]ethyl]-C-hydroxycarbonimidoyl}butanoic acid
Dodecanol	Lanthanum
TG(15:0/16:1(9Z)/22:6(4Z,7Z,10Z,13Z,16Z,19Z))	3'-Glucosyl-2',4',6'-trihydroxyacetophenone
Vitamin A	Verapamil
Carteolol	Malvidin 3-(6-acetylglucoside)
1-Acetyl-2-methylcyclopentene	{[(4Z,6E)-1-oxo-1-(1,2,3,4-tetrahydropyridin-1-yl)deca-4,6-dien-2-yl]oxy}sulfonic acid
3-(3,5-Diiodo-4-hydroxyphenyl)lactate	PGP(16:1(9Z)/16:0)
1,17-Diamino-4,9,13-triazaheptadecane	[3-(4-oxo-4H-chromen-2-yl)phenyl]oxidanesulfonic acid
2,5-Dimethyl-1H-pyrrole	DG(15:0/0:0/20:1n9)
E-3179	hexadecanoylcholine
Erinacine D	Neoacrimarine A
3,5-didehydroshikimate	Adipoyl-CoA
8,8-Diethoxy-2,6-dimethyl-2-octanol	1,4,9-Cadinatriene
3b,6a-Dihydroxy-alpha-ionol 9-[apiosyl-(1-&gt;6)-glucoside]	Stanozolol
Methyl thiophene-2-carboxylate	3-Methyltetradecane
Iso-Valeraldehyde	TG(15:0/22:5(4Z,7Z,10Z,13Z,16Z)/22:6(4Z,7Z,10Z,13Z,16Z,19Z))
Pirbuterol	(4-amino-2-methyl-6-{[(3S)-3,5,12-trihydroxy-3-(2-hydroxyacetyl)-6,11-dioxo-1,2,3,4,6,11-hexahydrotetracen-1-yl]oxy}oxan-3-yl)oxidanesulfonic acid
5b-Cholestane-3a,7a,12a,23S,25-pentol	Endrin
(-)-Folicanthine	DG(i-14:0/i-13:0/0:0)
gamma-Glutamylisoleucine	5-hydroxy-11-(hydroxymethyl)-4,4,6b,8a,11,12b,14b-heptamethyl-1,2,3,4,4a,5,6b,7,8,8a,9,10,11,12,12a,12b,13,14b-octadecahydropicen-3-yl 4-aminobenzoate
Arsenobetaine	OCTACHLORONAPHTHALENE
Ethyl 4-(methylthio)butyrate	Zinc methionine sulfate
Nummularine A	(2,4-disulfanylbutoxy)sulfonic acid
Homodolichosterone	Tricosane
Ethanethioic acid	2,6-Dimethyl-3-[(2-methyl-3-furanyl)thio]-4-heptanone
Pantothenol	Minoxidil
6-(carboxymethoxy)-3,4,5-trihydroxyoxane-2-carboxylic acid	{4-[(6-carboxy-3,4,5-trihydroxyoxan-2-yl)oxy]-2-[(2-methylpropanoyl)oxy]-4-oxobutyl}trimethylazanium
alpha-curcumene	N-Oleoylethanolamine
Arachidonic acid	6-[2,4-dihydroxy-5-(3,5,7-trihydroxy-4-oxo-4H-chromen-2-yl)phenoxy]-3,4,5-trihydroxyoxane-2-carboxylic acid
[(7-hydroxy-1-oxo-1H-isochromen-3-yl)methoxy]sulfonic acid	Mannosyl-inositol-phosphorylceramide
Sepiapterin	Guanosine 3'-diphosphate 5'-triphosphate
Pentazocine	PS(18:2(9Z,12Z)/22:5(7Z,10Z,13Z,16Z,19Z))
L-selenocysteine	PI(16:0/22:2(13Z,16Z))
Methysergide	N5-Hexanoylspermidine
6-[(1Z)-2-hydroxy-3-oxobut-1-en-1-yl]-7-methoxy-2H-chromen-2-one	Seryllysine
2-Methyl-1-propanethiol	[2-oxo-8-(2-{[3,4,5-trihydroxy-6-(hydroxymethyl)oxan-2-yl]oxy}propan-2-yl)-2H,8H,9H-furo[2,3-h]chromen-9-yl]oxidanesulfonic acid
indole-3-acetyl-L-glutamate	LysoPE(22:4(7Z,10Z,13Z,16Z)/0:0)
Erinapyrone C	{[1-isothiocyanato-3-(methylsulfanyl)propan-2-yl]oxy}sulfonic acid
campestanol	2,3-diene-Valproic acid-CoA
2,3-Diaminosalicylic acid	6-{[2,6-dihydroxy-5-(hydroxymethyl)pyrimidin-4-yl]methoxy}-3,4,5-trihydroxyoxane-2-carboxylic acid
N(1)-isopropyl-2-methylpropan-1,2-diamine	L-Citronellol glucoside
ETF	6-{[10-(dodecanoyloxy)-1,2,4a,6a,6b,9,9,12a-octamethyl-1,4,4a,5,6,6a,6b,7,8,8a,9,10,11,12,12a,12b,13,14,14a,14b-icosahydropicen-5-yl]oxy}-3,4,5-trihydroxyoxane-2-carboxylic acid
xi-1-Ethoxy-1-pentyloxyethane	SM(d18:1/18:1(11Z))
Isometheptene	LysoPA(22:5(7Z,10Z,13Z,16Z,19Z)/0:0)
4-amino-2-methyl-5-diphosphomethylpyrimidine	8-Hydroxyhesperetin 7-[6-acetylglucosyl-(1->2)-glucoside]
3a,7a,12a-Trihydroxy-5b-cholestan-26-al	2,2-Dibromo-2-cyanoacetamide
Octafluorocyclobutane	Zinc sulfate
PE(24:0/P-18:0)	DG(18:2n6/0:0/20:3n6)
Tridemorph	2-(3,4-dimethoxyphenyl)-5,6,8-trihydroxy-3,7-dimethoxy-4H-chromen-4-one
nitrosoperoxycarbonate	Lactyl-CoA
Erysotrine	3-Chloro-4-(dichloromethylene)-2,5-pyrrolidinedione
L-Octanoylcarnitine	Dichlorphenamide
N1-(alpha-D-ribosyl)-5,6-dimethyl-benzimidazole	Gossypurpurin
5-Methyl-5-pentacosanol	Palmitaldehyde
Octacosanal	Pipercitine
PC(15:0/20:5(5Z,8Z,11Z,14Z,17Z))	13-chloro-6,7,14-trihydroxy-4,12-dimethyl-10-oxo-2,9-dioxatricyclo[9.4.0.0Â³,â¸]pentadeca-1(15),3(8),4,6,11,13-hexaene-15-carbaldehyde
Diethylpropion	14-({2-[(3-{[4-({[({[5-(6-amino-9H-purin-9-yl)-3,4-dihydroxyoxolan-2-yl]methoxy}(hydroxy)phosphoryl)oxy](hydroxy)phosphoryl}oxy)-1,2-dihydroxy-3,3-dimethylbutylidene]amino}-1-hydroxypropylidene)amino]ethyl}sulfanyl)-3-hydroxy-14-oxotetradecanoic acid
3-Oxo-4,6-choladienoic acid	Capillin
TG(14:1(9Z)/20:5(5Z,8Z,11Z,14Z,17Z)/14:1(9Z))	Tryptophol [xylosyl-(1->6)-glucoside]
(Z)-22-Hentriacontene-2,4-dione	dimethyl({1-[(1E)-prop-1-en-1-yldisulfanyl]prop-2-en-1-yl})sulfanium
Ethionamide	PE-NMe2(20:1(11Z)/24:1(15Z))
2,6,10-Trimethyldodecanoic acid	PA(O-16:0/18:0)
Aphidicolin	[4-hydroxy-2-({[hydroxy(phosphonooxy)phosphoryl]oxy}methyl)-5-(4-hydroxy-2-oxo-1,2-dihydropyrimidin-1-yl)oxolan-3-yl]oxidanesulfonic acid
PC(15:0/P-18:1(11Z))	4-(4-Hydroxyphenyl)-2-butanone O-[2-galloyl-6-cinnamoylglucoside]
LysoPE(0:0/24:0)	(2-amino-2-carboxyethyl)(methyl)(prop-2-en-1-yl)sulfanium
PA(15:0/20:2(11Z,14Z))	Persicaxanthin
Agrocybenine	Mifepristone
juglone	7-Methylguanosine 5'-diphosphate
Dethiobiotin	2,4-Undecadiene-8,10-diynoic acid 2,3-dehydropiperidide
3-Iodopropanoic acid	2-(3-Carboxy-3-(methylammonio)propyl)-L-histidine
Arginyl-Asparagine	1-[3,4-dihydroxy-5-({[hydroxy(phosphonooxy)phosphoryl]oxy}methyl)oxolan-2-yl]-5-methanimidamido-1H-imidazole-4-carboxylic acid
Cannabielsoin	3-dehydrosphinganinium(1+)
3-Bromosulfolane	Ethyl 4-(acetylthio)butyrate
Pandamarilactone 31	Methadyl Acetate
Garcimangosone C	Isosorbide Dinitrate
Fluvoxamine	PE-NMe2(22:5(4Z,7Z,10Z,13Z,16Z)/18:3(9Z,12Z,15Z))
DG(16:0e/18:0/0:0)	Jurubine
Pentadecanoylglycine	TG(14:1(9Z)/O-18:0/16:1(9Z))
[2-({4,5-dihydroxy-2-[4-(7-hydroxy-4-oxo-3,4-dihydro-2H-1-benzopyran-2-yl)phenoxy]-6-(hydroxymethyl)oxan-3-yl}oxy)-4-hydroxy-4-[(1H-indole-3-carbonyloxy)methyl]oxolan-3-yl]oxidanesulfonic acid	Cinnamaldehyde
Tetradecanoic acid	{4-[2,3-dioxo-3-(2,4,6-trihydroxy-3-methoxyphenyl)propyl]-2-methoxyphenyl}oxidanesulfonic acid
gamma-coniceine	Gingerglycolipid B
2',4,4'-Trihydroxy-6'-methoxy-3',5'-diprenylchalcone	xi-2,3-Dimethylhexane
Diethylcarbamazine	(2E)-15-hydroxy-3,5,7,11-tetramethylhexadec-2-en-1-yl 3-{16-ethenyl-11-ethyl-12-formyl-17,21,26-trimethyl-4-oxo-7,23,24,25-tetraazahexacyclo[18.2.1.1âµ,â¸.1Â¹â°,Â¹Â³.1Â¹âµ,Â¹â¸.0Â²,â¶]hexacosa-1,5,8(26),9,11,13(25),14,16,18,20(23)-decaen-22-yl}propanoate
Promazine	Dynorphin B (10-13)
Ricinoleic acid	Gonyautoxin I
Cer(d18:0/24:0)	Sphinganine
15-Hentriacontanol	Propyl sulfate
D-Erythroascorbic acid 1'-a-D-xylopyranoside	Ibuprofen
Chlorate	[4-(dichloromethyl)-5-hydroxy-2-oxo-3,4-dihydro-2H-pyrrol-3-yl]oxidanesulfonic acid
SM(d18:1/16:0)	2,8-bis-Trifluoromethyl-4-quinoline carboxylic acid
Nigakihemiacetal A	Juvocimene 1
(S)-tetrahydropapaverine	1-Hexadecenol
N-lactoyl-Methionine	Tetradecane
aloesone	2,2,3-Trimethylbutane
15-Deacetylneosolaniol	1-docosene
1-Octacosanol	1-Amino-3-hydroxymethyl-5-methyl-adamantane
MG(0:0/16:0/0:0)	p-Cresol sulfate
Nervonoylacetone	Pyrophosphate
{[(2E)-3-phenylprop-2-en-1-yl]oxy}sulfonic acid	Trifluridine
Diphenoxylate	Frovatriptan
Paromomycin	Thiosulfate
Thymidine 3',5'-cyclic monophosphate	Aminopropylcadaverine
4-Bromo-3,5-cyclohexadiene-1,2-dione	Cadinene
Lysyl-Serine	8-hydroxy-quinolinol-sulfate
Crocetin	[(2Z)-but-2-en-1-yloxy]sulfonic acid
Putreanine	Bromomethane
2-Hydroxyadipic acid	Dezocine
Valyl-Valine	6-[(1-carboxytridec-4-en-6-yl)oxy]-3,4,5-trihydroxyoxane-2-carboxylic acid
1-deoxy-L-glycero-tetrulose 4-phosphate	4-Hydroxyclonidine
Dimethyl sulfone	(E)-3-Dodecene
Assamsaponin G	Gadoleic acid
(3-{8,8-dimethyl-2-oxo-2H,8H-pyrano[2,3-f]chromen-3-yl}-2-hydroxy-6-methoxyphenyl)oxidanesulfonic acid	N-(hexadecanoyl)hexadecasphingosine-1-phosphocholine
Oxalosuccinic acid	(Z)-11-Eicosen-1-ol
Oxytocin	Cyclocalopin C1
agmatine	4'-Hydroxytamoxifen
3-(Methylthio)propyl acetate	4-[(2-{[4-({8-[2-(acetyloxy)propan-2-yl]-2-oxo-2H,8H,9H-furo[2,3-h]chromen-9-yl}oxy)-3-methyl-4-oxobutan-2-yl]sulfanyl}-1-[(carboxymethyl)-C-hydroxycarbonimidoyl]ethyl)-C-hydroxycarbonimidoyl]-2-aminobutanoic acid
Carbon tetrachloride	11-hydroxy-7-(4-hydroxy-3,5-dimethoxyphenyl)-3-[4-hydroxy-3-(sulfooxy)phenyl]-6-{[3,4,5-trihydroxy-6-(hydroxymethyl)oxan-2-yl]oxy}-2Î»â´,8-dioxatricyclo[7.3.1.0âµ,Â¹Â³]trideca-1(13),2,4,6,9,11-hexaen-2-ylium
Val-Val-Val	[(1S,2R,11R,15R)-2,15-dimethyl-14-(6-methylheptan-2-yl)tetracyclo[8.7.0.0Â²,â·.0Â¹Â¹,Â¹âµ]heptadeca-7,9-dien-5-yl]oxidanyl
Albanin B	(E)-2-O-Cinnamoyl-beta-D-glucopyranose
Topotecan	({1-[(propylsulfanyl)sulfinyl]propan-2-yl}oxy)sulfonic acid
8-hydroxy-salvigenin	4-oxo-Retinoic acid
2-Methyl-1-methylthio-2-butene	Primaquine
Dibutyl sulfide	DG(14:0/22:2(13Z,16Z)/0:0)
R-4'-phosphopantothenoyl-L-cysteine	TG(24:0/24:0/18:1(9Z))
methyl chloride	TG(24:0/22:1(13Z)/O-18:0)
2-Undecyl-4(1H)-quinolinone	(Â±)-Pandamarine
L-canaline	{[10-(decanoyloxy)-2,2,6a,6b,9,9,12a-heptamethyl-1,2,3,4,4a,5,6,6a,6b,7,8,8a,9,10,11,12,12a,12b,13,14b-icosahydropicen-4a-yl]methoxy}sulfonic acid
Di-2-propenyl sulfide	4,5-dihydroxy-2-{[1-hydroxy-3-(3-methoxyphenyl)prop-2-en-1-ylidene]amino}benzoic acid
Pyrvinium	2-amino-3-[4-(4-hydroxyphenoxy)-3,5-diiodophenyl]-3-(sulfooxy)propanoic acid
Cyclobuxine D	Carbamoyl phosphate
Thienodihydropyridinium	TG(24:1(15Z)/15:0/24:1(15Z))
tetraketide pyrone	3,4,5-trihydroxy-6-{[4-hydroxy-5-(3,4,5-trihydroxyphenyl)pentanoyl]oxy}oxane-2-carboxylic acid
3,3',4,4'-Tetrachloroazobenzene	(9E)-(1,2,3,4,5,6,7,8,9,10,11,12,13,14,15,16,17,18-Â¹Â³Câ‚â‚ˆ)octadec-9-enoic acid
melilotate	Artabsinolide D
cis-2-Chloro-4-carboxymethylenebut-2-en-1,4-olide	[3-carbamimidamido-2-carboxy-6-(1,2-dihydroxyethyl)-5-oxo-5Î»â´-thieno[2,3-b]pyrazin-7-yl]dimethylsulfanium
Resolvin D2	Arachisprenol 11
cholest-5-en-3beta-yl (7Z,10Z,13Z,16Z,19Z-docosapentaenoate)	3-hydroxy-3-methyl-N,4-bis(sulfooxy)pentanimidothioic acid
1,3-Octadiene	Gallium
4-Carboxynevirapine	Tripropylamine
Angustibalin	{2-[(2R)-3,4-dihydroxy-5-oxo-2,5-dihydrofuran-2-yl]-2-hydroxyethoxy}sulfonic acid
Selenite	Campestanol
Ureidopropionic acid	TG(14:1(9Z)/15:0/14:1(9Z))
1,11-Undecanedicarboxylic acid	PE-NMe(18:4(6Z,9Z,12Z,15Z)/20:4(5Z,8Z,11Z,14Z))
Sinalexin	3-[3-(2-hydroxyethoxy)-4-[2-(sulfooxy)ethoxy]phenyl]-2-oxopropanoic acid
(+/-)-2,8-Epithio-cis-p-menthane	2-(3,4-dihydroxy-5-methoxyphenyl)-3,5,7-trihydroxy-1Î»â´-chromen-1-ylium
Gibberellin A9	PC(16:1(9Z)/22:0)
Perfluorooctane sulfonamide	bis(2-[2-(2,5-dimethyl-1-phenyl-1H-pyrrol-3-yl)ethenyl]-6-(dimethylamino)-1-methylquinolin-1-ium) 3-carboxy-1-[(3-carboxy-2-oxidonaphthalen-1-yl)methyl]naphthalen-2-olate
Biperiden	PG(20:4(5Z,8Z,11Z,14Z)/20:1(11Z))
colneleate	2-(3,6-dioxocyclohexa-1,4-dien-1-yl)-2-(sulfooxy)acetic acid
ascorbigen	TG(24:0/20:1(11Z)/22:1(13Z))
7-Hydroxyticlopidine	2-hydroxy-2-(7-hydroxy-2,2-dimethyl-4-oxo-3,4-dihydro-2H-1-benzopyran-6-yl)acetic acid
TG(18:2(9Z,12Z)/20:1(11Z)/20:4(5Z,8Z,11Z,14Z))	MG(0:0/24:0/0:0)
1,21-Heneicosanediol	Dimethylthiophosphate
Cardanolmonoene	3-{7-hydroxy-2-methyl-4-oxo-2-[(sulfooxy)methyl]-3,4-dihydro-2H-1-benzopyran-6-yl}propanoic acid
3-hydroxydecanoyl carnitine	19,21,24-tris(acetyloxy)-20-[(acetyloxy)methyl]-18,25-dihydroxy-3,14,25-trimethyl-13-methylidene-6,15-dioxo-2,5,16-trioxa-11-azapentacyclo[15.7.1.0Â¹,Â²â°.0Â³,Â²Â³.0â·,Â¹Â²]pentacosa-7(12),8,10-trien-22-yl pyridine-3-carboxylate
PE(18:0/18:0)	7-[7,8,9,12,13,14,17,18,19,25-decahydroxy-24-(hydroxymethyl)-4,22,27-trioxo-3,23,26-trioxahexacyclo[13.10.3.1Â²,â¶.0âµ,Â¹â°.0Â¹Â¹,Â²â¸.0Â¹â¶,Â²Â¹]nonacosa-5(10),6,8,11,13,15(28),16,18,20-nonaen-29-yl]-3,4,8,9,10-pentahydroxy-6-oxo-6H-benzo[c]chromene-1-carboxylic acid
1,1-Dibromo-1-chloro-2-propanone	Heptyl ketone
L-arginine	Stearidonyl carnitine
DG(16:0/0:0/22:6n3)	Zinc (II) ion
L-idonate	Acetaldehyde butyl phenethyl acetal
6-Hydroxy-R-acenocoumarol	PE-NMe2(24:1(15Z)/22:4(7Z,10Z,13Z,16Z))
Pentacosanoylglycine	Isopropylbenzene
Tetrahydrobiopterin	10,11-dihydro-leukotriene B4
CL(16:0/18:0/18:0/22:5(4Z,7Z,10Z,13Z,16Z))	PE-NMe2(20:0/14:0)
deoxyadlupulone	5-Carboxy-lumiracoxib
Avocadene	Tannin
gamma-Glutamylalanine	2-[2-({18-[(6-carboxy-3,4,5-trihydroxyoxan-2-yl)oxy]-7,16-dihydroxy-19-[(1-hydroxyethylidene)amino]-5,9-dimethylicosan-6-yl}oxy)-2-oxoethyl]butanedioic acid
(3b,21b)-12-Oleanene-3,21,28-triol 28-[arabinosyl-(1-&gt;3)-arabinosyl-(1-&gt;3)-arabinoside]	Docosane
Thymidine 5'-triphosphate	4-O-Methylgalactinol
Titanium	DG(8:0/i-14:0/0:0)
Ancistrocladine	13-chloro-6,7,14-trihydroxy-4,12-dimethyl-5-(3-methylbut-2-enoyl)-2,9-dioxatricyclo[9.4.0.0Â³,â¸]pentadeca-1(15),3(8),4,6,11,13-hexaen-10-one
Docosanol	Medicoside I
28-Homobrassinolide	[(2S)-3-({[(2R)-3-(dodecanoyloxy)-2-(tridecanoyloxy)propoxy](hydroxy)phosphoryl}oxy)-2-hydroxypropoxy][(2R)-2-[(9Z,11Z)-octadeca-9,11-dienoyloxy]-3-(tridecanoyloxy)propoxy]phosphinic acid
TG(10:0/i-12:0/i-12:0)	Isobutyl 10-undecenoate
Temurin	1,11-Triacontanediol
Phytol	P,P-Dioctyldiphenylamine
O4,O5--dimethylthujaplicatin	2-({2-[(2-amino-1-hydroxy-3-methylbutylidene)amino]-1-hydroxy-3-methylbutylidene}amino)-3-methylbutanoic acid
Methdilazine	N-Isobutyl-2,4,8-decatrienamide
Riboflavine 2',3',4',5'-tetrabutanoate	PE(22:5(7Z,10Z,13Z,16Z,19Z)/16:0)
Dihydrodioscorine	10-hydroxy-6,10,14-trimethyl-2-methylidenepentadecanoic acid
Etidronic acid	Vinylacetylglycine
5-Heneicosylresorcinol	Indoxyl
cis- and trans-5-Ethyl-4-methyl-2-(2-butyl)-thiazoline	Vitamin D3
Decyl alcohol	PS(MONOME(11,5)/MONOME(13,5))
juvenile hormone III	Nitric oxide
Diclofenac	N-acetyl-D-galactosaminitol
Ajaconine	9-Methylnonadecane
Hydroxypropionylcarnitine	2,15-dimethyl-14-(6-methylheptan-2-yl)tetracyclo[8.7.0.0,.0,]heptadec-7-en-5-yl 7-(5-heptylfuran-2-yl)heptanoate
3,4-Dimethyl-5-pentyl-2-furandecanoic acid	(4E,9E)-10-(2H-1,3-benzodioxol-5-yl)-3-hydroxy-N-(2-methylpropyl)deca-4,9-dienimidic acid
3-Hydroxydodecanedioic acid	(3R)-3-{[(3R,8Z)-3-hydroxytetradeca-5,8-dienoyl]oxy}-4-(trimethylazaniumyl)butanoate
6,10,14-Trimethyl-2-methylenepentadecanal	Lisdexamfetamine
Momordicoside D	3,4,5-trihydroxy-6-[(1-hydroxydocosylidene)amino]oxane-2-carboxylic acid
Austalide K	PE-NMe2(24:1(15Z)/22:6(4Z,7Z,10Z,13Z,16Z,19Z))
dimethylselenopropanoate-amine	[(3,5-dichloro-2,4-dihydroxy-6-methylphenyl)(hydroxy)methylidene]carbamic acid
(R)-1,3-Octanediol	N-stearoyl tyrosine
Melicopicine	6-{[(1S,2S,10R,11S,15R)-9,16-dihydroxy-14-(6-hydroxy-6-methylheptan-2-yl)-2,15-dimethyltetracyclo[8.7.0.0Â²,â·.0Â¹Â¹,Â¹âµ]heptadecan-5-yl]oxy}-3,4,5-trihydroxyoxane-2-carboxylic acid
Piperidine	Oleoside 11-methyl ester
3-Furanmethanol glucoside	Sulfide
Cryptophorine	Choline stearate
polyneuridine aldehyde	Cobalt
Stearyl citrate	Oudemansin A
Succimer	Ethyl menthane carboxamide
TG(22:0/24:0/22:5(4Z,7Z,10Z,13Z,16Z))	DG(22:2n6/0:0/22:2n6)
Hexathiepane	Nickel
(a-D-mannosyl)2-b-D-mannosyl-N-acetylglucosamine	[(2R)-2-[(1S)-1,2-dihydroxyethyl]-4,5-dioxooxolan-3-yl]oxidanyl
1H-Indole, 3-methyl-1- (trimethylsilyl)-	4-[5,7,11,17-tetrahydroxy-2-(hydroxymethyl)-15-methyltetracyclo[8.7.0.0Â²,â·.0Â¹Â¹,Â¹âµ]heptadecan-14-yl]-2,5-dihydrofuran-2-one
4'-Hydroxydiclofenac	[2-amino-4-(5-amino-2,2-dimethyl-4-oxo-3,4-dihydro-2H-1-benzopyran-6-yl)-4-oxobutoxy]sulfonic acid
N-Acetylisoputreanine	Alpha-Linolenoyl ethanolamide
Ginsenoyne A linoleate	RPR123142
TG(16:0/24:0/22:6(4Z,7Z,10Z,13Z,16Z,19Z))	Isophosphamide mustard
Methyl (2-propenylthio) selenide	(2Z,4E,6Z,8E)-9-(4-methoxy-2,3,6-trimethylphenyl)-3-methyl-7-[(sulfooxy)methyl]nona-2,4,6,8-tetraenoic acid
Pelargonidin 3-(2glu glucosylrutinoside)	[2,3,5,6-tetrahydroxy-4-(phosphonooxy)cyclohexyl]oxidanesulfonic acid
1,3,5,6-tetrahydroxyxanthone	Mannosyl-diinositol-phosphorylceramide
Corchorifatty acid F	1,2 Diaminopropane
Perfluorohexane sulfonic acid	Xanthopurpurin
3beta-Acetoxy-19alpha-hydroxy-12-ursene	Isopropylcyclohexane
Glucosylceramide (d18:1/26:0)	8-Nonen-2-one
PS(14:1(9Z)/18:4(6Z,9Z,12Z,15Z))	[(4,5-dihydrothiophen-2-yl)methoxy]sulfonic acid
Pyrocatechol sulfate	Vanadium
Caftaric acid	4,6-dimethyl-5-{4-methyl-4-[(3S)-3-methylpiperazin-1-yl]piperidine-1-carbonyl}pyrimidine
Mercaptopurine	Di-2-propenyl tetrasulfide
glyceollin III	Gamma-glutamyl-L-putrescine
Hydroxylumiracoxib	1'-Acetoxyeugenol acetate
Desacetyl-nitazoxanide	4-Bromo-1,2-benzoquinone
PC(o-18:0/24:0)	Phosphorus
indole-3-acetyl-L-alanine	25-Hydroxyvitamin D3-26,23-lactone
N-Methylene-ethenamine	Selenium
Mesoxalic acid	Cyclopassifloside II
2-Hydroxy-3-methyl-9H-carbazole	Ascorbic acid
17-phenyl-18,19,20-trinor-prostaglandin E2	3-[[5-Methyl-2-(1-methylethyl)cyclohexyl]oxy]-1,2-propanediol
7a,12a-Dihydroxy-3-oxo-4-cholenoic acid	3-Oxohexadecanoic acid
TG(18:2(9Z,12Z)/20:4(5Z,8Z,11Z,14Z)/20:4(5Z,8Z,11Z,14Z))	{[(carboxymethyl)(methyl)azaniumyl](iminiumyl)methyl}(phosphono)azanide
TG(20:0/18:3(6Z,9Z,12Z)/20:0)	(6-carboxy-3,4,5-trihydroxyoxan-2-yl)(3,5-dihydroxy-2-phenyl-7H-chromen-7-ylidene)oxidanium
PS(15:0/18:1(11Z))	4-[4-(dimethylamino)-2-hydroxy-3-methyl-2-phenylbutyl]phenol
Nitrosyl chloride ((NO)Cl)	3-Methyl-2-butanol
Clofenotane
(+)-delta-cadinene
Tetrahydro-6-(2-hydroxy-16,19-dimethylhexacosyl)-4-methyl-2H-pyran-2-one
Neosilyhermin A
N-[2-(3,4-dimethoxyphenyl)ethyl]-3-[4-methoxy-3-(sulfooxy)phenyl]propanimidic acid
N-acetyl-S-(N-allylthiocarbamoyl)-L-cysteine
31-Hydroxy rifabutin
IMP
<i>N</i>-hydroxyl-tryptamine
trichloroethanol glucoside
2-hydroxy-4-(methylsulfanyl)butanoate
Carbamic acid
Prebetanin
12a-Hydroxy-3-oxocholadienic acid
Betaine
PS(15:0/24:0)
Tridecanol
Tolmetin glucuronide
Graveoline
2,3,5-Trimethylfuran
TG(14:1(9Z)/16:1(9Z)/14:1(9Z))
<i>sn</i>-glycerol 3-phosphate
Plastoquinone 3
Di-2-propenyl pentasulfide
4,7-Didehydroneophysalin B
DG(14:0/0:0/22:0)
UDP-2,3-bis[O-(3<i>R</i>)-3-hydroxymyristoyl]-&alpha;-D-glucosamine
5-Phenyl-1,3-pentadiyne
4-hydroxylamino-2,6-dinitrotoluene 3C-glucoside
Olitorin
2-hydroxy-3-(sulfooxy)butanedioic acid
Triton X 100
Asparagusic acid
PIP(18:2(9Z,12Z)/20:1(11Z))
Epomusenin A
norfuraneol
Bissulfine
cyanidin 3-O-glucoside-7-O-(6-O-(p-hydroxybenzoyl)-glucoside)
CDP-DG(18:2(9Z,11Z)/i-14:0)
Eicosane
isobutyrylcarnitine
Leuprorelin
Dolichosterone
1,2,4-Trimethylbenzene
3-[3-methoxy-4-(sulfooxy)phenyl]-2-oxopropanoic acid
Annuloline
3,7,4'-trimethylquercetin 2'-<i>O</i>-&beta;-<i>D</i>-glucoside
7-Formyldehydrothalicsimidine
Cidofovir
<i>N</i>-(5-phosphoribosyl)-anthranilate
Carboxycelecoxib
TG(20:1(11Z)/20:5(5Z,8Z,11Z,14Z,17Z)/20:1(11Z))
p-coumaroylserotonin
Trichlormethiazide
propane-1,3-diamine
PGP(a-13:0/a-15:0)
(9Z)-12-oxo-dodec-9-enoate
Benazeprilat
1-pyrroline
6-O-methyl-N-deacetylisoipecoside aglycon
{[(1R,16Z,24E,26E,28Z)-1,18-dihydroxy-12-[1-(4-hydroxy-3-methoxycyclohexyl)propan-2-yl]-19,30-dimethoxy-15,17,21,23,35-pentamethyl-2,3,10,14,20-pentaoxo-11,36-dioxa-4-azatricyclo[30.3.1.0â´,â¹]hexatriaconta-16,24,26,28-tetraen-29-yl]methoxy}sulfonic acid
1-Propenyl 1-(1-propenylthio)propyl disulfide
Gomphidic acid
2-Methylfuran
6-[(2,2-dimethyl-2H-chromen-5-yl)oxy]-3,4,5-trihydroxyoxane-2-carboxylic acid
N-Palmitoyl GABA
Desloratadine
TCE epoxide
Pinidine
2,5-Dimethyl-1,4-dithiane-2,5-diol
DG(i-18:0/a-25:0/0:0)
Cotinine glucuronide
PE-NMe2(22:0/24:1(15Z))
1-Bromo-3-iodoacetone
CDP-DG(18:2(9Z,11Z)/a-21:0)
(Z)-1-(Methylthio)-5-phenyl-1-penten-3-yne
13-epi manoyl oxide
26-(2-Glucosyl-6-acetylglucosyl]-1,3,11,22-tetrahydroxyergosta-5,24-dien-26-oate
Tizanidine
L-Histidine trimethylbetaine
Glutamylalanine
PA(8:0/12:0)
[2-methoxy-4-(3,5,6,7-tetrahydroxy-8aH-chromen-2-yl)phenyl]oxidanesulfonic acid
PC(14:0/P-18:1(11Z))
Trimethylamine
Dodecyl gallate
Ethopropazine
Rimantadine
Oxoglutaric acid
Makisterone B
3-Nonyl-1H-pyrazole
PC(14:1(9Z)/22:6(4Z,7Z,10Z,13Z,16Z,19Z))
Morellinol
Lucyoside M
N-(3-Methylbutyl)acetamide
(-)-3-Cyanomethyl-3-hydroxy-1H-indol-2(3H)-one
TG(15:0/24:0/20:3(5Z,8Z,11Z))
ferroheme o
PS(DiMe(11,3)/MonoMe(11,3))
o-O-glucuronide rosiglitazone
6-{2-[6-carboxy-5-(2,4-dihydroxyphenyl)-3-(hydroxymethyl)cyclohex-2-en-1-yl]-3-hydroxy-5-[6-hydroxy-7-(3-methylbut-2-en-1-yl)-1-benzofuran-2-yl]phenoxy}-3,4,5-trihydroxyoxane-2-carboxylic acid
Folic acid
Cyanidin-3-(p-coumaroyl)-rutinoside-5-glucoside
1-(1-Methylethenyl)-4-(1-methylethyl)benzene
thio-molybdenum cofactor
Lomefloxacin
cis-4-Carboxymethylenebut-2-en-4-olide
2-Oxo-3-hydroxy-4-phosphobutanoic acid
Azaspiracid 4
Glucosyl-limonin
Kaempferol 3-neohesperidoside-7-(2''-p-coumaryllaminaribioside)
raphanusamate
TG(14:0/24:1(15Z)/22:2(13Z,16Z))
(E,E)-Lansamide I
ethanol
(3b,6b,8a,12a)-8,12-Epoxy-7(11)-eremophilene-6,8,12-trimethoxy-3-ol
1-Phenyl-2-hexanone
4-Deoxyannoreticuin
5,10-Pentadecadien-1-ol
(5-{5,7-dihydroxy-3-[(3,4,5-trihydroxyoxan-2-yl)oxy]-5H-chromen-2-yl}-2-hydroxyphenyl)oxidanesulfonic acid
7,11-Bisdeacetylvaltrate 7-(3-methylpentanoate) 11-(3-hydroxy-3-methylbutanoate)
4-Hydroxy-2-oxoglutaric acid
Homoagmatine
Pitheduloside B
TG(20:0/24:1(15Z)/24:1(15Z))
O-sinapoylglucarolactone
2-Heptanethiol
(3R)-beta-phenylalanine
MG(0:0/i-24:0/0:0)
Glycerol 1-(5-hydroxydodecanoate)
Ebastine
Picrocrocin
2-(2,5-dihydroxy-4-methoxyphenyl)propanoic acid
Hexane
2-[({2-[7,8,9,12,13,14,17,18,19,25-decahydroxy-24-(hydroxymethyl)-4,22,27-trioxo-3,23,26-trioxahexacyclo[13.10.3.1Â²,â¶.0âµ,Â¹â°.0Â¹Â¹,Â²â¸.0Â¹â¶,Â²Â¹]nonacosa-5(10),6,8,11,13,15(28),16,18,20-nonaen-29-yl]-3,4,5-trihydroxyphenyl}(hydroxy)methylidene)amino]acetic acid
Glucoliquiritin apioside
Isopropamide
Nicotinic acid adenine dinucleotide
1,2,6-trikis-O-galloyl-beta-D-glucose
Chlorzoxazone
TG(22:0/20:4(5Z,8Z,11Z,14Z)/22:0)
PC(15:0/P-16:0)
D-erythro-L-galacto-Nonulose
dehydrospermidine
Jubanine A
(E)-Hept-2-ene
(S)-2-Propylpiperidine
Physagulin A
2-amino-4-({1-[(carboxymethyl)-C-hydroxycarbonimidoyl]-2-[(4-{3-[2-(2,4-dihydroxyphenyl)-2-oxoethyl]-4,6-dihydroxy-2-methoxyphenyl}-3-hydroxy-2-methylbutan-2-yl)sulfanyl]ethyl}-C-hydroxycarbonimidoyl)butanoic acid
1-(2-Thienyl)-1,2-propanedione
2-Butoxyethanol
DG(8:0/18:0/0:0)
Glucotropaeolin
Leukotriene E4
N(tele)-methylhistaminium
1-(dimethylamino)-2-methyl-3,4-diphenylbutane-1,3-diol
2-phospho-D-glycerate
6-[4-(2-carboxy-2-oxoethyl)-2-methoxyphenoxy]-3,4,5-trihydroxyoxane-2-carboxylic acid
O-Deethylated candesartan
11-[(2R)-3-[2-amino-3-methyl-4-(2-methyl-1,3-thiazol-4-yl)but-3-en-1-yl]-2-methyloxiran-2-yl]-3-hydroxy-4,4,6,8-tetramethyl-5-oxo-7-(sulfooxy)undecanoic acid
Bleekerine
Polyoxyethylene (600) monoricinoleate
4,6-dimethyldodecane
Ganglioside GA2 (d18:1/16:0)
molybdopterin adenine dinucleotide
Dimethyldithiophosphate
indole-3-acetyl-CoA
Luteolin 7-O-(2-apiosyl-6-malonyl)-glucoside
Trihexosylceramide (d18:1/12:0)
1,1-Dichloroethylene epoxide
LysoPC(20:2(11Z,14Z))
(Chloromethyl)oxirane
Clusin
TG(a-21:0/a-25:0/a-25:0)[rac]
Polypropylene glycol (m w 1,200-3,000)
Glutaminylhistidine
6-(Methylthio)hexyl glucosinolate
Borrerine
(E)-N-hydroxy-9-(methylsulfanyl)nonimidothioate
CL(8:0/8:0/8:0/22:0)
Erythrohydrobupropion
Erysothiopine
Methyl 5-hydroxyoxindole-3-acetate
Octane
Diclofenac acyl glucuronide
Vesnarinone
CDP
Trifluoromethanesulfonic acid
Gluconapin
PS(DiMe(11,5)/DiMe(13,5))
Cyanidin 3-O-sambubioside 5-O-glucoside
Angiotensin IV
Gluconapoleiferin
4-Hydroxybenzyl isothiocyanate
Ganglioside GT3 (d18:0/20:0)
[5-(3-{[3,4-dihydroxy-5-(hydroxymethyl)oxolan-2-yl]oxy}-5,7-dihydroxy-4-oxo-4H-chromen-2-yl)-2-hydroxyphenyl]oxidanesulfonic acid
methoxydihydrosorgoleone
1-(1-Methoxy-1-methylethyl)-4-methylbenzene
Propofol glucuronide
Nonane
Modafinil
PC(22:6(4Z,7Z,10Z,13Z,16Z,19Z)/22:6(4Z,7Z,10Z,13Z,16Z,19Z))
CDP-DG(a-13:0/i-18:0)
serinol phosphate
Diacetoxyscirpenol
Notoginsenoside R1
Nornicotine
RPR112698
2-oxosuccinamate
2-(2-Thienylmethylene)-1,6-dioxaspiro[4.4]non-3-ene
11Z-Eicosenoic acid
PS(15:0/18:4(6Z,9Z,12Z,15Z))
3-(4-hydroxyphenyl)-3-hydroxy-propanoyl-CoA
shikimate 3-phosphate
Homoarecoline
3-Hydroxy-5, 8-tetradecadiencarnitine
Nonacosanoic acid
p-Coumaroyl vitisin A
(S)-norlaudanine
C.I. Food Black 2
Tetrahydrodeoxycorticosterone
cis-5,6-Dihydro-5,6-dihydroxy-carotene
D-Galactopyranosyl-(1-&gt;3)-D-galactopyranosyl-(1-&gt;3)-L-arabinose
8-Methyl-3-hentriacontene
&gamma;-L-glutamyl-(<i>S</i>)-<i>trans</i>-1-propenyl-L-cysteine
ent-cassa-12,15-diene
(2E)-N-(4-aminobutyl)-3-(4-hydroxy-3-methoxyphenyl)prop-2-enimidic acid
Citranaxanthin
DG(14:0/0:0/14:1n5)
DG(20:1(11Z)/22:6(4Z,7Z,10Z,13Z,16Z,19Z)/0:0)
macarpine
Nandrolone phenpropionate
primary fluorescent chlorophyll catabolite
Emedastine
L-Glutamine
1-(methylsulfanyl)-5-aci-nitropentane
Irehine
1-Stearoylglycerophosphocholine
{2-hydroxy-5-[2-hydroxy-3-(2,4,6-trihydroxyphenyl)propyl]phenyl}oxidanesulfonic acid
Hexanoylcarnitine
Lusitanicoside
7,8-Dehydro-beta-micropteroxanthin
7-O-Methylluteone
heptadecane
5-hydroxy-2-oxo-4-ureido-2,5-dihydro-1H-imidazole-5-carboxylate
3-(3-hydroxyphenyl)-4-[(E)-2-(4-hydroxyphenyl)ethenyl]-2-phenyl-2,3-dihydro-1-benzofuran-6-ol
cannabidiolate
PC(P-18:0/P-18:1(11Z))
6-{[6-(3,4-dihydroxy-6-methyl-5-oxooxan-2-yl)-5-hydroxy-2-(4-hydroxy-3-methoxyphenyl)-4-oxo-4H-chromen-7-yl]oxy}-3,4,5-trihydroxyoxane-2-carboxylic acid
5-Sulfo-1,3-benzenedicarboxylic acid
3-Eicosyne
TG(i-20:0/10:0/10:0)
PE(14:0/22:5(4Z,7Z,10Z,13Z,16Z))
2-Thiophenemethanethiol
16alpha, 17-epoxy gibberellin A9
Meprobamate
8-Hydroxy-14,16-hentriacontanedione
Clonazepam
Bromoform
Prostaglandin E2
(Â±)-Hydroxycitronellol
PE-NMe2(22:2(13Z,16Z)/22:6(4Z,7Z,10Z,13Z,16Z,19Z))
Cer(d18:1/14:0)
3,4-dihydroxy-5-(sulfooxy)cyclohex-1-ene-1-carboxylic acid
hexadecanedioate
Trimethylaminoacetone
Potassium
1-Isothiocyanatobutane
3'-N'-Acetylfusarochromanone
(-)-Dioxibrassinin
Ganglioside GM2 (d18:0/14:0)
CL(16:0/16:0/16:1(9Z)/16:1(9Z))
Cobinamide
L-N-(1H-Indol-3-ylacetyl)aspartic acid
(9Z,12Z,15Z)-hexadeca-9,12,15-trienoyl-CoA
DG(11D5/13M5/0:0)
Arsenic trioxide
Fagomine
3,4,5-trihydroxy-6-(5-hydroxy-4-{2-hydroxy-3-[4-hydroxy-3-(3-methylbut-2-en-1-yl)phenyl]propanoyl}-2-(3-methylbut-2-en-1-yl)phenoxy)oxane-2-carboxylic acid
2,4,6-trinitrotoluene
Quinacrine
3-(5,6,6-Trimethylbicyclo[2.2.1]hept-1-yl)cyclohexanol
MG(P-18:0e/0:0/0:0)
Glucose isomerase from streptomyces rubiginosus
PS(16:1(9Z)/18:1(9Z))
7,8-Dihydropteroic acid
strictosidine-aglycone
2-Diethylaminoethanol
Dichlorvos
Vitisidin A
3-[4-hydroxy-2-methoxy-3-(3-methylbut-2-en-1-yl)phenyl]-1-(3-hydroxyphenyl)propan-1-one
Vescalin
4-Chloro-5-sulfamoylanthranilic acid
3,4,5-trihydroxy-6-({3-[3-methoxy-4-(sulfooxy)phenyl]prop-2-enoyl}oxy)oxane-2-carboxylic acid
5-hydroxy-6-(4-hydroxy-3-methylbutanoyl)-8,8-dimethyl-4-phenyl-2H,8H-pyrano[2,3-f]chromen-2-one
Acetaminophen glucuronide
Niazidin
FAHFA(16:1(9Z)/9-O-18:0)
Isoprothiolane
3-(Acetyloxy)-2-hydroxypropyl icosanoate
Glutaminylthreonine
robustaquinone B
N-Linoleoyl GABA
Pyriminobac-methyl
N1-Acetylspermine
TG(16:0/20:4(5Z,8Z,11Z,14Z)/20:4(5Z,8Z,11Z,14Z))
3-trans-Caffeoyltormentic acid
LysoPE(0:0/18:4(6Z,9Z,12Z,15Z))
2-Octaprenyl-3-methyl-6-methoxy-1,4-benzoquinol
3-(6,7-dimethoxy-2H-1,3-benzodioxol-5-yl)prop-2-enal
CL(i-12:0/18:2(9Z,11Z)/i-12:0/i-12:0)
2-(2,5-dihydroxy-4-methoxyphenyl)-3,5,6,7-tetrahydroxy-4H-chromen-4-one
(+)-isopimara-7,15-diene
TG(20:0/20:3(5Z,8Z,11Z)/o-18:0)
Didodecyl thiobispropanoate
(R)-3,4-Dihydro-2-methyl-2-(4,8,12-trimethyl-3,7,11-tridecatrienyl)-2H-1-benzopyran-6-ol
(+)-costunolide
Serylthreonine
Jesaconitine
Digeranyl
Ankorine
alpha-Tocotrienoxyl radical
Indacaterol
2-Thiophenecarboxaldehyde
1-Methylinosine
jasmonoyl-CoA
1,3-Dichloropropene
indole-3-acetamide
Bis(2-furanylmethyl) disulfide
D-myo-inositol (1,2,5,6) tetrakisphosphate
L-Acetopine
N-Nitroethylenediamine
thymidine
(4-Hydroxybenzoyl)choline
PE(DiMe(9,3)/DiMe(9,3))
(S)-5-Diphosphomevalonic acid
1-Oleoylglycerophosphoserine
LysoPE(0:0/18:3(6Z,9Z,12Z))
Hexachlorobenzene
Argon
erythro-8,10-Tritriacontanediol
Methyl (9Z)-6'-oxo-6,6'-diapo-6-carotenoate
poriferst-7-enol
2-trans,4-cis-Decadienoylcarnitine
3,4,5-trihydroxy-6-(2-methyl-3-phenylpropoxy)oxane-2-carboxylic acid
3-Methylcyclopentene
PC(22:4(7Z,10Z,13Z,16Z)/P-18:0)
Fistulosin
demethylphylloquinone
Licoricesaponin F3
5-(4-Acetoxy-3-oxo-1-butynyl)-2,2'-bithiophene
Anandamide
1-(2-Thienyl)-1-butanone
Difluprednate
Asparaginyl-Glutamine
(+)-5-deoxystrigol
2,4-Dodecadienoic acid pyrrolidide
2-Ethyl-4-methylthiazole
Cephaeline
Anhydroamarouciaxanthin B
5,6-Dimethoxysterigmatocystin
Quercetin 3-O-(6''-acetyl-galactoside) 7-O-rhamnoside
Simulansamide
PA(18:0/24:0)
Citronellyl anthranilate
DG(8:0/0:0/8:0)
Deferoxamine
(2,6-dihydroxy-4-{7-methyl-11-oxo-4-[(3,4,5-trihydroxy-6-{[(3,4,5-trihydroxy-6-methyloxan-2-yl)oxy]methyl}oxan-2-yl)oxy]-2,8-dioxatricyclo[7.3.1.0âµ,Â¹Â³]trideca-1(12),3,5(13),6,9-pentaen-3-yl}phenoxy)dihydroxyoxo-Î»â¶-sulfanylium
Ganglioside GD2 (d18:0/22:1(13Z))
alpha-Tocopherol acetate
vindorosine
N(1)-acetylsperminium(3+)
Majoroside F1
TG(16:1(9Z)/16:1(9Z)/18:2(9Z,12Z))
gibberellin44 (open lactone form)
24-epi-campesterol
Dipivefrin
3,4,3',4'-tetradehydro-beta,beta-carotene
Virginiamycin
Diguanosine hexaphosphate
2-oxindole-3-acetyl-beta-D-glucose
Heptacosanoic acid
MG(0:0/22:1(13Z)/0:0)
3-dehydrosphinganine
Telaprevir
TG(18:0/22:5(4Z,7Z,10Z,13Z,16Z)/22:6(4Z,7Z,10Z,13Z,16Z,19Z))
CDP-DG(16:1(9Z)/18:2(9Z,12Z))
6-hydroxy-2H-1,3-benzodioxole-5-carboxylic acid
3-(Methylthio)-1-propanol
2-(2,5-dihydroxy-4-methoxyphenyl)-3,5,6,7-tetrahydroxy-3,4-dihydro-2H-1-benzopyran-4-one
Indomethacin
N-Acetylgalactosamine 4-sulphate
Fagaronine
L-selenocystathionine
2-[(Ethylthio)methyl]furan
2-hydroxyacrylic Acid
Hydroxyprolyl-Valine
2-Angeloyl-9-(3-methyl-2E-pentenoyl)-2b,9a-dihydroxy-4Z,10(14)-oplopadien-3-one
(R)-Laudanidine
N-dimethylethanolamine
Miraxanthin-II
Chaparrolide
L-2-Aminoethyl seryl phosphate
(R)-3-hydroxyoctanoyl-CoA
2,4-Dimethyl-5-vinylthiazole
N-Carbamoyl glucuronide lorcaserin
2-Hexyl-3-phenyl-2-propenal
D-ribulose-1,5-bisphosphate
Dodecamethylpentasiloxane
Glimepiride
Kinetensin 1-3
11-Hydroxyeicosatetraenoate glyceryl ester
gentiodelphin
Chatenaytrienin 1
1,2,3,5-Tetrachloro-4-methoxybenzene
AF Toxin II
Chlorophenol red
Helminthosporoside A
2-Amino-5,6-dichloro-3,4,-dihydroquinazoline

## Sheet: Sheet6
Supplementary Table S6: The metabolites identified from aqueous extract at MS/MS level using MS2 Compound analyais
Rex et.al.Role of Hemigraphis alternata in Wound Healing: Metabolomic Profiling and Molecular Insights into Mechanisms
FeatureID	Rank	Adduct	Charge	MS2Compound ID	mS-score	Source	Name	MonoMass	HMDB	PubChem
6	1	MH	-1	HMDB0030305	2.21385	HMDB	Dioscorine	221.142	HMDB0030305	267893
21	1	2M-H	-1	HMDB0034228	-0.305217	HMDB	Thiolutin	228.003	HMDB0034228	6870
47	1	M-H	-1	HMDB0006512	-0.30899	HMDB	3-Mercaptolactate-cysteine disulfide	241.008	HMDB0006512	193536
76	1	M-H	-1	HMDB0037139	2.77871	HMDB	4-(2,6,6-Trimethyl-1,3-cyclohexadien-1-yl)-2-butanone	192.151	HMDB0037139	577126
77	1	2M-H	-1	HMDB0031527	0.877611	HMDB	(S)-2-Methyl-1-butanol	88.0888	HMDB0031527	8723
83	1	2M-H	-1	HMDB0012250	1.97606	HMDB	L-Aspartyl-4-phosphate	213.004	HMDB0012250	832
89	1	MH	-1	HMDB0036168	2.62635	HMDB	Bis(2-methyl-3-furanyl)tetrasulfide	289.956	HMDB0036168	24832089
91	1	MH	-1	HMDB0014331	1.57319	HMDB	Cevimeline	199.103	HMDB0014331	25137844
93	1	M-H	-1	HMDB0034151	1.56231	HMDB	1,1-Dimethoxynonane	188.178	HMDB0034151	87813
103	1	MH	-1	HMDB0060447	2.37178	HMDB	Bromobenzene-3,4-dihydrodiol	189.963	HMDB0060447	158239
113	1	2M-H	-1	HMDB0061173	0.480897	HMDB	p-Chlorobenzenesulfonamide	190.981	HMDB0061173	0
155	1	M-H	-1	HMDB0032682	1.09377	HMDB	10-Hydroxy-16-hentriacontanone	466.475	HMDB0032682	22561416
195	1	MH	-1	HMDB0033548	1.58596	HMDB	4-Hydroxy-5-methyl-3(2H)-thiophenone	130.009	HMDB0033548	22752005
496	1	M-H	-1	HMDB0035514	2.2677	HMDB	xi-2,3-Dihydro-2-oxo-1H-indole-3-acetic acid	191.058	HMDB0035514	3080590
509	1	M-H	-1	HMDB0014889	2.87799	HMDB	Epinastine	249.127	HMDB0014889	3241
632	1	2M-H	-1	HMDB0034895	-2.48044	HMDB	3-(Dichloromethylene)-2,5-pyrrolidinedione	178.954	HMDB0034895	154811
676	1	M-H	-1	HMDB0036138	0.812376	HMDB	Tetrahydro-2-methyl-3-furanthiol	118.045	HMDB0036138	62128
838	1	M-H	-1	KG_C09673	3.13303	KEGG	Glutinosone	220.146	-	442371
868	1	M-H	-1	HMDB0136755	2.52145	HMDB	6,7-dihydroxy-4-methyl-2H-chromen-2-one	192.042	HMDB0136755	0
882	1	M-H	-1	HMDB0012867	3.59695	HMDB	9'-Carboxy-alpha-tocotrienol	386.246	HMDB0012867	53481535
914	1	MH	-1	HMDB0000742	2.03906	HMDB	Homocysteine	135.035	HMDB0000742	778
1055	1	MH	-1	HMDB0001294	1.76588	HMDB	2,3-Diphosphoglyceric acid	265.959	HMDB0001294	186004
1081	1	MH	-1	HMDB0030717	3.51169	HMDB	(R)-3',7-Dihydroxy-2',4'-dimethoxyisoflavan	302.115	HMDB0030717	4484949
1320	1	2M-H	-1	HMDB0000269	0.53244	HMDB	Sphinganine	301.298	HMDB0000269	91486
1358	1	M-2H	-2	HMDB0007698	1.56203	HMDB	DG(22:4(7Z,10Z,13Z,16Z)/22:4(7Z,10Z,13Z,16Z)/0:0)	720.569	HMDB0007698	9543963
1530	1	M-H	-1	HMDB0004194	2.25799	HMDB	N1-Methyl-4-pyridone-3-carboxamide	152.059	HMDB0004194	440810
1533	1	M-H	-1	HMDB0015156	2.7996	HMDB	Trichlormethiazide	378.902	HMDB0015156	5560
1572	1	MH	-1	HMDB0038597	1.26759	HMDB	Nepetalactam	165.115	HMDB0038597	14133657
1606	1	2M-H	-1	HMDB0012236	0.821027	HMDB	Imidazole acetol-phosphate	220.025	HMDB0012236	792
1617	1	2M-H	-1	HMDB0061736	0.712987	HMDB	Diethyldithiophosphate	185.994	HMDB0061736	0
1789	1	M-H	-1	HMDB0013308	0.423558	HMDB	Stearoylglycine	341.293	HMDB0013308	95070
1839	1	MH	-1	HMDB0031815	2.1033	HMDB	Dicloralurea	351.851	HMDB0031815	8313
1991	1	MH	-1	HMDB0034370	1.04769	HMDB	Ibervirin	147.018	HMDB0034370	62351
2052	1	M-2H	-2	HMDB0035849	1.5693	HMDB	Armillyl everninate	416.22	HMDB0035849	0
2061	1	M-H	-1	HMDB0031068	2.57973	HMDB	Isopalmitic acid	256.24	HMDB0031068	36247
2093	1	M-2H	-2	KG_C09093	1.41211	KEGG	Fusicoccin H	482.288	-	5281364
2100	1	2M-H	-1	HMDB0040190	-1.01685	HMDB	1-Bromo-3-iodoacetone	261.849	HMDB0040190	0
2202	1	M-H	-1	HMDB0059571	2.6895	HMDB	Oxychlordane	419.777	HMDB0059571	33772
2240	1	M-H	-1	KG_C17035	1.58322	KEGG	Nigakilactone M	394.199	-	46173855
2278	1	MH	-1	HMDB0033136	2.43734	HMDB	2-Amino-4-hydroxy-6-pteridinecarboxylic acid	207.039	HMDB0033136	70361
2293	1	M-H	-1	HMDB0000609	2.86993	HMDB	DL-Dopa	197.069	HMDB0000609	836
2345	1	2M-H	-1	HMDB0014862	2.52996	HMDB	Imiquimod	240.137	HMDB0014862	57469
2631	1	M-H	-1	HMDB0031582	0.921724	HMDB	6-Methyl-3,5-heptadien-2-one	124.089	HMDB0031582	12510894
2646	1	2M-H	-1	HMDB0031173	2.48525	HMDB	6-Hydroxy-1H-indole-3-acetamide	190.074	HMDB0031173	286538
2704	1	MH	-1	HMDB0015259	2.82554	HMDB	Econazole	380.025	HMDB0015259	3198
2717	1	M-2H	-2	HMDB0057266	-0.219631	HMDB	CL(18:0/20:4(5Z,8Z,11Z,14Z)/22:5(4Z,7Z,10Z,13Z,16Z)/20:4(5Z,8Z,11Z,14Z))	1551.02	HMDB0057266	0
2888	1	MH	-1	HMDB0059909	2.3085	HMDB	Eicosane	282.329	HMDB0059909	8222
2904	1	MH	-1	HMDB0060351	2.61948	HMDB	2-Phenyl-1,3-propanediol monocarbamate	195.09	HMDB0060351	213060
2918	1	M-H	-1	HMDB0005785	1.62205	HMDB	Indole-3-carbinol	147.068	HMDB0005785	3712
3038	1	M-H	-1	HMDB0001382	1.13347	HMDB	Vaporole	117.079	HMDB0001382	8053
3050	1	MH	-1	HMDB0124993	2.32934	HMDB	4-hydroxy-3-(sulfooxy)benzoic acid	233.983	HMDB0124993	0
3248	1	M-2H	-2	HMDB0035005	2.96942	HMDB	6'''-O-Sinapoylsaponarin	800.216	HMDB0035005	0
3332	1	M-H	-1	HMDB0037985	2.68669	HMDB	Cyananin	379.997	HMDB0037985	366721
3355	1	M-H	-1	HMDB0040377	2.0866	HMDB	3-Pentadecenal	224.214	HMDB0040377	15138499
3374	1	M-H	-1	HMDB0000479	1.69006	HMDB	3-Methylhistidine	169.085	HMDB0000479	64969
3452	1	MH	-1	CID001054	3.07998	BioCyc	cholesterol	386.355	HMDB00067	5997
3569	1	M-H	-1	HMDB0038459	0.705925	HMDB	5-(4-Acetoxy-3-oxo-1-butynyl)-2,2'-bithiophene	290.007	HMDB0038459	0
3571	1	M-H	-1	HMDB0001487	-2.00661	HMDB	NADH	665.125	HMDB0001487	928
3721	1	M-H	-1	HMDB0001047	1.95818	HMDB	D-Fructose 2,6-bisphosphate	339.996	HMDB0001047	105021
3743	1	M-H	-1	HMDB0003966	0.437833	HMDB	Selenomethionine	196.996	HMDB0003966	15103
3821	1	M-H	-1	HMDB0033813	2.7625	HMDB	3-(3,4-Methylenedioxyphenyl)propenal	176.047	HMDB0033813	5355018
3895	1	M-H	-1	HMDB0036175	2.64129	HMDB	(Cyclohexylmethyl)pyrazine	176.131	HMDB0036175	16204532
4119	1	M-2H	-2	HMDB0030205	0.788436	HMDB	Jubanine A	695.368	HMDB0030205	101316794
4358	1	M-H	-1	HMDB0035467	3.22304	HMDB	Glicophenone	358.142	HMDB0035467	10021298
4422	1	M-H	-1	HMDB0001526	2.14233	HMDB	S-Acetyldihydrolipoamide	249.086	HMDB0001526	1076
4466	1	MH	-1	HMDB0032854	2.73906	HMDB	N-Acetyl-2,6-diethylaniline	191.131	HMDB0032854	85534
4686	1	M-H	-1	HMDB0029550	-0.26281	HMDB	Amitenone	836.523	HMDB0029550	12306042
4807	1	M-H	-1	HMDB0032345	-0.261668	HMDB	Isobutyl isothiocyanate	115.046	HMDB0032345	68960
4815	1	M-H	-1	HMDB0038419	1.06727	HMDB	Glucotropaeolin	409.05	HMDB0038419	9573945
4854	1	MH	-1	HMDB0000407	1.60575	HMDB	2-Hydroxy-3-methylbutyric acid	118.063	HMDB0000407	99823
4880	1	M-H	-1	HMDB0062286	2.94272	HMDB	11-trans-LTE4	439.239	HMDB0062286	5283136
4973	1	M-H	-1	HMDB0015565	1.48903	HMDB	Etoricoxib	358.054	HMDB0015565	123619
5264	1	M-H	-1	HMDB0037851	2.74605	HMDB	Apigenin 7-sulfate	350.01	HMDB0037851	14016776
5280	1	M-H	-1	HMDB0034471	2.093	HMDB	3-Phenylpropyl formate	164.084	HMDB0034471	61010
5282	1	M-H	-1	HMDB0034056	2.9368	HMDB	5-(3,4-Methylenedioxyphenyl)pentanoic acid	222.089	HMDB0034056	5321853
5325	1	2M-H	-1	HMDB0030880	0.12399	HMDB	Methyl 1-propene-1-sulfenoselenoate	167.951	HMDB0030880	14907473
5519	1	M-H	-1	HMDB0014795	1.44222	HMDB	Mecamylamine	167.167	HMDB0014795	4032
5631	1	M-2H	-2	HMDB0038525	-0.774746	HMDB	3-(10-Heptadecenyl)phenol	330.292	HMDB0038525	44575468
5753	1	MH	-1	HMDB0001920	3.00736	HMDB	Dextromethorphan	271.194	HMDB0001920	5362449
5830	1	MH	-1	HMDB0014473	2.82754	HMDB	Indomethacin	357.077	HMDB0014473	3715
5905	1	MH	-1	HMDB0012549	3.36609	HMDB	12-oxo-10,11-dihydro-20-COOH-LTB4	366.204	HMDB0012549	53481456
5935	1	2M-H	-1	HMDB0060015	0.480168	HMDB	Phenol sulphate	173.999	HMDB0060015	74426
5976	1	M-H	-1	HMDB0035185	3.55098	HMDB	Retinol acetate	328.24	HMDB0035185	10245972
5977	1	M-H	-1	HMDB0031877	2.98346	HMDB	Acetylsalvipisone	354.183	HMDB0031877	102066549
6015	1	MH	-1	HMDB0034463	3.1389	HMDB	Austin	500.205	HMDB0034463	430632
6026	1	M-H	-1	HMDB0000272	1.86932	HMDB	Phosphoserine	185.009	HMDB0000272	68841
6031	1	M-H	-1	KG_C08364	1.91256	KEGG	Punicic acid	278.225	-	5281126
6032	1	M-H	-1	HMDB0030159	2.2537	HMDB	3,3',4',5,6,7,8-Heptahydroxyflavone	334.032	HMDB0030159	44260065
6046	1	M-H	-1	HMDB0002063	2.71665	HMDB	Heptacosanoic acid	410.412	HMDB0002063	23524
6048	1	M-H	-1	HMDB0006059	2.89873	HMDB	20-Carboxy-leukotriene B4	366.204	HMDB0006059	5280877
6	1	M+CH3OH+H	1+	KG_C06866	2.995	KEGG	Capsaicin	305.199	-	1548943
7	1	M+CH3OH+H	1+	HMDB0033266	0.741895	HMDB	Gossyrubilone	343.178	HMDB0033266	0
9	1	M+H	1+	HMDB0039860	0.671238	HMDB	Propylene glycol alginate	440.153	HMDB0039860	0
16	1	M+ACN+H	1+	HMDB0062787	1.33356	HMDB	2,6,10,15-tetramethylheptadecane	296.344	HMDB0062787	41209
41	1	M+ACN+H	1+	HMDB0035572	1.99419	HMDB	6,8-Icosanedione	310.287	HMDB0035572	91701185
53	1	M+ACN+H	1+	HMDB0035573	1.62382	HMDB	5,7-Icosanedione	310.287	HMDB0035573	91698819
65	1	M+CH3OH+H	1+	HMDB0030366	-0.171028	HMDB	Cavipetin C	388.261	HMDB0030366	0
76	1	M+ACN+H	1+	HMDB0061648	0.257454	HMDB	3-ΓÇïMethyl-ΓÇï5-ΓÇïpentyl-2-ΓÇïfurantridecanoic acid	364.298	HMDB0061648	0
193	1	M+H	1+	HMDB0036013	3.46654	HMDB	(R)-3,4-Dihydro-2-(4,8,12-trimethyl-3,7,11-tridecatrienyl)-2H-1-benzopyran-6-ol	368.272	HMDB0036013	9842235
202	1	M+H	1+	HMDB0002269	3.51823	HMDB	Curcumin	368.126	HMDB0002269	969516
286	1	M+Na	1+	HMDB0036329	2.35596	HMDB	Homocapsaicin	319.215	HMDB0036329	6442566
298	1	M+Na	1+	HMDB0035580	3.81111	HMDB	1-Phenyl-1,3-pentadecanedione	316.24	HMDB0035580	23036634
324	1	M+CH3OH+H	1+	CID004629	0.263788	BioCyc	3,22-dimethyl-1,2,23,24-tetradehydro-2,3,22,23-tetrahydrosqualene	438.423	0	90657958
366	1	M+H	1+	HMDB0037493	1.17574	HMDB	S-2-Propenyl propanethioate	130.045	HMDB0037493	61995
369	1	M+2H	2+	HMDB0036338	0.587692	HMDB	25-Acetyl-6,7-didehydrofevicordin F 3-glucoside	704.341	HMDB0036338	0
442	1	M+ACN+H	1+	HMDB0014026	2.01224	HMDB	p-Chlorobenzene sulfonyl urea	233.987	HMDB0014026	89785
452	1	M+H	1+	HMDB0034906	-2.0403	HMDB	Zinc dithionite	129.939	HMDB0034906	24490
462	1	M+ACN+H	1+	HMDB0038644	3.52016	HMDB	(2E,4E,8E)-Piperamide-C9:3	325.168	HMDB0038644	0
468	1	2M+H	1+	HMDB0015253	1.6637	HMDB	Phenacemide	178.074	HMDB0015253	4753
478	1	2M+H	1+	HMDB0036998	3.82762	HMDB	(S)-Oleuropeic acid	184.11	HMDB0036998	12313716
540	1	M+Na	1+	HMDB0060040	3.21494	HMDB	11-HDoHE	344.235	HMDB0060040	0
553	1	M+H	1+	HMDB0032916	1.20144	HMDB	2-(Methylthiomethyl)furan	128.03	HMDB0032916	518937
593	1	M+ACN+H	1+	HMDB0061782	1.92567	HMDB	Heneicosane	296.344	HMDB0061782	12403
616	1	M+H	1+	HMDB0032642	1.46233	HMDB	5-Methyl-5-pentacosanol	382.417	HMDB0032642	0
661	1	M+Na	1+	HMDB0039958	2.89462	HMDB	1-Pentadecanecarboxylic acid	310.105	HMDB0039958	85094072
702	1	M+H	1+	HMDB0032304	2.80057	HMDB	Heptane-1-thiol	132.097	HMDB0032304	15422
710	1	M+H	1+	HMDB0040340	3.22628	HMDB	2-Isopropyl-3-methoxypyrazine	152.095	HMDB0040340	33166
719	1	M+CH3OH+H	1+	HMDB0038519	3.53926	HMDB	Arachidoside	304.095	HMDB0038519	597207
720	1	M+CH3OH+H	1+	HMDB0034146	0.247825	HMDB	Octadecanamide	283.288	HMDB0034146	31292
732	1	M+H	1+	HMDB0033776	2.21366	HMDB	Apiole	222.089	HMDB0033776	10659
765	1	M+Na	1+	HMDB0013780	0.19925	HMDB	Dimethyl trisulfide	125.963	HMDB0013780	19310
785	1	M+2H	2+	HMDB0037464	1.91717	HMDB	Spinosin B	784.221	HMDB0037464	0
818	1	M+H	1+	HMDB0061867	2.66273	HMDB	Hexacosane	366.423	HMDB0061867	12407
826	1	M+H	1+	HMDB0035398	1.25913	HMDB	Cohibin D	576.512	HMDB0035398	0
922	1	M+H	1+	HMDB0062659	2.93461	HMDB	N-butyl Oleate	338.318	HMDB0062659	5354342
982	1	M+H	1+	HMDB0035891	0.960004	HMDB	Oryzanol A	602.434	HMDB0035891	12313778
992	1	M+Na	1+	HMDB0032667	3.63345	HMDB	5,9-Epidioxy-3-hydroxyergost-7-en-6-one	444.324	HMDB0032667	0
1030	1	M+ACN+H	1+	HMDB0011119	1.45285	HMDB	Selenite	129.917	HMDB0011119	1091
1039	1	M+ACN+H	1+	HMDB0060782	3.45049	HMDB	6-allyl-8b-Carboxy-ergoline	296.152	HMDB0060782	0
1061	1	M+H	1+	HMDB0038589	2.77578	HMDB	Brassicanal C	223.03	HMDB0038589	11954907
1062	1	M+CH3OH+H	1+	HMDB0040590	3.26558	HMDB	Benzyl methyl disulfide	170.022	HMDB0040590	12779
1068	1	M+CH3OH+H	1+	HMDB0009281	1.73719	HMDB	PE(20:1(11Z)/P-18:1(11Z))	755.583	HMDB0009281	53479728
1071	1	M+H	1+	HMDB0002056	2.82311	HMDB	Monoisobutyl phthalic acid	222.089	HMDB0002056	92272
1149	1	M+H	1+	HMDB0033438	1.93102	HMDB	Na,Na-Dimethylhistamine	139.111	HMDB0033438	12656
1163	1	M+H	1+	HMDB0040185	1.96073	HMDB	3-Mercapto-2-butanol	106.045	HMDB0040185	62087
1191	1	M+H	1+	HMDB0014957	1.36146	HMDB	Acetazolamide	221.988	HMDB0014957	1986
1242	1	M+H	1+	HMDB0031716	1.47629	HMDB	3-(Methylthio)-1-propanol	106.045	HMDB0031716	10448
1249	1	M+CH3OH+H	1+	HMDB0033889	2.1894	HMDB	Ethyl butyrate	116.084	HMDB0033889	7762
1413	1	M+H	1+	HMDB0038460	1.32808	HMDB	Thiiranepropanenitrile	113.03	HMDB0038460	100582
1421	1	M+Na	1+	HMDB0031678	0.600009	HMDB	Pipericine	335.319	HMDB0031678	9974234
1565	1	M+ACN+H	1+	HMDB0000397	2.76626	HMDB	2-Pyrocatechuic acid	154.027	HMDB0000397	19
1648	1	M+H	1+	HMDB0037130	2.97087	HMDB	Piperonyl isobutyrate	222.089	HMDB0037130	62580
1661	1	M+H	1+	HMDB0031617	3.22206	HMDB	Benzylideneacetone	146.073	HMDB0031617	637759
1663	1	M+CH3OH+H	1+	HMDB0000996	2.91277	HMDB	3-Sulfinoalanine	153.01	HMDB0000996	439270
1664	1	M+Na	1+	HMDB0032124	3.60013	HMDB	(Z)-Methyl 3-(methylsulfinyl)-1-propenyl disulfide	181.989	HMDB0032124	10214435
1849	1	2M+H	1+	HMDB0041460	3.41524	HMDB	Deterrol	212.12	HMDB0041460	154186
1993	1	M+H	1+	HMDB0032233	0.867933	HMDB	2,5-Dimethyl-3(2H)-furanone	112.052	HMDB0032233	85730
2021	1	M+H	1+	HMDB0014786	3.3997	HMDB	Mitotane	317.954	HMDB0014786	4211
2040	1	M+CH3OH+H	1+	HMDB0029628	-2.63849	HMDB	Chlorthal	301.871	HMDB0029628	16493
2155	1	2M+H	1+	HMDB0039715	1.04394	HMDB	Auberganol	240.209	HMDB0039715	85157952
2162	1	2M+H	1+	HMDB0037688	3.32914	HMDB	5-Nitro-2-propoxyaniline	196.085	HMDB0037688	11118
2197	1	M+Na	1+	HMDB0041618	2.90917	HMDB	Diisobutyl adipate	258.183	HMDB0041618	8831
2205	1	M+2H	2+	HMDB0008920	0.285972	HMDB	PE(16:0/14:0)	663.484	HMDB0008920	446670
2208	1	M+Na	1+	HMDB0031328	1.14906	HMDB	1-Isothiocyanatobutane	115.046	HMDB0031328	11613
2260	1	M+H	1+	KG_C06539	0.161886	KEGG	Reserpine	608.273	-	5770
2262	1	M+ACN+H	1+	HMDB0060320	3.35941	HMDB	(Z)-But-1-ene-1,2,4-tricarboxylate	188.032	HMDB0060320	5280640
2266	1	M+2H	2+	HMDB0060143	1.88601	HMDB	8alpha-Hydroxy-gama-tocopherone	432.36	HMDB0060143	0
2274	1	M+Na	1+	HMDB0040793	1.74605	HMDB	Acidissiminol epoxide	409.225	HMDB0040793	5363185
2385	1	M+CH3OH+H	1+	HMDB0032996	1.11997	HMDB	2-Undecyl-4(1H)-quinolinone	299.225	HMDB0032996	10063343
2390	1	M+H	1+	HMDB0034867	3.28014	HMDB	Xanthohumol B	370.142	HMDB0034867	9799506
2413	1	M+H	1+	HMDB0030547	3.0221	HMDB	3,4',5,7-Tetrahydroxy-6-methoxyflavone	316.058	HMDB0030547	5377945
2430	1	M+CH3OH+H	1+	HMDB0032294	2.36645	HMDB	N-Gluconyl ethanolamine phosphate	319.067	HMDB0032294	71587802
2455	1	M+ACN+H	1+	HMDB0035154	-1.39284	HMDB	(2Z,6E)-3,7,11,15,19-Pentamethyl-2,6-eicosadien-1-ol	364.371	HMDB0035154	57418214
2460	1	M+Na	1+	HMDB0000058	2.27307	HMDB	Cyclic AMP	329.053	HMDB0000058	6076
2464	1	2M+H	1+	HMDB0033350	0.961097	HMDB	Brassinin	236.044	HMDB0033350	3035211
2472	1	M+H	1+	HMDB0011750	0.77151	HMDB	Dihydroxyacetone Phosphate Acyl Ester	197.993	HMDB0011750	6857386
2486	1	M+Na	1+	HMDB0037549	2.51292	HMDB	2,4-Dihydroxy-7,8-dimethoxy-2H-1,4-benzoxazin-3(4H)-one	241.059	HMDB0037549	11139254
2571	1	M+H	1+	KG_C09369	0.514219	KEGG	Calafatimine	636.284	-	442184
2630	1	M+Na	1+	HMDB0033068	3.05145	HMDB	(┬▒)-threo-1-(p-Hydroxyphenyl)propylene glycol 4'-glucoside	330.131	HMDB0033068	0
2633	1	M+2H	2+	HMDB0031937	1.40574	HMDB	Squamocin F	622.481	HMDB0031937	85130822
2676	1	M+CH3OH+H	1+	HMDB0031981	1.67714	HMDB	Niazidin	354.089	HMDB0031981	0
2680	1	M+Na	1+	HMDB0037105	1.1038	HMDB	Armillaramide	555.523	HMDB0037105	9807776
2683	1	2M+H	1+	HMDB0036347	1.01264	HMDB	2,3-Dihydroxy-1,3-diphenyl-1-propanone	242.094	HMDB0036347	5316933
2754	1	M+H	1+	HMDB0032476	3.65597	HMDB	Polyoxyethylene (600) monoricinoleate	340.298	HMDB0032476	22321485
2772	1	M+CH3OH+H	1+	HMDB0030008	2.97213	HMDB	d-Tocotrienol	396.303	HMDB0030008	9854614
2773	1	M+2H	2+	KG_C08959	1.7692	KEGG	Medicagenic acid 3-O-triglucoside	988.488	-	441932
2776	1	M+CH3OH+H	1+	HMDB0060363	1.57311	HMDB	2,5-Dichloro-4-oxohex-2-enedioate	225.944	HMDB0060363	5282172
2816	1	M+H	1+	PE_620	3.88638	PhenolExplorer	Conidendrin	356.126	-	72506
2973	1	M+ACN+H	1+	HMDB0039431	0.413165	HMDB	1,2,4,5,7-Pentathiocane	201.907	HMDB0039431	522753
3006	1	2M+H	1+	KG_C10153	2.33451	KEGG	Isolobinine	287.189	-	442643
3009	1	M+H	1+	HMDB0038635	2.99176	HMDB	Methoxybrassenin A	280.07	HMDB0038635	0
3056	1	2M+H	1+	HMDB0000338	2.76127	HMDB	2-Hydroxyestradiol	288.173	HMDB0000338	247304
3136	1	M+CH3OH+H	1+	HMDB0061646	3.19513	HMDB	3-Methyl-5-propyl-2-furanundecanoic acid	308.235	HMDB0061646	0
3159	1	M+CH3OH+H	1+	HMDB0038251	2.47259	HMDB	xi-Pinol	152.12	HMDB0038251	101153
3194	1	M+Na	1+	HMDB0039172	3.15466	HMDB	Flacourtin	406.126	HMDB0039172	0
3205	1	M+Na	1+	HMDB0001893	3.35835	HMDB	alpha-Tocopherol	430.381	HMDB0001893	14985
3232	1	M+CH3OH+H	1+	KG_C12625	-1.41505	KEGG	Biochanin A 7-O-(6-O-malonyl-beta-D-glucoside)	532.122	-	5282148
3248	1	M+Na	1+	HMDB0030362	-1.53873	HMDB	Cavipetin B	502.257	HMDB0030362	11237396
3327	1	M+ACN+H	1+	HMDB0031252	1.13402	HMDB	3-Iodopropanoic acid	199.933	HMDB0031252	8856
3392	1	2M+H	1+	HMDB0038891	0.055814	HMDB	Ethyl methyl trisulfide	139.979	HMDB0038891	525358
3415	1	M+H	1+	HMDB0003361	-0.441492	HMDB	Pyrimidine	80.0374	HMDB0003361	9260
3421	1	M+H	1+	HMDB0040101	3.16617	HMDB	2,4-Diethylthiazole	141.061	HMDB0040101	122576
3433	1	M+H	1+	HMDB0036182	3.25549	HMDB	5,5-Dibutyl-4,5-dihydro-2(3H)furanone	198.162	HMDB0036182	10608036
3523	1	2M+H	1+	HMDB0038050	-1.27089	HMDB	alpha-Terpinyl cinnamate	284.178	HMDB0038050	6435837
3590	1	2M+H	1+	HMDB0041324	2.06224	HMDB	Bisbynin	282.147	HMDB0041324	0
3591	1	M+H	1+	HMDB0000256	5.07447	HMDB	Squalene	410.391	HMDB0000256	11975273
3597	1	M+H	1+	HMDB0030974	0.76905	HMDB	8-Acetoxy-4-acoren-3-one	278.188	HMDB0030974	0
3605	1	M+H	1+	HMDB0039433	-1.13913	HMDB	1,2,4-Trithiolane	123.948	HMDB0039433	9258
3645	1	M+Na	1+	HMDB0031276	2.06542	HMDB	erythro-8,10-Tritriacontanediol	496.522	HMDB0031276	85739780
3672	1	2M+H	1+	HMDB0040966	1.00217	HMDB	1,3-Octadiene	110.11	HMDB0040966	517653
3674	1	M+H	1+	HMDB0003584	1.92045	HMDB	Taurocyamine	167.036	HMDB0003584	68340
3684	1	M+2H	2+	HMDB0000852	2.42462	HMDB	beta-Sitosterol	414.386	HMDB0000852	222284
3724	1	M+ACN+H	1+	HMDB0037774	3.81633	HMDB	Coriandrone A	292.131	HMDB0037774	0
4053	1	M+H	1+	HMDB0041346	1.77712	HMDB	2-Pyridinemethanethiol	125.03	HMDB0041346	256071
4111	1	M+H	1+	HMDB0033743	2.69976	HMDB	Neodunol	280.074	HMDB0033743	44257431
4219	1	M+Na	1+	HMDB0040311	3.53362	HMDB	3',4',5',7,8-Pentamethoxyflavan	360.157	HMDB0040311	24750459
4231	1	M+H	1+	HMDB0031860	2.99083	HMDB	2-Methoxy-3-(2-methylpropyl)pyrazine	166.111	HMDB0031860	32594
4310	1	M+Na	1+	HMDB0034079	3.00264	HMDB	Homodolichosterone	476.35	HMDB0034079	0
4320	1	M+Na	1+	HMDB0029846	2.18454	HMDB	Nonivamide	293.199	HMDB0029846	2998
4327	1	M+Na	1+	HMDB0015178	-1.20678	HMDB	Gatifloxacin	375.159	HMDB0015178	5379
4333	1	2M+H	1+	HMDB0015255	0.0887452	HMDB	Proflavine	209.095	HMDB0015255	7099
4346	1	M+H	1+	HMDB0000930	2.64795	HMDB	trans-Cinnamic acid	148.052	HMDB0000930	444539
4369	1	M+2H	2+	HMDB0037228	0.407235	HMDB	Citronellyl isobutyrate	226.193	HMDB0037228	60985
4464	1	M+H	1+	HMDB0031344	0.510504	HMDB	1,2-Cyclohexanedione	112.052	HMDB0031344	13006
4505	1	M+ACN+H	1+	HMDB0039648	-0.924266	HMDB	1,2,3,5,6,8-Hexathionane	233.879	HMDB0039648	6428768
4509	1	M+H	1+	HMDB0032980	0.602693	HMDB	3,4-Dimethylthiophene	112.035	HMDB0032980	79089
4528	1	M+CH3OH+H	1+	HMDB0012224	3.11555	HMDB	Emopamil	334.241	HMDB0012224	71225
4544	1	M+H	1+	HMDB0035385	0.567873	HMDB	3-Ethylthiophene	112.035	HMDB0035385	74530
4577	1	M+H	1+	HMDB0032977	0.585526	HMDB	2,3-Dimethylthiophene	112.035	HMDB0032977	34295
4666	1	M+ACN+H	1+	HMDB0014878	0.987682	HMDB	Riluzole	234.007	HMDB0014878	5070
4671	1	M+Na	1+	HMDB0014445	3.54203	HMDB	Tenofovir	287.078	HMDB0014445	464205
4708	1	M+ACN+H	1+	HMDB0034345	1.53648	HMDB	7-Acetoxy-6-methoxycoumarin	234.053	HMDB0034345	9991610
4737	1	M+H	1+	HMDB0000209	2.78274	HMDB	Phenylacetic acid	136.052	HMDB0000209	999
4937	1	M+ACN+H	1+	KG_C11642	3.07569	KEGG	19-Hydroxytabersonine	352.179	-	443325
4944	1	M+Na	1+	HMDB0033046	1.58331	HMDB	Ethyl 1-(methylthio)ethyl disulfide	168.01	HMDB0033046	88656189
5012	1	M+ACN+H	1+	HMDB0062678	2.37142	HMDB	N-hexacosanoylglycine	453.418	HMDB0062678	91828268
5043	1	M+2H	2+	PE_195	1.11758	PhenolExplorer	(-)-Epicatechin-(2a-7)(4a-8)-epicatechin 3-O-galactoside	706.19	-	0
5058	1	M+H	1+	HMDB0032571	2.59672	HMDB	2-Methoxybenzenethiol	140.03	HMDB0032571	23642
5081	1	M+H	1+	HMDB0036314	1.86116	HMDB	Dehydrochorismic acid	224.032	HMDB0036314	9920917
5122	1	M+CH3OH+H	1+	HMDB0140929	3.83694	HMDB	4-methoxy-3-(sulfooxy)benzoic acid	247.999	HMDB0140929	0
5139	1	M+Na	1+	HMDB0033695	1.18667	HMDB	Poppy acid	199.996	HMDB0033695	10347
5199	1	M+H	1+	HMDB0034532	2.81812	HMDB	Camelliagenin C	490.366	HMDB0034532	0
5211	1	2M+H	1+	HMDB0001973	2.85715	HMDB	9-Methyluric acid	182.044	HMDB0001973	108714
5213	1	M+2H	2+	HMDB0036795	2.93898	HMDB	Azorubine	458.024	HMDB0036795	0
5247	1	M+H	1+	HMDB0032637	2.54787	HMDB	2-Phenylethanethiol	138.05	HMDB0032637	78126
5333	1	M+CH3OH+H	1+	HMDB0034828	-2.50737	HMDB	Nitrosylsulfuric acid	126.958	HMDB0034828	82157
5340	1	M+H	1+	HMDB0037039	3.12752	HMDB	4-O-Methylmelleolide	414.204	HMDB0037039	78173000
5371	1	M+H	1+	HMDB0031361	3.7731	HMDB	(R)-Kanzonol Y	410.209	HMDB0031361	85088559
5391	1	M+H	1+	HMDB0029726	1.36293	HMDB	2-Vinylthiophene	110.019	HMDB0029726	519642
5479	1	M+CH3OH+H	1+	HMDB0038936	-1.20755	HMDB	Garcilivin A	620.168	HMDB0038936	0
5493	1	M+Na	1+	HMDB0015497	3.72549	HMDB	Oxybenzone	228.079	HMDB0015497	4632
5513	1	M+H	1+	HMDB0041577	-0.515835	HMDB	3b,6a-Dihydroxy-alpha-ionol 9-[apiosyl-(1-&gt;6)-glucoside]	520.252	HMDB0041577	0
5523	1	M+H	1+	HMDB0001409	3.63373	HMDB	dUMP	308.041	HMDB0001409	65063
5598	1	M+CH3OH+H	1+	HMDB0041610	3.26681	HMDB	(2,2-Diethoxyethyl)benzene	194.131	HMDB0041610	80584
5644	1	M+H	1+	HMDB0014748	1.76542	HMDB	Metaraminol	167.095	HMDB0014748	5906
5750	1	M+Na	1+	HMDB0014576	3.44095	HMDB	Trifluridine	296.062	HMDB0014576	6256
5765	1	M+Na	1+	KG_C09078	2.50598	KEGG	Cotylenin F	626.367	-	11953923
5779	1	M+ACN+H	1+	HMDB0000912	2.97673	HMDB	Succinyladenosine	383.108	HMDB0000912	20849086
5791	1	M+Na	1+	HMDB0006802	2.71077	HMDB	O-Phospho-4-hydroxy-L-threonine	215.019	HMDB0006802	440901
5792	1	M+H	1+	HMDB0030370	1.51975	HMDB	Citroside A	386.194	HMDB0030370	0

## Sheet: Sheet7
Supplementary Table S7: The metabolites identified from ethanolic extract of H.alternata at MS2 level using MS2 Compound analyais
Rex et.al.Role of Hemigraphis alternata in Wound Healing: Metabolomic Profiling and Molecular Insights into Mechanisms
FeatureID	Rank	Adduct	Charge	MS2Compound ID	mS-score	Source ID	Source	Name	MonoMass	HMDB	PubChem
1	1	2M-H	-1	HMDB0029276	0.733986	HMDB0029276	HMDB	Cis-Caffeoyl tartaric acid	312.048	HMDB0029276	0
2	1	2M-H	-1	HMDB0038854	0.31113	HMDB0038854	HMDB	3-O-beta-D-Galactopyranosyl-L-arabinose	312.106	HMDB0038854	0
18	1	M-H	-1	HMDB0033915	1.66649	HMDB0033915	HMDB	Aloe emodin w-acetate	312.063	HMDB0033915	10425624
22	1	2M-H	-1	HMDB0029682	-0.65792	HMDB0029682	HMDB	Cyclovariegatin	354.038	HMDB0029682	0
38	1	M-H	-1	HMDB0036168	1.78709	HMDB0036168	HMDB	Bis(2-methyl-3-furanyl)tetrasulfide	289.956	HMDB0036168	24832089
53	1	M+FA-H	-1	HMDB0014952	-1.53311	HMDB0014952	HMDB	Meloxicam	351.035	HMDB0014952	54677470
59	1	M-H	-1	PE_112	1.50242	112	PhenolExplorer	3-Hydroxyphloretin 2'-O-xylosyl-glucoside	584.174	-	0
79	1	2M-H	-1	HMDB0011725	0.577904	HMDB0011725	HMDB	5-Sulfosalicylic acid	217.989	HMDB0011725	7322
119	1	M-2H	-2	HMDB0034681	2.19538	HMDB0034681	HMDB	3-Hydroxy-4-butanolide	264.085	HMDB0034681	0
129	1	M-H	-1	HMDB0032182	0.919112	HMDB0032182	HMDB	Cadinene	208.219	HMDB0032182	34540
130	1	M-H	-1	HMDB0038939	3.51982	HMDB0038939	HMDB	Panaquinquecol 4	274.157	HMDB0038939	10468587
133	1	M-H	-1	HMDB0040413	1.79561	HMDB0040413	HMDB	Ethyl 3-(methylthio)propanoate	148.056	HMDB0040413	61592
143	1	M-H	-1	HMDB0006512	0.464935	HMDB0006512	HMDB	3-Mercaptolactate-cysteine disulfide	241.008	HMDB0006512	193536
149	1	M-H	-1	HMDB0034151	2.13507	HMDB0034151	HMDB	1,1-Dimethoxynonane	188.178	HMDB0034151	87813
158	1	2M-H	-1	HMDB0038190	3.09789	HMDB0038190	HMDB	Rishitinol	234.162	HMDB0038190	0
165	1	M+FA-H	-1	HMDB0041493	3.32368	HMDB0041493	HMDB	4-Isopropylphenylacetaldehyde	162.104	HMDB0041493	61359
188	1	M-H	-1	HMDB0005079	2.90671	HMDB0005079	HMDB	15-Deoxy-d-12,14-PGJ2	316.204	HMDB0005079	5311211
207	1	M-H	-1	KG_C10482	1.84215	C10482	KEGG	6-Paradol	278.188	-	94378
230	1	M+FA-H	-1	HMDB0035444	2.08894	HMDB0035444	HMDB	Liquiritigenin 4'-[3-acetylapiosyl-(1-&gt;2)-glucoside]	592.179	HMDB0035444	0
259	1	M-H	-1	HMDB0037764	3.09441	HMDB0037764	HMDB	S-[1-[2-(Acetyloxy)ethyl]butyl] ethanethioate	218.098	HMDB0037764	2733977
286	1	M+FA-H	-1	HMDB0015133	1.86693	HMDB0015133	HMDB	Frovatriptan	243.137	HMDB0015133	77992
307	1	M-H	-1	HMDB0029862	2.27193	HMDB0029862	HMDB	Cyromazine	166.097	HMDB0029862	47866
322	1	M-H	-1	HMDB0015565	1.58359	HMDB0015565	HMDB	Etoricoxib	358.054	HMDB0015565	123619
343	1	2M-H	-1	HMDB0003484	2.01547	HMDB0003484	HMDB	O-Phosphohomoserine	199.025	HMDB0003484	151187
364	1	M-2H	-2	HMDB0039730	0.192687	HMDB0039730	HMDB	Prodelphinidin A2 3'-gallate	760.128	HMDB0039730	14521014
368	1	M+FA-H	-1	HMDB0039060	3.24718	HMDB0039060	HMDB	(S)-Neomammein	372.194	HMDB0039060	10339247
378	1	M-H	-1	HMDB0011619	0.406065	HMDB0011619	HMDB	Arachidyl alcohol	298.324	HMDB0011619	12404
390	1	M-H	-1	HMDB0031617	2.03373	HMDB0031617	HMDB	Benzylideneacetone	146.073	HMDB0031617	637759
407	1	M+FA-H	-1	HMDB0036887	2.84958	HMDB0036887	HMDB	10'-Apo-beta-caroten-10'-al	376.277	HMDB0036887	0
491	1	2M-H	-1	HMDB0036463	0.700402	HMDB0036463	HMDB	1-(4-Hydroxy-3,5-dimethoxyphenyl)-2-[2-methoxy-4-(1-propenyl)phenoxy]-1-propanol	374.173	HMDB0036463	0
546	1	M-H	-1	HMDB0032446	1.21606	HMDB0032446	HMDB	trans, trans-3,5-Octadien-2-one	124.089	HMDB0032446	5352876
671	1	M-2H	-2	HMDB0035940	0.67637	HMDB0035940	HMDB	Mulberrofuran T	716.299	HMDB0035940	14583334
695	1	M+FA-H	-1	HMDB0133486	2.84783	HMDB0133486	HMDB	3-hydroxy-3-(4-hydroxy-3-methoxyphenyl)propanoic acid	212.068	HMDB0133486	0
910	1	2M-H	-1	HMDB0039734	1.63437	HMDB0039734	HMDB	2,3,5,7,9-Pentathiadecane 2,2-dioxide	263.944	HMDB0039734	11777600
911	1	M+FA-H	-1	HMDB0060005	2.15297	HMDB0060005	HMDB	Methylgallic acid-O-sulphate	263.994	HMDB0060005	0
1071	1	M+FA-H	-1	KG_C08420	0.535503	C08420	KEGG	Glucoraphenin	435.033	-	5281138
1139	1	M-H	-1	KG_C09784	2.92738	C09784	KEGG	Ipolamiide	406.148	-	442425
1225	1	M+FA-H	-1	HMDB0033511	1.24843	HMDB0033511	HMDB	Protogonyautoxin I	475.043	HMDB0033511	53461850
1365	1	M+FA-H	-1	HMDB0001000	2.05285	HMDB0001000	HMDB	dUDP	388.007	HMDB0001000	145729
1396	1	2M-H	-1	HMDB0060347	-0.156175	HMDB0060347	HMDB	2-Chloromaleylacetate	191.983	HMDB0060347	9776838
1409	1	M-H	-1	HMDB0001285	2.8043	HMDB0001285	HMDB	Geranyl-PP	314.068	HMDB0001285	445995
1439	1	M-H	-1	HMDB0037597	2.9779	HMDB0037597	HMDB	8-Hydroxyluteolin 8-sulfate	381.999	HMDB0037597	0
1490	1	M-H	-1	HMDB0042006	2.20899	HMDB0042006	HMDB	Ricinine	164.059	HMDB0042006	10666
1518	1	M+FA-H	-1	HMDB0060351	2.18523	HMDB0060351	HMDB	2-Phenyl-1,3-propanediol monocarbamate	195.09	HMDB0060351	213060
1629	1	M-H	-1	HMDB0015637	2.89946	HMDB0015637	HMDB	Vilazodone	441.216	HMDB0015637	6918314
1630	1	M-H	-1	HMDB0030713	3.27132	HMDB0030713	HMDB	Mammea A/AB cyclo F	422.173	HMDB0030713	21579161
1645	1	M-H	-1	HMDB0060364	1.32631	HMDB0060364	HMDB	2,5-Dichloro-carboxymethylenebut-2-en-4-olide	207.933	HMDB0060364	0
1647	1	M-H	-1	HMDB0037200	1.66883	HMDB0037200	HMDB	2-Galloyl-1,4-galactarolactone methyl ester	358.054	HMDB0037200	0
1652	1	M+FA-H	-1	HMDB0002117	1.46483	HMDB0002117	HMDB	Oleamide	281.272	HMDB0002117	5283387
1660	1	2M-H	-1	HMDB0015533	-0.801077	HMDB0015533	HMDB	Cinolazepam	357.068	HMDB0015533	3033621
1746	1	M-2H	-2	HMDB0001013	0.927149	HMDB0001013	HMDB	Cotinine glucuronide	352.127	HMDB0001013	3398121
1774	1	M-H	-1	HMDB0029366	2.57018	HMDB0029366	HMDB	N-[2-(4-Hydroxyphenyl)ethyl]benzamide	241.11	HMDB0029366	577614
1803	1	M-H	-1	HMDB0029169	3.04001	HMDB0029169	HMDB	3-Hydroxy-2-methylglutarate	176.068	HMDB0029169	20070700
1827	1	M+FA-H	-1	HMDB0037040	1.74803	HMDB0037040	HMDB	Armillaric acid	416.184	HMDB0037040	53461967
1877	1	M-H	-1	HMDB0030275	0.199268	HMDB0030275	HMDB	Herculin	251.225	HMDB0030275	5318023
1923	1	2M-H	-1	HMDB0041967	1.31529	HMDB0041967	HMDB	Oltipraz	225.969	HMDB0041967	47318
1952	1	M-H	-1	HMDB0004194	2.01298	HMDB0004194	HMDB	N1-Methyl-4-pyridone-3-carboxamide	152.059	HMDB0004194	440810
1986	1	M-H	-1	HMDB0038070	1.41334	HMDB0038070	HMDB	xi-16-Methyloctadecanoic acid	298.287	HMDB0038070	5282601
1997	1	M-H	-1	HMDB0039431	-0.0790654	HMDB0039431	HMDB	1,2,4,5,7-Pentathiocane	201.907	HMDB0039431	522753
2025	1	M-H	-1	HMDB0031181	2.72784	HMDB0031181	HMDB	Homodihydrojasmone	180.151	HMDB0031181	11137732
2033	1	M-H	-1	HMDB0031341	2.7046	HMDB0031341	HMDB	Cyclododecanone	182.167	HMDB0031341	13246
2056	1	2M-H	-1	HMDB0060363	1.09277	HMDB0060363	HMDB	2,5-Dichloro-4-oxohex-2-enedioate	225.944	HMDB0060363	5282172
2101	1	M+FA-H	-1	CID004800	1.86061	CPD-7383	BioCyc	pelargonidin 3-O-beta-D-caffeoylglucoside	594.137	0	102515095
2157	1	M-H	-1	HMDB0012236	2.34096	HMDB0012236	HMDB	Imidazole acetol-phosphate	220.025	HMDB0012236	792
2171	1	M-2H	-2	HMDB0006817	0.320303	HMDB0006817	HMDB	2-Hexaprenyl-6-methoxyphenol	532.428	HMDB0006817	5280825
2362	1	2M-H	-1	CID003607	-1.66538	CPD-9675	BioCyc	trichloroacetate	160.896	HMDB42048	119236
2401	1	M-H	-1	HMDB0041477	2.04742	HMDB0041477	HMDB	2-Ethyl-1-hexanethiol	146.113	HMDB0041477	110968
2501	1	M-2H	-2	HMDB0054639	1.28899	HMDB0054639	HMDB	TG(22:2(13Z,16Z)/o-18:0/22:6(4Z,7Z,10Z,13Z,16Z,19Z))	972.851	HMDB0054639	0
2592	1	2M-H	-1	HMDB0031194	2.24281	HMDB0031194	HMDB	Tricycloekasantal	178.136	HMDB0031194	74020965
2839	1	M-H	-1	HMDB0034955	1.62065	HMDB0034955	HMDB	Zizybeoside II	594.216	HMDB0034955	0
2993	1	M-H	-1	HMDB0034471	1.98619	HMDB0034471	HMDB	3-Phenylpropyl formate	164.084	HMDB0034471	61010
3077	1	M+FA-H	-1	HMDB0033159	1.8141	HMDB0033159	HMDB	2-Propanoylthiophene	140.03	HMDB0033159	26179
3173	1	M+FA-H	-1	HMDB0031362	2.62647	HMDB0031362	HMDB	Cyclohexylethyl acetate	170.131	HMDB0031362	30771
3190	1	M+FA-H	-1	HMDB0039853	0.902835	HMDB0039853	HMDB	3,5,6-Trichloro-2-pyridinol	196.92	HMDB0039853	23017
3211	1	M-H	-1	HMDB0039960	3.28357	HMDB0039960	HMDB	3-O-Caffeoyl-4-O-methylquinic acid	368.111	HMDB0039960	0
3225	1	M-H	-1	HMDB0038685	2.80551	HMDB0038685	HMDB	Muricatacin	284.235	HMDB0038685	10016749
3316	1	M+FA-H	-1	HMDB0038184	2.85457	HMDB0038184	HMDB	Egomaketone	164.084	HMDB0038184	42978
3370	1	M-H	-1	HMDB0038099	-0.495476	HMDB0038099	HMDB	Petunidin 3-rhamnoside 5-glucoside	625.177	HMDB0038099	0
3376	1	M+FA-H	-1	KG_C08698	-0.144327	C08698	KEGG	Mesaconitine	631.299	-	441747
3385	1	M-H	-1	KG_C08689	-0.178411	C08689	KEGG	Icaceine	375.241	-	441738
3431	1	M-H	-1	KG_C08366	2.08724	C08366	KEGG	Sterculic acid	294.256	-	12921
3435	1	M-H	-1	HMDB0012285	2.15875	HMDB0012285	HMDB	Ribose-1-arsenate	273.967	HMDB0012285	25201247
3455	1	M-H	-1	HMDB0060122	1.41457	HMDB0060122	HMDB	4-Oxo-9-cis-retinoyl-beta-glucuronide	490.22	HMDB0060122	0
3508	1	M+FA-H	-1	HMDB0013704	2.32294	HMDB0013704	HMDB	6-Methylnicotinamide	150.079	HMDB0013704	14393052
3569	1	M-H	-1	HMDB0030422	2.00782	HMDB0030422	HMDB	xi-Linalool 3-[rhamnosyl-(1-&gt;6)-glucoside]	462.246	HMDB0030422	0
3627	1	M-H	-1	HMDB0014994	2.18819	HMDB0014994	HMDB	Chlorphenesin	202.04	HMDB0014994	7697
3814	1	M+FA-H	-1	HMDB0033302	2.41575	HMDB0033302	HMDB	(4S,6S)-3,4,5,6-Tetrahydro-4-hydroxy-6-methyl-2H-pyran-2-one	130.063	HMDB0033302	241025
3941	1	M-H	-1	HMDB0001256	1.61971	HMDB0001256	HMDB	Spermine	202.216	HMDB0001256	1103
3947	1	M-H	-1	HMDB0000828	2.36858	HMDB0000828	HMDB	Ureidosuccinic acid	176.043	HMDB0000828	93072
3956	1	M+FA-H	-1	HMDB0037985	2.79977	HMDB0037985	HMDB	Cyananin	379.997	HMDB0037985	366721
4049	1	M-H	-1	HMDB0039061	0.187427	HMDB0039061	HMDB	(R)-6'-O-(4-Geranyloxy-2-hydroxycinnamoyl)-marmin	630.319	HMDB0039061	0
4225	1	M-H	-1	HMDB0038988	1.92049	HMDB0038988	HMDB	2-Ethyl-4-methylphenol	136.089	HMDB0038988	77462
4234	1	M-2H	-2	HMDB0041885	1.59108	HMDB0041885	HMDB	Ebrotidine	475.976	HMDB0041885	65869
4278	1	2M-H	-1	HMDB0037548	2.91858	HMDB0037548	HMDB	2,4-Dihydroxy-6,7-dimethoxy-2H-1,4-benzoxazin-3(4H)-one	241.059	HMDB0037548	14893473
4286	1	M-3H	-3	HMDB0034945	0.73096	HMDB0034945	HMDB	Stevioside	804.378	HMDB0034945	548198
4287	1	M-H	-1	HMDB0034425	2.863	HMDB0034425	HMDB	(+)-1-Methylpropyl 3-(methylthio)-2-propenyl disulfide	208.041	HMDB0034425	88158913
4293	1	M-H	-1	HMDB0002689	3.35246	HMDB0002689	HMDB	13,14-Dihydro PGE1	356.256	HMDB0002689	161273
4416	1	M-H	-1	HMDB0036573	0.210027	HMDB0036573	HMDB	1,3,5-Trithiane	137.963	HMDB0036573	9264
4471	1	M-H	-1	HMDB0013988	2.80083	HMDB0013988	HMDB	N-Deschlorobenzoyl indomethacin	219.09	HMDB0013988	76151
4480	1	M+FA-H	-1	HMDB0032943	3.25887	HMDB0032943	HMDB	Diazinon	304.101	HMDB0032943	3017
4530	1	M-H	-1	KG_C10537	3.0093	C10537	KEGG	Toxicarol	410.137	-	442826
4543	1	M-H	-1	HMDB0037885	1.21227	HMDB0037885	HMDB	5-Butyl-4-ethyl-2-methyloxazole	167.131	HMDB0037885	71414755
4547	1	M-H	-1	HMDB0030285	0.924744	HMDB0030285	HMDB	(S)-2-Propylpiperidine	127.136	HMDB0030285	9985
4785	1	M+FA-H	-1	HMDB0014331	1.2253	HMDB0014331	HMDB	Cevimeline	199.103	HMDB0014331	25137844
4788	1	2M-H	-1	HMDB0040147	0.4953	HMDB0040147	HMDB	2-Bromo-1H-indole-3-carboxaldehyde	222.963	HMDB0040147	360191
4866	1	2M-H	-1	HMDB0014537	0.314696	HMDB0014537	HMDB	Nimodipine	418.174	HMDB0014537	4497
5369	1	M-H	-1	HMDB0015684	1.58243	HMDB0015684	HMDB	Diloxanide	327.007	HMDB0015684	19529
5567	1	M+FA-H	-1	HMDB0004122	1.5149	HMDB0004122	HMDB	Selenocystine	335.913	HMDB0004122	15104
5783	1	M-2H	-2	HMDB0061497	1.55841	HMDB0061497	HMDB	PE(DiMe(13,5)/MonoMe(9,5))	865.583	HMDB0061497	0
5848	1	M+FA-H	-1	HMDB0037604	3.22748	HMDB0037604	HMDB	10beta-12,13-Dinor-8-oxo-6-eremophilen-11-al	206.131	HMDB0037604	0
5958	1	M+FA-H	-1	HMDB0000663	2.87367	HMDB0000663	HMDB	Glucaric acid	210.038	HMDB0000663	33037
5984	1	M-H	-1	HMDB0014959	2.8669	HMDB0014959	HMDB	Carprofen	273.056	HMDB0014959	2581
5997	1	M+FA-H	-1	HMDB0013923	2.80437	HMDB0013923	HMDB	2-Oxoticlopidine	279.048	HMDB0013923	134227
6088	1	M-2H	-2	HMDB0056161	1.60003	HMDB0056161	HMDB	DG(16:1n7/0:0/22:1n9)	648.569	HMDB0056161	0
6123	1	M-H	-1	HMDB0031288	2.07785	HMDB0031288	HMDB	1,21-Heneicosanediol	328.334	HMDB0031288	22052859
6130	1	M+FA-H	-1	HMDB0037184	3.28217	HMDB0037184	HMDB	(±)-1,4-Nonanediol diacetate	244.167	HMDB0037184	12914607
6165	1	M-H	-1	PE_251	2.54988	251	PhenolExplorer	Luteolin 7-O-glucuronide	462.08	-	5280601
3	1	2M+H	1+	HMDB0060619	-1.19139	HMDB0060619	HMDB	Tazarotenic acid	323.098	323.098	0
27	1	M+H	1+	KG_C08670	0.444099	C08670	KEGG	Cassaine	405.288	405.288	5281267
28	1	M+Na	1+	HMDB0032717	2.6926	HMDB0032717	HMDB	Lepidine C	360.159	360.159	100927765
51	1	M+H	1+	HMDB0013207	-1.46868	HMDB0013207	HMDB	9-Hexadecenoylcarnitine	397.319	397.319	53481699
65	1	M+Na	1+	HMDB0033437	2.4135	HMDB0033437	HMDB	Lepidine	360.159	360.159	0
75	1	M+CH3OH+H	1+	HMDB0036329	2.297	HMDB0036329	HMDB	Homocapsaicin	319.215	319.215	6442566
96	1	M+ACN+Na	1+	HMDB0015138	2.16435	HMDB0015138	HMDB	Cromoglicic acid	468.069	468.069	2882
98	1	M+H	1+	HMDB0061867	2.12202	HMDB0061867	HMDB	Hexacosane	366.423	366.423	12407
134	1	M+ACN+Na	1+	HMDB0015043	3.33436	HMDB0015043	HMDB	Cocaine	303.147	303.147	446220
140	1	2M+H	1+	HMDB0032750	1.48853	HMDB0032750	HMDB	S-2-Propenyl 1-propenesulfinothioate	162.017	162.017	58219317
151	1	M+Na	1+	HMDB0034444	3.81976	HMDB0034444	HMDB	Citreorosein	286.048	286.048	361512
165	1	M+H	1+	HMDB0038309	1.97942	HMDB0038309	HMDB	xi-3-Methylpentacosane	366.423	366.423	189001
233	1	M+ACN+Na	1+	HMDB0036345	-0.119004	HMDB0036345	HMDB	3-Cyclohexyldodecane	252.282	252.282	524423
281	1	M+Na	1+	HMDB0033095	3.82636	HMDB0033095	HMDB	Lepidine E	346.143	346.143	0
316	1	M+H	1+	HMDB0029202	2.28705	HMDB0029202	HMDB	hesperetin 3'-O-sulfate	382.036	382.036	0
333	1	M+ACN+Na	1+	HMDB0000012	2.1244	HMDB0000012	HMDB	Deoxyuridine	228.075	228.075	13712
364	1	M+2H	2+	HMDB0011671	2.24971	HMDB0011671	HMDB	ADP-ribose 1"-2" cyclic phosphate	621.027	621.027	53481021
368	1	2M+H	1+	CID004854	1.55642	CPD-16610	BioCyc	ent-sandaracopimaradien-3beta-ol	288.245	288.245	86289488
396	1	M+H	1+	HMDB0013631	2.91354	HMDB0013631	HMDB	Oleoyl glycine	339.277	339.277	6436908
548	1	2M+H	1+	HMDB0031065	3.43795	HMDB0031065	HMDB	(Â±)-(E)-3-Methyl-4-decen-1-ol	170.167	170.167	6428572
549	1	M+H	1+	HMDB0039744	2.02203	HMDB0039744	HMDB	Ginsenol	222.198	222.198	610072
555	1	M+H	1+	HMDB0062769	0.672037	HMDB0062769	HMDB	Epsilon-caprolactam	113.084	113.084	7768
580	1	2M+H	1+	HMDB0014362	2.92369	HMDB0014362	HMDB	Bethanidine	177.127	177.127	2368
595	1	M+H	1+	HMDB0035466	-0.0463331	HMDB0035466	HMDB	Kaempferol 3-(6-acetylgalactoside)	490.111	490.111	0
610	1	M+Na	1+	HMDB0015150	0.808216	HMDB0015150	HMDB	Sulfamethoxazole	253.052	253.052	5329
742	1	M+CH3OH+H	1+	HMDB0015497	2.87753	HMDB0015497	HMDB	Oxybenzone	228.079	228.079	4632
748	1	M+H	1+	HMDB0034141	3.51074	HMDB0034141	HMDB	12alpha-Hydroxyerosone	368.09	368.09	44257408
770	1	2M+H	1+	HMDB0059633	0.665193	HMDB0059633	HMDB	(9S,10S)-9,10-dihydroxyoctadecanoate	316.261	316.261	12235230
772	1	2M+H	1+	HMDB0015334	1.92253	HMDB0015334	HMDB	Nadolol	309.194	309.194	39147
794	1	M+2H	2+	HMDB0039288	2.05252	HMDB0039288	HMDB	beta-Sitosterol behenate	736.71	736.71	0
817	1	M+H	1+	HMDB0000256	5.09621	HMDB0000256	HMDB	Squalene	410.391	410.391	11975273
838	1	M+H	1+	HMDB0062397	0.604567	HMDB0062397	HMDB	4-Bromophenol	171.952	171.952	7808
906	1	M+Na	1+	HMDB0014641	3.38771	HMDB0014641	HMDB	Phenindione	222.068	222.068	4760
959	1	M+H	1+	HMDB0014026	2.79709	HMDB0014026	HMDB	p-Chlorobenzene sulfonyl urea	233.987	233.987	89785
973	1	M+CH3OH+H	1+	HMDB0035680	1.47907	HMDB0035680	HMDB	3-Hydroxy-1-phenyl-1-octadecanone	360.303	360.303	0
977	1	M+H	1+	HMDB0038439	1.45947	HMDB0038439	HMDB	(-)-5-(2-Propenyl)-2-oxazolidinethione	143.04	143.04	3036745
989	1	M+Na	1+	HMDB0038677	2.90866	HMDB0038677	HMDB	Alfafuran	258.053	258.053	90703276
1058	1	M+H	1+	HMDB0000257	1.35095	HMDB0000257	HMDB	Thiosulfate	113.945	113.945	1085
1069	1	M+H	1+	HMDB0029333	2.31023	HMDB0029333	HMDB	Amphibine H	605.321	605.321	51029223
1085	1	2M+H	1+	HMDB0014862	-1.20397	HMDB0014862	HMDB	Imiquimod	240.137	240.137	57469
1121	1	M+H	1+	HMDB0032564	3.70272	HMDB0032564	HMDB	1,3-Diphenylpropane	196.125	196.125	14125
1133	1	M+CH3OH+H	1+	HMDB0041872	3.66785	HMDB0041872	HMDB	Detomidine	186.116	186.116	56032
1272	1	2M+H	1+	HMDB0036205	1.73442	HMDB0036205	HMDB	alpha-Amylcinnamyl isovalerate	288.209	288.209	6435835
1392	1	M+H	1+	HMDB0000926	-2.1342	HMDB0000926	HMDB	Pyridine	79.0422	79.0422	1049
1481	1	M+H	1+	HMDB0060272	3.09539	HMDB0060272	HMDB	4-Nitrophenyl phosphate	218.993	218.993	378
1518	1	M+H	1+	HMDB0038949	3.00638	HMDB0038949	HMDB	3beta,6beta-Dihydroxynortropane	143.095	143.095	22297531
1554	1	M+Na	1+	HMDB0029633	2.76766	HMDB0029633	HMDB	Phenylmethanethiol	124.035	124.035	7509
1609	1	M+Na	1+	HMDB0033118	0.420394	HMDB0033118	HMDB	2-Methylthiophene	98.019	98.019	11126
1645	1	2M+H	1+	HMDB0011687	0.340754	HMDB0011687	HMDB	Phenylbutyrylglutamine	292.142	292.142	9943917
2065	1	M+H	1+	HMDB0060293	1.35095	HMDB0060293	HMDB	Hydroxidodioxidosulfidosulfate	113.945	113.945	1085
2070	1	M+H	1+	HMDB0031919	2.62507	HMDB0031919	HMDB	Chaetoglobosin N	542.278	542.278	0
2113	1	M+H	1+	HMDB0031151	-1.03931	HMDB0031151	HMDB	Dichloromaleimide	164.938	164.938	14513
2422	1	M+2H	2+	HMDB0029995	2.31966	HMDB0029995	HMDB	15-Hentriacontanol	452.496	452.496	71356240
2435	1	2M+H	1+	HMDB0037195	2.19665	HMDB0037195	HMDB	2-Propenyl cyclohexanehexanoate	238.193	238.193	61406
2451	1	M+Na	1+	HMDB0000071	3.29339	HMDB0000071	HMDB	Deoxyinosine	252.086	252.086	65058
2471	1	M+CH3OH+H	1+	HMDB0040903	1.01119	HMDB0040903	HMDB	Ipomeabisfuran	246.126	246.126	591897
2477	1	M+ACN+Na	1+	HMDB0035153	3.48409	HMDB0035153	HMDB	Isodigeranyl	274.266	274.266	10401147
2496	1	M+ACN+Na	1+	HMDB0037518	0.6107	HMDB0037518	HMDB	1,3,5-Triphenylcyclohexane	312.188	312.188	119930
2511	1	M+H	1+	HMDB0035385	0.968615	HMDB0035385	HMDB	3-Ethylthiophene	112.035	112.035	74530
[truncated: 89 more rows]

## Sheet: Sheet8
Supplementary Table S8: The common metabolites identified at MS1 and MS/MS level using MS2 Compound analyais
[truncated: 59 more rows]

[truncated: 7 more sheets: Sheet9, Sheet10, Sheet11, Sheet12, Sheet13, Sheet15, Sheet14]
